# Supplementary material for: Some chalcones derived from thio­phene-3-carbaldehyde: synthesis and crystal structures
Source: Acta Crystallogr E Crystallogr Commun. 2019 Jun 4;75(Pt 7):957–63. doi: 10.1107/S2056989019007503 (PMC6659342; doi:10.1107/S2056989019007503)
Supplement: Supplementary file 1 [file e-75-00957-sup1.cif]

##############################################################################
#                                                                            #
# This CIF contains the data in a paper accepted for publication in          #
# Acta Crystallographica Section E. It conforms to the requirements of       #
# Notes for Authors for Acta Crystallographica Section E, and has been       #
# peer reviewed under the auspices of the IUCr Commission on Journals.       #
#                                                                            #
# Full details of the Crystallographic Information File format               #
# are given in the paper "The Crystallographic Information File (CIF):       #
# a New Standard Archive File for Crystallography" by S. R. Hall, F. H.      #
# Allen and I. D. Brown [Acta Cryst. (1991), A47, 655-685].                  #
#                                                                            #
# The current version of the core CIF dictionary is obtainable from          #
# ftp://ftp.iucr.org/pub/cif_core.dic.                                       #
#                                                                            #
# Software is freely available for graphical display of the structure(s)     #
# in this CIF. For information consult the CIF software page                 #
# http://www.iucr.org/resources/cif/software.                                #
#                                                                            #
# This file may be used for bona fide research purposes within the           #
# scientific community so long as proper attribution is given to the journal # 
# article from which it was obtained.                                        #
#                                                                            #
##############################################################################
data_1
_audit_creation_method
;
Olex2 1.2
(compiled 2018.05.29 svn.r3510 for OlexSys, GUI svn.r5506)
;
_journal_date_recd_electronic     2019-05-07
_journal_date_accepted     2019-05-23
_journal_name_full     'Acta Crystallographica, Section E'
_journal_year     2019
_journal_volume     75
_journal_issue      7
_journal_page_first     957
_journal_page_last     963
_journal_paper_category     GO
_journal_paper_doi     10.1107/S2056989019007503
_journal_coeditor_code     LH5905
_publ_contact_author_name     'Luc Van Meervelt'
_publ_contact_author_address
;
Department of Chemistry
KU Leuven
Biomolecular Architecture, Celestijnenlaan 200F
Leuven (Heverlee)
B-3001
Belgium
;
_publ_contact_author_email     'Luc.VanMeervelt@kuleuven.be'
_publ_contact_author_fax     ?
_publ_contact_author_phone     '+32-16327609'
_publ_section_title
;
Some chalcones derived from thiophene-3-carbaldehyde: synthesis and crystal
structures
;
_publ_section_title_footnote     .
loop_
    _publ_author_name
    _publ_author_footnote
    _publ_author_address
    'Vu Quoc, Trung' .
;
Faculty of Chemistry
Hanoi National University of Education
136 Xuan Thuy
Cau Giay
Hanoi
Vietnam
;
    'Tran Thi Thuy, Duong' .
;
Faculty of Chemistry
Hanoi National University of Education
136 Xuan Thuy
Cau Giay
Hanoi
Vietnam
Bien Hoa Gifted High School
86 Chu Van An Street
Phu Ly City
Ha Nam Province
Vietnam
;
    'Dang Thanh, Thuan' .
;
Faculty of Chemistry
Hanoi National University of Education
136 Xuan Thuy
Cau Giay
Hanoi
Vietnam
C Hai Hau High School
Con Town
Hai Hau District
Nam Dinh Province
Vietnam
;
    'Phung Ngoc, Thanh' .
;
Faculty of Chemistry
Hanoi National University of Education
136 Xuan Thuy
Cau Giay
Hanoi
Vietnam
;
    'Nguyen Thien, Vuong' .
;
Institute for Tropical Technology
Vietnam Academy of Science and Technology
18 Hoang Quoc Viet
Cau Giay
Hanoi
Vietnam
Graduate University of Science and Technology
VAST
18 Hoang Quoc Viet
Cau Giay
Hanoi
Vietnam
;
    'Nguyen Thuy, Chinh' .
;
Institute for Tropical Technology
Vietnam Academy of Science and Technology
18 Hoang Quoc Viet
Cau Giay
Hanoi
Vietnam
;
    'Van Meervelt, Luc' .
;
Department of Chemistry
KU Leuven
Biomolecular Architecture, Celestijnenlaan 200F
Leuven (Heverlee)
B-3001
Belgium
;
_publ_section_synopsis
;
A series of 3-(3-phenylprop-1-ene-3-one-1-yl)thiophene derivatives containing
--OH, --OCH~3~, --OCH~2~CH~3~ and --Br at the <i>para</i>-position of the
phenyl ring have been synthesized and their molecular and crystal structures
are reported.
;
_database_code_depnum_ccdc_archive     'CCDC 1918092'
_chemical_name_systematic
;
1-(4-Hydroxyphenyl)-3-(thiophen-3-yl)prop-1-en-3-one
;
_chemical_name_common     ?
_chemical_formula_moiety     'C13 H10 O2 S'
_chemical_formula_sum     'C13 H10 O2 S'
_chemical_formula_iupac     'C13 H10 O2 S'
_chemical_formula_weight     230.27
_chemical_melting_point     ?
_space_group_crystal_system     orthorhombic
_space_group_name_H-M_alt     'P b c a'
_space_group_name_Hall     '-P 2ac 2ab'
loop_
    _space_group_symop_operation_xyz
    'x, y, z'
    '-x+1/2, -y, z+1/2'
    'x+1/2, -y+1/2, -z'
    '-x, y+1/2, -z+1/2'
    '-x, -y, -z'
    'x-1/2, y, -z-1/2'
    '-x-1/2, y-1/2, z'
    'x, -y-1/2, z-1/2'
_cell_length_a     11.0808(5)
_cell_length_b     9.0251(5)
_cell_length_c     22.8157(10)
_cell_angle_alpha     90
_cell_angle_beta     90
_cell_angle_gamma     90
_cell_volume     2281.69(19)
_cell_formula_units_Z     8
_cell_measurement_reflns_used     3900
_cell_measurement_theta_min     3.0340
_cell_measurement_theta_max     26.9700
_cell_measurement_temperature     294.0(2)
_exptl_crystal_description     block
_exptl_crystal_colour     yellow
_exptl_crystal_size_max     0.4
_exptl_crystal_size_mid     0.3
_exptl_crystal_size_min     0.07
_exptl_crystal_density_diffrn     1.341
_exptl_crystal_density_meas     ?
_exptl_crystal_density_method     ?
_exptl_crystal_F_000     960
_exptl_absorpt_coefficient_mu     0.264
_exptl_absorpt_correction_type     multi-scan
_exptl_absorpt_process_details
;
(CrysAlisPro; Rigaku OD, 2018)
;
_exptl_absorpt_correction_T_min     0.52165
_exptl_absorpt_correction_T_max     1.00000
_diffrn_ambient_temperature     294.0(2)
_diffrn_source     'micro-focus sealed X-ray tube'
_diffrn_radiation_type     MoK\a
_diffrn_radiation_wavelength     0.71073
_diffrn_radiation_monochromator     mirror
_diffrn_measurement_device_type
                                   'SuperNova, single source at offset/far, Eos'
_diffrn_measurement_device     'four-circle diffractometer'
_diffrn_measurement_method     '\w scans'
_diffrn_detector     'CCD plate'
_diffrn_detector_area_resol_mean     15.9631
_diffrn_reflns_number     9745
_diffrn_reflns_av_R_equivalents     0.0193
_diffrn_reflns_av_unetI/netI     0.0184
_diffrn_reflns_theta_min     2.562
_diffrn_reflns_theta_max     26.371
_diffrn_reflns_theta_full     25.242
_diffrn_measured_fraction_theta_max     0.999
_diffrn_measured_fraction_theta_full     0.999
_diffrn_reflns_limit_h_min     -13
_diffrn_reflns_limit_h_max     13
_diffrn_reflns_limit_k_min     -4
_diffrn_reflns_limit_k_max     11
_diffrn_reflns_limit_l_min     -27
_diffrn_reflns_limit_l_max     28
_diffrn_radiation_probe     x-ray
loop_
    _refln_index_h
    _refln_index_k
    _refln_index_l
    _refln_F_squared_meas
    _refln_F_squared_sigma
    0 0 3 -0.16 0.13
    0 0 -3 0.2 0.14
    0 0 -4 86.46 2.19
    0 0 4 90.59 2.17
    0 0 -5 0.32 0.3
    0 0 5 0.03 0.27
    0 0 -6 1344.41 7.8
    0 0 6 1325.43 10.26
    0 0 -6 1329.38 10.57
    0 0 -7 0.2 0.24
    0 0 7 0.33 0.5
    0 0 -7 0.22 0.29
    0 0 8 2191.16 15.09
    0 0 -8 2223.37 11.83
    0 0 -8 2202.98 15.9
    0 0 -9 0.55 0.5
    0 0 -9 0.93 0.44
    0 0 9 1.74 0.82
    0 0 10 3518.67 21.65
    0 0 -10 3487.15 22.68
    0 0 -10 3503.9 16.82
    0 0 -11 0.6 0.61
    0 0 -11 1.51 0.62
    0 0 11 1.46 0.75
    0 0 12 1218.87 14.09
    0 0 -12 1216 11.01
    0 0 13 2.25 0.97
    0 0 -13 1.82 0.61
    0 0 -14 13.94 1.32
    0 0 14 13.59 1.7
    0 0 -15 1.76 0.58
    0 0 15 1.74 0.81
    0 0 16 8.17 1.48
    0 0 -16 9.31 1.45
    0 0 -16 9.43 1.19
    0 0 17 7.29 1.58
    0 0 -17 8.27 1.25
    0 0 -17 4.57 1.25
    0 0 -18 399.54 7.92
    0 0 18 369.52 9.89
    0 0 -18 381.95 9.61
    0 0 19 7.49 1.79
    0 0 -19 6.73 1.41
    0 0 -19 7.4 1.18
    0 0 -20 11.72 1.92
    0 0 20 12.42 2.09
    0 0 21 13.24 2.38
    0 0 -21 11.63 1.99
    0 0 -22 174.32 7.2
    0 0 22 179.52 7.94
    0 0 23 13.02 2.35
    0 0 24 64.59 5.12
    0 0 25 17.13 2.89
    0 0 26 75.52 5.89
    0 0 27 14.18 2.73
    0 0 28 30.46 4.03
    0 0 29 20.11 3.42
    -1 0 -2 878.08 6.51
    1 0 2 888.08 6.37
    -1 0 -2 895.77 7
    -1 0 -3 0.83 0.34
    1 0 3 0.06 0.16
    -1 0 -3 0.56 0.29
    -1 0 -4 496.88 6
    1 0 4 509.82 6.11
    -1 0 4 519.76 4.04
    1 0 -4 500.71 4.12
    -1 0 -4 494.45 6.16
    -1 0 -5 -0.13 0.21
    1 0 -5 0.25 0.18
    -1 0 -5 0.39 0.33
    1 0 5 -0.06 0.22
    -1 0 5 0.29 0.2
    -1 0 -6 0.63 0.33
    -1 0 6 0.71 0.26
    1 0 -6 1.64 0.29
    -1 0 -6 0.43 0.28
    1 0 6 0.74 0.31
    1 0 -6 0.52 0.24
    -1 0 7 0.38 0.27
    1 0 -7 0.18 0.21
    1 0 7 -0.05 0.27
    -1 0 -7 -0.26 0.29
    -1 0 -7 0.46 0.4
    1 0 -7 0.08 0.23
    -1 0 8 48.31 2.02
    1 0 -8 44.8 1.74
    1 0 8 47.76 2.47
    -1 0 -8 47.59 2.56
    -1 0 -8 43.07 2.19
    1 0 -8 47.5 2.11
    -1 0 -9 0.44 0.39
    1 0 -9 0.11 0.22
    -1 0 9 0.2 0.33
    1 0 -9 -0.06 0.21
    -1 0 -9 0.11 0.33
    1 0 9 -0.25 0.35
    1 0 -10 123.75 3.35
    1 0 -10 118.76 3.89
    -1 0 -10 123.55 3.95
    -1 0 -10 121.89 4.57
    1 0 10 123.61 4.41
    -1 0 10 129.08 3.8
    1 0 11 0.07 0.5
    -1 0 11 -0.03 0.29
    1 0 -11 -0.23 0.44
    -1 0 -11 0.61 0.44
    1 0 -11 0.16 0.32
    -1 0 12 179.29 5.04
    -1 0 -12 172.3 5.09
    1 0 -12 172.96 5.27
    1 0 12 174.67 5.64
    1 0 -12 174.21 4.52
    1 0 13 -0.22 0.47
    -1 0 13 0.7 0.56
    1 0 -13 0.43 0.27
    -1 0 -13 0.11 0.37
    1 0 -13 0.09 0.39
    1 0 -13 0.01 0.37
    -1 0 -14 173.45 5.44
    1 0 -14 176.72 5.02
    -1 0 14 170.85 5.52
    1 0 14 170.73 6.05
    1 0 -15 0.28 0.37
    -1 0 15 -0.52 0.52
    1 0 15 0.62 0.53
    -1 0 -15 0.45 0.53
    -1 0 -16 7.87 1.24
    1 0 -16 7.87 1.17
    -1 0 16 5.3 0.97
    1 0 16 7.53 1.39
    -1 0 17 -0.2 0.48
    1 0 17 -0.68 0.52
    1 0 -17 -0.35 0.41
    -1 0 -17 -0.21 0.39
    -1 0 18 1.46 0.54
    1 0 -18 0.66 0.52
    1 0 18 0.47 0.71
    -1 0 -18 1.29 0.6
    -1 0 19 0.44 0.62
    1 0 -19 0.05 0.49
    -1 0 -19 0.37 0.81
    -1 0 -19 0.64 0.74
    1 0 19 1.23 0.94
    1 0 -20 229.37 7.14
    -1 0 20 226.07 8
    1 0 20 229.54 8.66
    -1 0 -20 223.71 8.45
    -1 0 -20 233.81 7.46
    1 0 21 4.47 1.54
    -1 0 -21 2.09 1.2
    -1 0 21 3.55 1.29
    1 0 22 273.28 10.07
    -1 0 -22 264.38 9.62
    -1 0 22 278.58 9.61
    1 0 23 -0.05 0.97
    -1 0 23 0.03 0.75
    -1 0 -23 -0.66 0.92
    -1 0 24 9.16 1.88
    1 0 24 5.61 1.57
    1 0 25 -0.91 1.14
    -1 0 25 -1.09 1.04
    1 0 26 5.45 1.74
    -1 0 26 7.23 1.85
    1 0 27 0.29 0.88
    -1 0 27 -0.7 1.19
    1 0 28 0.62 1.09
    1 0 29 1.82 1.67
    1 0 30 24.57 3.98
    -2 0 0 98.27 2.84
    -2 0 0 82.67 1.89
    2 0 0 85.6 1.82
    2 0 0 84.66 2.57
    -2 0 1 -0.02 0.08
    2 0 1 0.22 0.2
    2 0 -1 0.03 0.22
    -2 0 -1 0.08 0.13
    -2 0 1 -0.12 0.18
    -2 0 -1 -0.13 0.3
    2 0 -2 37.83 1.56
    -2 0 -2 37.39 1.61
    -2 0 -2 38.19 1.92
    2 0 2 37.69 1.59
    -2 0 2 38.77 1.64
    2 0 -3 0.19 0.31
    -2 0 -3 -0.19 0.25
    -2 0 3 0.19 0.33
    2 0 3 0.47 0.33
    -2 0 -3 0.1 0.25
    -2 0 -4 355.9 6.37
    -2 0 -4 350.43 5.88
    -2 0 4 361.2 4.62
    2 0 4 357.38 5.77
    2 0 -4 351.51 4.13
    -2 0 5 0.18 0.19
    2 0 5 0.13 0.34
    -2 0 -5 0.02 0.19
    -2 0 -5 0.04 0.47
    -2 0 -6 680.08 9.45
    -2 0 -6 698.96 9.39
    2 0 -6 677.31 5.47
    -2 0 6 705.86 5.19
    2 0 6 709.59 9.13
    2 0 7 0.15 0.39
    2 0 -7 -0.02 0.18
    -2 0 -7 0.96 0.51
    -2 0 -7 0.7 0.49
    -2 0 7 0.09 0.17
    -2 0 8 4.43 0.56
    2 0 8 4.47 0.84
    -2 0 -8 4.3 0.86
    -2 0 -8 5.38 0.94
    2 0 -8 4.62 0.59
    -2 0 9 -0.03 0.21
    2 0 9 -0.45 0.5
    -2 0 -9 0.5 0.42
    2 0 -9 -0.14 0.24
    2 0 -9 0.03 0.12
    2 0 -10 406.78 4.57
    -2 0 -10 397.43 8.23
    -2 0 10 388.46 6.04
    2 0 -10 388.91 6.45
    2 0 10 384.06 8.27
    -2 0 11 0.05 0.3
    2 0 -11 0.23 0.25
    2 0 11 0.36 0.73
    -2 0 -11 -0.31 0.42
    2 0 -11 0.42 0.31
    2 0 12 215.9 6.74
    -2 0 -12 229.44 6.64
    -2 0 12 228.09 5.32
    2 0 -12 234.07 4.21
    2 0 -12 231.27 5.72
    2 0 13 0.1 0.46
    -2 0 -13 0.1 0.39
    2 0 -13 -0.17 0.36
    -2 0 13 -0.14 0.43
    2 0 -13 0.17 0.26
    2 0 14 89.37 4.64
    -2 0 -14 83.07 4.2
    2 0 -14 86.13 3.93
    -2 0 14 88.73 3.69
    2 0 -14 86.54 2.93
    -2 0 15 0.33 0.44
    2 0 -15 0.31 0.36
    2 0 15 -0.69 0.58
    -2 0 -15 0.09 0.5
    2 0 16 5.38 1.33
    -2 0 -16 2.31 0.84
    2 0 -16 3.38 0.68
    -2 0 16 2.8 0.73
    2 0 17 0.07 0.66
    -2 0 -17 -0.07 0.49
    -2 0 17 0.26 0.42
    2 0 -17 -0.33 0.4
    2 0 18 8.39 1.53
    -2 0 18 10.91 1.55
    -2 0 -18 9.49 1.7
    2 0 -18 10.4 1.24
    2 0 -19 1.1 0.73
    -2 0 -19 -0.56 0.68
    -2 0 19 0.12 0.85
    2 0 19 1.37 1.24
    -2 0 -20 728.51 14.63
    -2 0 20 714.68 13.83
    2 0 20 723.49 15.94
    -2 0 -21 3.46 1.64
    2 0 21 1.77 1.53
    -2 0 21 1.09 1.06
    -2 0 -21 0.68 0.82
    -2 0 22 8.2 1.65
    -2 0 -22 13.5 2.39
    2 0 22 12.02 2.31
    -2 0 -23 0.67 0.7
    2 0 23 -0.72 1.02
    -2 0 23 -0.94 0.81
    -2 0 24 -0.21 0.71
    2 0 24 -0.34 1.13
    -2 0 -24 -0.39 0.93
    -2 0 25 1.08 1.21
    2 0 25 0.38 0.99
    2 0 26 0.21 0.86
    2 0 27 -0.24 0.83
    2 0 28 -0.66 0.96
    2 0 29 0.52 1.23
    2 0 30 0.28 1.06
    3 0 0 0.09 0.2
    -3 0 0 0.53 0.21
    -3 0 0 0.34 0.35
    -3 0 1 0.06 0.18
    -3 0 -1 -0.03 0.43
    3 0 1 0.67 0.56
    -3 0 1 -0.14 0.34
    3 0 -1 0.27 0.26
    -3 0 2 6402.37 15.5
    -3 0 -2 6305.34 30.03
    3 0 -2 6484.62 14.24
    -3 0 2 6237.47 26.73
    3 0 2 6351.48 23.26
    -3 0 -3 1.1 1.08
    3 0 3 3.84 0.86
    -3 0 -3 2.21 0.69
    -3 0 -4 17.53 1.71
    3 0 4 17.08 1.41
    -3 0 4 18.83 1.42
    -3 0 -4 16.13 1.42
    3 0 5 0.32 0.44
    -3 0 -5 0.29 0.36
    -3 0 5 0.66 0.3
    -3 0 -5 0.22 0.56
    -3 0 -6 1109.56 14.09
    -3 0 6 1061.27 10.15
    -3 0 -6 1112.18 12.91
    3 0 6 1115.08 12.47
    -3 0 -7 -0.28 0.42
    -3 0 -7 0.48 0.64
    -3 0 7 0 0.27
    3 0 7 0.14 0.42
    -3 0 -8 1.5 0.83
    -3 0 8 1.64 0.31
    3 0 -8 1.11 0.31
    3 0 8 0.84 0.58
    3 0 9 1.36 0.83
    -3 0 9 0.36 0.3
    -3 0 -9 1.6 0.86
    3 0 -9 0.42 0.36
    -3 0 -10 2908.34 25.21
    -3 0 10 2900.4 15.07
    3 0 -10 2893.08 15.99
    3 0 10 2880.93 23.76
    3 0 11 1.66 1.12
    3 0 -11 1.5 0.66
    -3 0 11 0.89 0.56
    -3 0 -11 0.89 0.92
    3 0 12 404.94 9.75
    3 0 -12 402.75 7.13
    -3 0 -12 407.15 9.89
    -3 0 12 403.06 6.61
    3 0 -13 0.06 0.35
    -3 0 13 0.68 0.32
    3 0 13 -0.15 0.69
    -3 0 -13 -0.27 0.5
    -3 0 -14 -0.22 0.5
    -3 0 14 1.11 0.56
    3 0 14 0.11 0.51
    3 0 -14 1.13 0.56
    -3 0 -15 -0.07 0.53
    3 0 -15 -0.2 0.37
    3 0 15 -0.47 0.56
    -3 0 15 0.36 0.41
    3 0 -16 98.22 4.59
    3 0 16 97.42 5.37
    -3 0 16 101.43 4.21
    -3 0 -16 111.97 5.74
    -3 0 17 -0.24 0.43
    3 0 17 -0.9 0.82
    -3 0 -17 -0.25 0.63
    3 0 -17 0.13 0.16
    -3 0 18 1.99 0.72
    -3 0 -18 4.62 1.47
    3 0 18 3.84 1.26
    3 0 19 -2.04 1.27
    -3 0 -19 0.94 0.93
    -3 0 19 0.19 0.76
    3 0 20 181.62 8.25
    -3 0 20 184.83 6.83
    -3 0 -20 184.53 8.09
    3 0 21 0.18 1
    -3 0 -21 -0.15 0.66
    -3 0 21 -0.17 0.58
    3 0 22 43.96 4.27
    -3 0 22 39.21 3.37
    3 0 23 0.77 1.12
    -3 0 23 1.43 0.8
    -3 0 -23 0.38 1.06
    -3 0 -24 26.5 3.78
    3 0 24 24.59 3.51
    -3 0 -25 0.73 0.8
    3 0 25 -0.69 1.18
    -3 0 -26 8.21 2.12
    3 0 26 6.77 1.93
    3 0 27 -0.79 1.3
    3 0 28 18.48 3.5
    3 0 29 -0.55 1.1
    -4 0 0 2.71 0.76
    4 0 0 1.22 0.32
    -4 0 0 1.37 0.36
    -4 0 -1 -0.15 0.39
    -4 0 -1 0.01 0.18
    -4 0 1 0.39 0.43
    -4 0 1 -0.02 0.16
    4 0 1 -0.12 0.25
    4 0 -1 0.27 0.24
    -4 0 2 341.31 4.57
    -4 0 -2 333.61 8.04
    4 0 -2 343.83 4.15
    4 0 2 338.38 5.98
    -4 0 2 332.95 7.33
    -4 0 -2 340.83 6.31
    -4 0 3 -0.3 0.34
    -4 0 -3 0.78 0.55
    4 0 3 1.25 0.65
    -4 0 3 0.03 0.13
    4 0 -3 0.17 0.16
    -4 0 4 1638.19 15.76
    -4 0 -4 1616.21 15.46
    -4 0 -4 1633.05 18.37
    4 0 4 1680 14.95
    -4 0 -5 1.92 0.95
    -4 0 -5 0.54 0.56
    4 0 5 1.6 0.69
    -4 0 5 -0.34 0.31
    -4 0 -6 231.14 7.29
    -4 0 6 211.72 5.49
    4 0 6 216.78 5.92
    -4 0 7 0.33 0.35
    -4 0 7 -0.04 0.16
    4 0 7 0.02 0.47
    -4 0 -7 0.2 0.6
    -4 0 8 36.23 2.2
    4 0 8 33.35 2.53
    -4 0 -8 37.66 3.08
    -4 0 -9 0.96 1.2
    4 0 9 2.24 1.11
    -4 0 -10 2708.51 26.93
    4 0 10 2678.9 24.28
    4 0 11 0.42 0.63
    -4 0 -11 1.17 1.32
    4 0 -12 1.79 0.46
    4 0 12 0.98 0.8
    -4 0 -12 -0.56 0.77
    4 0 13 -0.08 0.6
    -4 0 -13 -0.12 0.75
    4 0 -13 -0.04 0.27
    -4 0 14 528.68 7.95
    -4 0 -14 520.43 12.91
    4 0 -14 493.06 8.41
    4 0 14 512.89 12.12
    -4 0 15 -0.14 0.31
    4 0 -15 -0.03 0.39
    -4 0 -15 0.69 0.97
    4 0 15 1.06 0.91
    -4 0 16 0.78 0.48
    4 0 16 0.25 0.83
    -4 0 17 -0.27 0.59
    4 0 17 0.83 0.8
    -4 0 -17 0.21 0.72
    -4 0 -18 21.48 2.91
    4 0 18 19.46 2.64
    -4 0 18 22.33 2.06
    4 0 19 -1.18 1.16
    -4 0 19 -0.42 0.63
    -4 0 -19 -0.16 0.78
    4 0 20 0.28 0.89
    -4 0 20 0.76 0.73
    4 0 21 -1.68 1.48
    -4 0 -21 -1.82 1.41
    4 0 22 85.56 6.2
    -4 0 -22 80.84 6.04
    4 0 23 -0.08 1.15
    -4 0 -24 11.15 2.77
    4 0 24 10.73 2.41
    4 0 25 -1.39 1.03
    -4 0 -25 0.61 0.82
    4 0 26 7.91 2.18
    -4 0 -26 6.57 2.13
    4 0 27 -0.35 1.03
    -4 0 -27 -0.95 1.25
    4 0 28 6.55 2.18
    -5 0 0 0.01 0.31
    -5 0 0 0.32 0.59
    5 0 0 -0.02 0.24
    -5 0 1 0.2 0.55
    -5 0 -1 -0.53 0.54
    -5 0 -1 0.04 0.24
    5 0 -1 -0.03 0.27
    5 0 1 0.43 0.47
    -5 0 1 -0.1 0.2
    -5 0 2 614.42 7.35
    -5 0 -2 621.2 12.26
    5 0 2 614.43 8.89
    5 0 -2 627.45 6.68
    -5 0 -2 624.96 9.46
    -5 0 2 615.84 11.36
    -5 0 3 0.65 0.67
    -5 0 3 0.06 0.17
    -5 0 -3 -0.19 0.44
    5 0 3 -0.29 0.38
    5 0 -3 0.15 0.2
    -5 0 -3 0.4 0.72
    -5 0 4 1.7 0.64
    5 0 -4 2.17 0.32
    5 0 4 3.84 0.9
    -5 0 -4 2.07 0.63
    -5 0 4 2.61 0.4
    -5 0 -4 2.03 0.93
    5 0 5 -0.11 0.46
    -5 0 -5 -0.69 0.67
    -5 0 5 0.93 0.49
    5 0 6 311.66 7.61
    -5 0 6 317.02 7.78
    -5 0 -6 318.03 9.48
    5 0 7 -0.3 0.52
    -5 0 7 -0.09 0.42
    -5 0 -7 -0.43 0.91
    5 0 8 215.8 6.82
    -5 0 8 205.94 3.61
    -5 0 8 208.5 6.19
    -5 0 -8 203.4 7.85
    -5 0 -9 -0.2 0.73
    -5 0 9 -0.54 0.51
    5 0 9 0.48 0.72
    5 0 10 305.16 8.66
    -5 0 -10 304.84 9.89
    -5 0 -11 -0.83 0.93
    5 0 11 0.11 0.63
    5 0 12 9.22 1.78
    -5 0 -12 9.31 1.85
    5 0 13 0.31 0.64
    -5 0 -13 0.65 0.86
    5 0 14 3.25 1.15
    -5 0 -14 1.82 0.73
    -5 0 -15 -0.22 0.9
    5 0 15 -0.32 0.72
    -5 0 -16 -1.19 1.35
    5 0 16 0.54 0.74
    5 0 17 -0.83 0.98
    -5 0 -17 -1.39 1.31
    5 0 18 5.25 1.56
    -5 0 -18 7.54 1.94
    -5 0 -19 0 0.73
    5 0 19 0.29 0.87
    -5 0 -20 94.98 6.7
    5 0 20 88.91 6.25
    -5 0 -21 -0.39 0.81
    5 0 21 1.6 1.27
    -5 0 -22 30.54 3.99
    5 0 22 29.96 3.92
    5 0 23 -0.18 0.98
    5 0 24 21.57 3.6
    -5 0 -25 -1.57 1.46
    5 0 25 -0.97 0.98
    5 0 26 2.66 1.63
    -5 0 -26 0.76 1.1
    5 0 27 -0.96 1.22
    -5 0 -27 1.68 1.64
    6 0 0 1011.74 11.11
    -6 0 0 970.43 11.8
    -6 0 0 1016.37 16.83
    -6 0 1 0.51 0.39
    6 0 1 0.02 0.42
    6 0 -1 -0.14 0.34
    -6 0 -1 -0.53 0.59
    -6 0 1 0.59 0.73
    -6 0 -1 0.4 0.72
    -6 0 -2 451.59 8.8
    -6 0 2 453.46 11.11
    -6 0 -2 467.14 11.71
    6 0 -2 447.86 6.57
    -6 0 2 438.26 7.2
    6 0 2 461.1 8.38
    -6 0 3 0.16 0.5
    -6 0 3 -0.28 0.27
    -6 0 -3 1.27 0.78
    6 0 3 0.29 0.53
    6 0 -3 0.12 0.24
    6 0 -4 163.11 3.26
    -6 0 4 150.58 6.19
    6 0 4 152.2 5.25
    -6 0 4 152.97 3.66
    -6 0 -4 156.11 6.99
    6 0 5 -0.16 0.46
    -6 0 5 0.95 0.8
    -6 0 -5 -1.14 0.99
    -6 0 6 33.3 2.91
    -6 0 -6 30.89 3.28
    6 0 6 31.55 2.59
    -6 0 -7 -0.27 1.02
    6 0 7 -1.32 0.81
    -6 0 7 -0.18 0.65
    -6 0 8 57.18 3.72
    -6 0 -8 59.73 4.67
    -6 0 8 57.86 2.35
    6 0 8 56.6 3.7
    -6 0 9 -0.18 0.24
    6 0 9 1.6 0.75
    -6 0 9 -0.06 0.5
    -6 0 -9 0.03 0.95
    -6 0 10 311.08 3.72
    -6 0 10 310.69 8.33
    -6 0 10 317.99 3.9
    -6 0 -10 317.69 11.08
    6 0 10 324.78 9.39
    6 0 11 0.29 0.82
    -6 0 -11 -0.62 0.94
    -6 0 -12 371.81 12.36
    6 0 12 401.34 11.04
    6 0 13 1.25 0.99
    -6 0 -13 -0.72 1.12
    6 0 14 13.47 2.17
    -6 0 -14 12.08 2.38
    -6 0 -15 0.43 0.95
    6 0 15 -0.31 0.91
    -6 0 -16 26.46 3.62
    6 0 16 23.96 3.05
    -6 0 -17 0.74 1.1
    6 0 17 -0.81 0.89
    -6 0 -18 17.62 3.2
    6 0 18 13.07 2.54
    6 0 19 0.09 1.07
    -6 0 -19 0.76 0.83
    -6 0 -20 45.11 4.94
    6 0 20 58.41 5.24
    -6 0 -21 0.13 1.27
    6 0 21 -0.39 0.86
    6 0 22 60.91 5.69
    -6 0 -22 62.49 6.04
    6 0 23 0.11 1.03
    -6 0 -23 0.27 0.97
    6 0 24 20.41 3.54
    -6 0 -25 2.74 1.66
    6 0 25 -0.58 1.25
    -6 0 -26 5.97 2.3
    6 0 26 7.23 1.96
    -6 0 -27 -1.15 1.62
    -6 0 -28 6.93 2.49
    -7 0 0 0.74 0.75
    7 0 0 0.95 0.63
    -7 0 0 0.59 0.5
    -7 0 1 -0.23 0.62
    -7 0 -1 -0.14 0.78
    7 0 1 -0.28 0.37
    -7 0 1 0.07 0.31
    7 0 -1 0 0.33
    -7 0 -1 0.46 0.55
    7 0 2 464.76 9.02
    7 0 -2 482.33 7.43
    -7 0 2 455.95 8.31
    -7 0 -2 489.79 13.16
    -7 0 2 488.14 12.64
    -7 0 3 0.21 0.56
    7 0 -3 0.4 0.37
    -7 0 -3 0.97 0.95
    7 0 3 0.84 0.64
    -7 0 3 0.22 0.32
    -7 0 4 100.94 3.44
    7 0 4 103.73 4.62
    7 0 -4 106.22 3.06
    -7 0 4 107.01 5.82
    -7 0 -4 107.03 6.36
    7 0 5 1.38 0.93
    -7 0 5 0.91 1
    -7 0 -5 1.34 1.18
    -7 0 6 311.97 9.77
    -7 0 -6 303.61 10.98
    7 0 6 297.15 8.43
    7 0 7 0.2 0.57
    -7 0 -7 1.04 1.33
    -7 0 7 0.83 0.82
    7 0 8 142.56 6.23
    -7 0 8 156.17 6.84
    -7 0 -8 155.05 8.08
    -7 0 9 -1.16 0.77
    -7 0 9 0.18 0.3
    7 0 9 -0.07 0.55
    -7 0 -9 0.09 1.15
    -7 0 10 18.38 1.31
    -7 0 -10 20.66 3.13
    7 0 10 17.9 2.43
    -7 0 10 19.24 2.33
    -7 0 10 18.87 1.28
    -7 0 11 -0.06 0.17
    -7 0 11 -0.02 0.16
    7 0 12 1576.94 22.87
    -7 0 -12 1635.97 27.84
    -7 0 -13 2.45 2.07
    7 0 13 3.03 1.83
    -7 0 -14 210.67 10.47
    7 0 14 217.17 8.95
    -7 0 -15 0.3 0.98
    7 0 15 0.08 0.82
    7 0 16 123.95 7.17
    -7 0 -16 123.58 8.16
    -7 0 -17 0.77 1.16
    7 0 17 -2.13 1.47
    7 0 18 10.69 2.33
    -7 0 -18 8.91 2.32
    7 0 19 -1.57 1.25
    -7 0 -19 1.64 1.42
    7 0 20 27.24 3.75
    -7 0 -20 16.17 3.26
    7 0 21 1.81 1.26
    -7 0 -21 2.78 1.54
    7 0 22 5.12 1.83
    -7 0 -22 5.89 2.18
    7 0 23 0.98 1.19
    -7 0 -23 -0.18 1.18
    7 0 24 25.55 4.1
    -7 0 -25 -1.25 1.56
    -7 0 -26 8.1 3.02
    8 0 0 377.51 8.08
    -8 0 0 381.91 12.54
    8 0 1 0.23 0.61
    8 0 -1 0.16 0.49
    -8 0 -1 -0.6 0.91
    -8 0 1 1.38 0.71
    -8 0 1 2.1 1.49
    -8 0 -2 199.71 9.2
    8 0 2 198.53 6.29
    -8 0 2 183.43 5.86
    -8 0 2 197.69 8.77
    8 0 -2 193.37 5.28
    8 0 3 0.11 0.46
    -8 0 -3 -0.41 0.99
    8 0 -3 -0.07 0.31
    -8 0 3 -0.54 0.95
    -8 0 3 0.29 0.33
    -8 0 4 4.35 1.44
    -8 0 -4 6.53 1.57
    8 0 4 4.34 1.07
    -8 0 4 3.64 0.6
    -8 0 5 -0.35 0.85
    8 0 5 0.32 0.7
    -8 0 -5 -0.12 1.05
    8 0 6 19.97 2.42
    -8 0 -6 22.48 3.2
    -8 0 6 22.9 3.06
    8 0 7 -0.47 0.73
    -8 0 -7 1.17 1.26
    -8 0 7 -0.35 0.69
    -8 0 -8 87.27 6.59
    -8 0 8 79.41 5.4
    8 0 8 82.5 4.9
    -8 0 9 -0.89 0.93
    -8 0 9 -0.14 0.3
    8 0 9 0.71 0.91
    -8 0 -9 -0.6 0.95
    -8 0 10 10.95 1.26
    8 0 10 9.3 2.02
    -8 0 -10 10.51 2.63
    -8 0 10 7.05 1.78
    8 0 11 2.3 1.16
    -8 0 11 1.3 1.14
    -8 0 -11 1.39 1.06
    -8 0 11 -0.01 0.27
    -8 0 -12 70.67 6.37
    8 0 12 72.93 5.23
    8 0 13 -0.7 0.98
    -8 0 -13 0.72 1.43
    8 0 14 27.86 3.42
    -8 0 -14 29.66 4.2
    -8 0 -15 -0.02 0.94
    8 0 15 -1.32 1.06
    8 0 16 12.19 2.46
    -8 0 -16 10.54 2.68
    -8 0 -17 2.14 1.66
    8 0 17 0.55 1.09
    -8 0 -18 24.02 4.15
    8 0 18 17.44 2.97
    -8 0 -19 1.82 1.08
    8 0 19 -1.11 1.07
    8 0 20 2.45 1.61
    -8 0 -20 2.67 1.5
    -8 0 -21 0.25 1.07
    8 0 21 1.25 1.29
    8 0 22 6.03 2.1
    -8 0 -22 5.27 2.14
    -8 0 -23 -0.83 1.35
    8 0 23 -0.84 1.36
    -8 0 -24 -0.1 1.73
    9 0 0 0.25 0.54
    -9 0 0 -0.3 1.11
    -9 0 -1 -0.24 1.1
    -9 0 1 -1.94 1.58
    9 0 -1 0.01 0.43
    9 0 1 0.1 0.65
    -9 0 2 4.34 1.01
    -9 0 2 5.11 1.57
    9 0 2 4.92 1.09
    9 0 -2 5.1 0.99
    -9 0 -2 7.1 2.11
    -9 0 3 -0.21 0.58
    -9 0 3 0.3 0.86
    -9 0 -3 -0.7 1.15
    9 0 -3 -0.42 0.47
    9 0 3 -0.67 0.81
    -9 0 4 0.41 0.88
    9 0 4 0.55 0.51
    -9 0 -4 1.82 0.86
    -9 0 5 -0.57 0.94
    -9 0 -5 0.51 0.94
    9 0 5 0.77 0.62
    -9 0 6 32.69 4.02
    9 0 6 28.37 3.01
    -9 0 -6 16.05 3.24
    9 0 7 0.17 0.8
    -9 0 7 0.32 0.89
    -9 0 -7 -1.32 1.19
    -9 0 -8 257.5 12.05
    -9 0 8 247.94 10.36
    9 0 8 238.02 8.92
    -9 0 9 0.33 0.82
    9 0 9 0.62 0.93
    -9 0 -9 2.27 1.78
    -9 0 -10 74.02 6.87
    -9 0 10 77.65 5.77
    9 0 10 77.92 5.43
    9 0 11 -0.42 1.09
    -9 0 -11 0.89 1.36
    -9 0 11 -1.06 1.21
    9 0 12 12.72 2.38
    -9 0 -12 8.34 2.67
    -9 0 -13 0.39 1.36
    9 0 13 1.34 1.23
    9 0 14 52.01 4.88
    -9 0 -14 53.7 5.98
    -9 0 -15 1.54 1.69
    9 0 15 1.14 1.2
    -9 0 -16 -1.47 1.57
    9 0 16 0.67 0.85
    -9 0 -17 1.3 1.17
    9 0 17 -0.37 0.75
    -9 0 -18 6.66 2.39
    9 0 18 5.7 1.97
    -9 0 -19 -0.91 0.92
    9 0 19 -1.79 1.62
    9 0 20 0.71 1.11
    -9 0 -20 0.55 1.03
    -9 0 -21 -0.71 1.79
    9 0 21 -0.08 0.97
    -9 0 -22 20.99 4.43
    -9 0 -23 0.61 1.33
    -9 0 -24 -0.41 1.57
    10 0 0 5.85 1.24
    -10 0 0 3.47 1.7
    10 0 1 -0.25 0.51
    -10 0 1 1.98 1.39
    -10 0 -1 0.31 1.32
    10 0 -1 0.44 0.57
    10 0 2 5.04 1.26
    -10 0 2 3.44 1.46
    10 0 -2 3.99 0.98
    -10 0 -2 6.28 2.22
    -10 0 3 -1.58 0.89
    10 0 3 -0.17 0.57
    -10 0 4 4.8 1.78
    10 0 4 5.84 1.39
    -10 0 -4 6.81 2.33
    -10 0 5 -0.26 1.08
    10 0 5 -0.56 0.85
    -10 0 -5 0.03 1.4
    -10 0 6 82.99 6.63
    -10 0 -6 83.14 7.25
    10 0 6 79.62 5.18
    -10 0 -7 0.47 1.34
    -10 0 7 -0.35 1.01
    10 0 7 0.58 0.98
    10 0 8 4.4 1.56
    -10 0 8 2.6 1
    -10 0 -8 8.2 2.61
    10 0 9 -0.98 1.2
    -10 0 9 -0.72 1.47
    -10 0 -9 -0.17 1.11
    10 0 10 4.47 1.4
    -10 0 10 2.58 1.14
    -10 0 -10 7.22 2.64
    10 0 11 0.2 0.95
    -10 0 11 -0.73 0.96
    -10 0 -11 -0.12 1.25
    10 0 12 82.18 6.2
    -10 0 -12 101.33 8.54
    -10 0 -13 -0.11 1.35
    10 0 13 0.12 1.01
    10 0 14 82.87 6.29
    -10 0 -14 89.87 8.24
    10 0 15 1.34 1.45
    -10 0 -15 -1.93 1.42
    10 0 16 0.05 0.96
    -10 0 -16 2.21 1.38
    -10 0 -17 3.14 2.08
    10 0 17 -1.14 1.36
    10 0 18 25.75 3.98
    -10 0 -18 29.08 4.97
    -10 0 -19 -0.78 1.56
    10 0 19 -1.44 1.55
    10 0 20 4.27 1.65
    -10 0 -20 3.1 1.65
    -10 0 -21 -2.11 1.92
    -10 0 -22 24.52 4.95
    -11 0 0 3.11 1.97
    -11 0 1 0.97 1.63
    11 0 1 -0.38 0.61
    -11 0 -2 113.27 8.73
    11 0 2 100.88 5.51
    -11 0 2 107.92 8.26
    -11 0 -3 1.63 1.61
    -11 0 3 1.37 1.42
    11 0 3 -0.05 0.58
    -11 0 -4 -0.15 1.23
    -11 0 4 0.53 1.33
    11 0 4 0.36 0.76
    11 0 5 -1.17 1.18
    -11 0 5 0.09 1.3
    -11 0 -5 0.13 0.95
    -11 0 -6 11.15 3.24
    11 0 6 9.44 1.92
    -11 0 6 6.12 1.82
    -11 0 7 2.14 1.94
    -11 0 -7 -0.82 1.31
    11 0 7 -1.35 1.1
    11 0 8 31.32 3.58
    -11 0 -8 38.18 5.51
    -11 0 8 33.42 4.49
    11 0 9 -2.24 1.42
    -11 0 -9 -0.65 1.46
    -11 0 9 -1.21 1.56
    -11 0 10 1.07 1.18
    -11 0 -10 1.94 1.04
    11 0 10 -1.04 1.03
    11 0 11 0.62 0.97
    -11 0 -11 1.42 1.55
    -11 0 -12 2.65 1.91
    11 0 12 1.8 1.13
    11 0 13 -0.31 0.94
    -11 0 -13 -1.49 1.51
    -11 0 -14 3.18 2.15
    11 0 14 -1.02 1.39
    -11 0 -15 1.24 1.8
    11 0 15 -2.05 1.49
    11 0 16 10.94 2.47
    -11 0 -16 16.39 3.78
    -11 0 -17 -1.57 1.68
    11 0 17 0.33 1.11
    11 0 18 2.11 1.26
    -11 0 -18 2.09 2.03
    -12 0 0 6.51 2.23
    -12 0 -1 -0.37 1.24
    -12 0 1 -1.77 1.45
    -12 0 -2 21.87 4.02
    -12 0 2 21.72 4.02
    -12 0 -3 0.58 1.21
    -12 0 3 0.84 1.45
    -12 0 -4 5.62 2.54
    -12 0 4 0.25 1.38
    -12 0 5 -0.5 1.36
    12 0 5 0.2 0.75
    -12 0 -5 0.56 1.73
    -12 0 -6 32.79 5.26
    12 0 6 31.74 3.68
    -12 0 6 30.17 4.67
    -12 0 7 0.55 1.01
    12 0 7 -0.61 0.97
    -12 0 -7 0.35 1.2
    -12 0 8 55.75 6.22
    -12 0 -8 59.6 7.14
    12 0 8 63.71 5.45
    12 0 9 0.89 1.01
    -12 0 -9 0.44 1.57
    -12 0 9 -2.07 1.99
    -12 0 -10 14.96 3.89
    12 0 10 10.99 2.51
    12 0 11 -1.39 1.37
    -12 0 -11 -0.53 1.49
    12 0 12 8.78 2.33
    -12 0 -12 10.03 3.32
    -12 0 -13 0.61 1.25
    12 0 13 -0.39 1.26
    -12 0 -14 15.4 3.95
    12 0 14 8.89 2.5
    12 0 15 -0.35 1.03
    12 0 16 4.36 1.75
    -13 0 0 -0.84 1.3
    -13 0 -1 0.54 1.24
    -13 0 1 0.43 1.76
    -13 0 2 4.59 2.04
    -13 0 -2 5.04 2.57
    -13 0 -3 0.84 1.05
    -13 0 3 1.5 1.13
    -13 0 4 0.17 1.06
    -13 0 -4 2.04 1.73
    -13 0 -5 0.57 1.68
    -13 0 5 1 1.49
    -13 0 -6 9.49 3.04
    -13 0 6 4.43 2.17
    -13 0 -7 0.56 1.16
    -13 0 7 -0.25 1.08
    -13 0 -8 34.1 5.81
    -13 0 8 28.85 4.84
    13 0 9 -0.26 1.04
    -13 0 -9 1.35 1.69
    13 0 10 13.19 2.82
    -13 0 -10 15.04 4.1
    13 0 11 2 1.55
    13 0 12 21.48 3.58
    13 0 13 2.4 1.44
    13 0 14 -0.41 1.1
    -14 0 0 1.31 1.38
    -14 0 1 1.37 1.77
    -14 0 -1 0.23 1.4
    -14 0 2 1.75 2.26
    -14 0 -2 1.03 1.55
    -14 0 -3 2.96 2.55
    -14 0 3 0.26 1.2
    -14 0 4 9.76 3.05
    -14 0 5 -0.56 1.43
    -14 0 6 0.12 1.27
    -15 0 5 -2.54 2.47
    0 -1 1 -0.1 0.09
    0 -1 -1 0.37 0.22
    0 1 -2 -0.09 0.2
    0 -1 -2 0.39 0.26
    0 -1 2 -0.2 0.23
    0 -1 3 0.3 0.27
    0 1 -3 -0.01 0.25
    0 -1 -3 0.1 0.16
    0 1 -3 -0.02 0.21
    0 1 3 -0.2 0.29
    0 -1 4 0.98 0.29
    0 1 -4 0.29 0.18
    0 1 4 0.22 0.22
    0 1 -4 0.35 0.31
    0 1 -5 0.16 0.25
    0 -1 5 0.22 0.26
    0 1 -5 -0.04 0.21
    0 -1 -5 0.04 0.25
    0 1 5 0.04 0.27
    0 -1 5 0.48 0.29
    0 1 5 1.37 0.34
    0 1 6 0.76 0.38
    0 1 -6 -0.05 0.21
    0 -1 6 0.25 0.32
    0 1 6 0.4 0.25
    0 -1 6 -0.07 0.2
    0 1 -6 0.06 0.37
    0 -1 -6 1.99 0.56
    0 1 7 -0.2 0.27
    0 1 7 0.03 0.18
    0 -1 -7 0.1 0.33
    0 -1 7 0.07 0.3
    0 1 -7 0.13 0.31
    0 1 -8 -0.36 0.37
    0 1 8 -0.08 0.41
    0 1 -8 0.15 0.26
    0 1 8 0.03 0.18
    0 -1 -8 -0.15 0.41
    0 -1 8 0.51 0.4
    0 -1 -9 0.55 0.4
    0 1 -9 0.01 0.24
    0 -1 9 0.32 0.36
    0 1 9 0.22 0.31
    0 1 9 0.22 0.26
    0 1 -9 0.14 0.33
    0 1 10 -0.04 0.4
    0 1 -10 0.06 0.45
    0 -1 -10 -0.19 0.32
    0 1 -10 -0.12 0.26
    0 -1 10 0.25 0.42
    0 1 10 0.25 0.2
    0 1 11 0.83 0.59
    0 1 -11 0.21 0.43
    0 -1 11 -0.47 0.58
    0 1 -11 0.1 0.32
    0 -1 -11 0.53 0.57
    0 1 -12 0.17 0.49
    0 1 12 0.37 0.47
    0 -1 12 -0.37 0.65
    0 1 13 -0.42 0.56
    0 1 -13 -0.34 0.47
    0 -1 13 -0.71 0.65
    0 1 -14 0.06 0.37
    0 -1 14 -0.51 0.57
    0 1 -15 0.95 0.67
    0 -1 15 0.14 0.57
    0 1 15 0.49 0.66
    0 1 -16 0.09 0.52
    0 -1 16 1.24 0.81
    0 1 16 0.58 0.77
    0 1 -16 1 0.55
    0 1 17 -0.21 0.5
    0 1 -17 0.49 0.41
    0 -1 17 -0.44 0.78
    0 1 -17 -0.4 0.71
    0 -1 18 -0.78 0.8
    0 1 -18 -0.42 0.69
    0 1 18 -0.61 0.7
    0 1 -18 0.05 0.36
    0 1 19 -0.39 0.71
    0 1 -19 -0.2 0.48
    0 1 -19 -0.21 0.65
    0 -1 19 -0.62 0.99
    0 -1 20 0.04 0.83
    0 1 -20 -0.15 0.61
    0 1 20 -0.93 0.76
    0 -1 21 -0.99 1.04
    0 1 21 1.28 1.01
    0 1 -21 -0.33 0.6
    0 -1 -22 -1.24 0.91
    0 -1 22 -0.74 0.86
    0 1 22 -0.12 0.66
    0 1 -22 -1.38 0.91
    0 -1 23 -1.14 1.08
    0 1 23 -0.51 0.91
    0 -1 24 -0.2 1.1
    0 1 24 -0.47 0.91
    0 -1 25 0.49 0.8
    0 1 25 -0.3 0.88
    0 -1 26 1.38 1.1
    0 1 26 -1.75 1.19
    0 -1 27 -0.32 1.02
    0 1 27 -2.05 1.44
    0 1 28 -0.86 1.07
    0 -1 28 -1.73 1.59
    0 -1 29 -3.66 2.07
    0 1 29 -0.45 1.02
    -1 -1 0 0.29 0.26
    1 1 0 0.72 0.32
    1 -1 0 0.12 0.16
    -1 1 0 0.02 0.16
    -1 -1 -1 31.17 1.49
    -1 -1 1 29.92 1.42
    1 1 -1 30.4 1.39
    1 -1 1 30.62 1.51
    -1 1 1 33.35 1.37
    1 -1 -1 30.2 1.33
    -1 1 -1 31.58 1.53
    -1 1 -2 361.67 5.49
    -1 1 2 359.18 4.31
    -1 1 -2 354.2 5.15
    -1 -1 -2 353.19 6.01
    -1 -1 2 357.41 4.89
    1 1 2 364.87 5.79
    1 1 2 360.39 6.09
    1 1 -2 356.89 4.8
    1 -1 -2 355.44 4.29
    1 -1 2 357.34 5.46
    1 1 3 306.91 5.49
    1 -1 3 295.57 5.29
    -1 -1 3 294.27 4.46
    1 1 -3 298.64 4.48
    1 -1 3 301.57 5.23
    -1 1 3 301.82 3.83
    1 1 3 304.53 5.66
    1 -1 -3 300.28 3.9
    -1 -1 -3 296.07 5.74
    -1 1 -3 299.31 4.89
    -1 1 -3 303.02 5.36
    -1 1 4 5464.39 21.28
    -1 1 -4 5391.13 23.68
    -1 1 -4 5315.38 21.46
    1 -1 -4 5338.55 16.34
    1 1 4 5412.26 23.64
    -1 -1 -4 5378.82 25.39
    -1 -1 -4 5408.61 25.61
    1 -1 4 5383.49 22.84
    1 1 4 5323.63 24.07
    1 1 -4 5324.8 19.45
    -1 1 4 5398.5 15.69
    -1 -1 4 5364.82 19.26
    1 -1 -5 667.01 5.96
    1 1 -5 686.72 7.22
    -1 1 -5 666.12 7.97
    1 1 -5 672.85 6.96
    -1 -1 5 680.08 7.1
    -1 1 -5 679.58 8.94
    -1 -1 -5 680.52 9.25
    1 -1 5 669.74 8.55
    1 1 5 676.5 8.64
    -1 1 5 682.59 7.61
    1 1 5 682.44 8.59
    -1 -1 -5 698.4 9.61
    -1 1 -6 4.78 0.74
    -1 -1 -6 3.32 0.77
    -1 -1 6 4.21 0.62
    1 1 -6 3.32 0.54
    -1 1 6 4.1 0.65
    -1 -1 -6 3.57 0.78
    1 -1 -6 3.86 0.48
    1 1 -6 3.39 0.54
    1 -1 -6 4.13 0.69
    -1 1 -6 7.13 0.98
    1 1 6 4.67 0.79
    1 1 6 3.6 0.7
    1 -1 6 4.08 0.73
    -1 -1 7 55.86 2.23
    -1 -1 -7 57.8 3.05
    1 -1 -7 56.32 1.86
    1 1 -7 56.26 2.28
    1 1 7 58.02 2.56
    1 -1 7 53.64 2.7
    -1 1 -7 61.82 2.96
    -1 -1 -7 55.34 2.84
    -1 1 -7 56 2.58
    1 1 -7 53.88 2.13
    -1 -1 7 53.11 2.49
    -1 1 7 54.14 2.28
    1 1 7 56.4 2.76
    1 -1 -7 55.02 2.65
    -1 1 -8 208.08 5.66
    1 1 8 205.85 5.52
    -1 1 -8 207.37 5.21
    1 -1 -8 206.92 5.42
    1 1 -8 213.45 4.66
    1 -1 8 205.48 5.51
    -1 -1 8 206.92 4.98
    -1 -1 8 210.34 4.53
    1 1 8 211.68 4.98
    -1 -1 -8 206.69 6.04
    -1 1 8 201.62 4.63
    -1 1 8 212.62 3.01
    -1 -1 -8 209.97 5.7
    1 1 -8 207.65 4.43
    1 1 -9 64.87 2.71
    1 -1 9 64.39 3.25
    -1 -1 -9 62.35 3.49
    -1 1 -9 63.76 3.03
    -1 1 9 62.55 2.7
    -1 -1 -9 67.08 3.31
    -1 -1 9 65.9 2.94
    1 1 9 66.88 3.2
    -1 1 9 63.18 1.54
    1 1 -9 62.64 2.57
    -1 1 -9 66.34 3.32
    1 1 9 66.49 2.81
    1 -1 -9 64.27 3.19
    -1 1 -10 2.82 0.87
    1 -1 -10 1.93 0.58
    1 1 -10 2.92 0.67
    1 1 10 1.07 0.54
    1 -1 10 2.6 0.74
    -1 -1 -10 3.15 0.86
    -1 1 10 2.39 0.63
    1 1 10 1.83 0.51
    -1 -1 10 3.04 0.7
    1 1 -10 1.25 0.44
    1 1 -11 651.17 9.47
    1 -1 11 655.41 11.19
    1 1 11 667.27 10.94
    -1 1 -11 672.36 11.55
    1 1 -11 665.68 9.43
    -1 -1 -11 677.57 10.96
    -1 1 11 676.81 9.71
    1 -1 -11 656.32 11.23
    -1 -1 11 676.79 10.41
    -1 -1 -12 1094.55 14.38
    1 -1 -12 1059.91 14.82
    -1 1 -12 1048.68 14.89
    -1 -1 12 1063.39 13.72
    -1 1 12 1084 12.74
    1 -1 12 1065.39 14.75
    1 1 12 1061.74 14.36
    1 1 -12 1077.47 12.63
    1 1 -12 1062.96 12.51
    -1 -1 13 5.4 1.21
    1 1 -13 6.56 1.09
    -1 1 -13 6.09 1.3
    1 1 13 7.48 1.27
    1 -1 13 6.22 1.25
    -1 -1 -13 6.74 1.21
    -1 1 13 7.64 1.13
    1 -1 14 110.62 5.15
    1 1 14 122.23 5.16
    -1 1 -14 115.53 5.28
    -1 -1 -14 125.56 5.13
    -1 1 14 118.45 4.57
    -1 -1 14 119.9 5.06
    1 1 -14 117.09 4.52
    1 1 -15 86.37 4.03
    1 -1 15 85.17 4.7
    -1 1 -15 85.59 4.69
    -1 1 -15 88.26 3.86
    1 1 15 85.3 4.5
    -1 1 15 89.39 4.1
    -1 -1 -15 84.91 4.48
    -1 -1 15 85.73 4.45
    1 1 -16 276.58 5.02
    -1 1 -16 269.17 6.97
    -1 -1 16 284.66 8.39
    -1 -1 -16 293.95 8.34
    1 1 -16 280.41 7.53
    -1 1 16 290.18 7.65
    1 1 16 280.01 8.3
    -1 1 -16 278.54 8.7
    1 -1 16 272.08 8.65
    -1 1 17 139.51 5.54
    -1 1 -17 125.16 4.88
    1 -1 17 131.52 6.23
    1 1 17 133.01 5.94
    -1 1 -17 133.7 6.19
    1 1 -17 132.09 3.55
    1 1 -17 133.91 5.36
    -1 -1 17 136.26 6.01
    1 -1 18 172.34 7.34
    1 1 -18 166.56 6.14
    1 1 18 164.13 6.82
    -1 1 -18 163.98 5.74
    -1 1 -18 166.43 7.15
    1 1 -18 163.33 3.99
    -1 1 18 174.08 6.38
    -1 -1 18 170.53 6.95
    1 1 -19 43.56 3.31
    1 -1 -19 40.1 2.84
    -1 1 19 39.31 3.26
    -1 -1 19 43.63 3.71
    1 -1 19 39.92 3.79
    -1 1 -19 43.59 3.86
    -1 1 -19 39.41 2.9
    1 1 19 41.54 3.55
    1 -1 -20 269.1 7.5
    1 -1 20 255.83 9.7
    1 1 20 269.88 9.22
    -1 1 -20 261.12 7.63
    -1 1 20 268.08 8.56
    -1 1 -20 261.59 9.42
    1 1 -20 261.7 8.15
    -1 -1 20 258.53 9.28
    1 1 -21 18.94 2.31
    -1 1 21 19.41 2.41
    -1 1 -21 16.82 2.51
    1 -1 21 19.97 2.82
    -1 -1 21 17.95 2.5
    1 1 21 15.06 2.39
    -1 -1 22 31.18 3.44
    -1 1 22 31.64 3.17
    -1 1 -22 31.83 3.48
    1 -1 22 30.6 3.66
    1 1 22 32.67 3.47
    1 -1 23 52.39 4.85
    1 1 23 47.62 4.36
    -1 1 -23 47.74 4.33
    -1 -1 23 49.41 4.5
    -1 1 23 54.04 4.24
    -1 1 24 5.18 1.42
    1 -1 24 6.37 1.71
    1 1 24 3.73 1.22
    -1 -1 24 5.9 1.54
    -1 1 25 -0.04 0.85
    1 -1 25 1.76 1.15
    1 1 25 1.12 1
    -1 -1 25 0.88 1.05
    -1 -1 26 2.94 1.18
    1 -1 26 2.86 1.11
    -1 1 26 3.48 1.15
    1 1 26 1.46 0.99
    1 -1 27 0.35 1.04
    -1 1 27 -0.02 1.05
    -1 -1 27 -0.04 1.03
    1 1 28 9.09 2.26
    1 -1 28 7.24 2.09
    1 -1 29 2.03 1.33
    1 1 29 1.5 1.35
    1 -1 30 7.31 2.47
    1 1 30 8.44 2.29
    -2 1 0 2626.29 13.73
    2 1 0 2683.21 18.57
    2 1 0 2669.14 15.33
    -2 -1 0 2635.65 18.94
    -2 1 0 2694.89 15.23
    -2 1 -1 3746.64 16.75
    -2 1 1 3766.01 16.87
    2 1 -1 3671.86 21.29
    2 1 1 3760.16 22.04
    -2 1 -1 3657.82 18.87
    -2 -1 -1 3720.07 22.72
    2 -1 -1 3692.29 16.56
    -2 -1 1 3616 17.24
    2 1 1 3727.9 18.68
    -2 -1 -1 3656.04 20.06
    -2 -1 -2 9983.6 34.29
    -2 1 2 9938.58 25.44
    -2 1 -2 9884.87 28.34
    -2 1 -2 9876.28 32.89
    -2 -1 -2 9976.11 38.2
    2 -1 2 9999 30.33
    2 -1 -2 9762.93 25.13
    2 1 2 9813.9 36.22
    2 1 3 110.07 3.88
    -2 1 -3 112.52 3.21
    -2 -1 -3 111.84 3.78
    2 1 3 115.56 3.51
    2 1 -3 119.24 3.75
    -2 1 3 113.22 2.53
    -2 -1 3 110.16 2.94
    2 1 -3 111.8 2.76
    2 -1 3 112.44 3.42
    -2 -1 -3 111.7 4.13
    2 -1 -3 109.6 2.44
    2 -1 4 2315.11 16.25
    -2 1 -4 2299.87 15.2
    -2 -1 -4 2258.51 17.91
    -2 1 4 2366.93 10.55
    2 -1 -4 2309.23 10.29
    2 1 4 2259.51 18.01
    2 1 -4 2318.47 12.52
    -2 -1 4 2282.64 13.32
    -2 -1 -4 2282.65 19.15
    2 1 4 2319.69 16.4
    -2 1 -5 35.29 2.01
    -2 -1 5 36.84 1.65
    2 1 5 37.17 2.33
    -2 1 5 37.23 1.23
    2 -1 5 34.78 2.05
    -2 1 5 36.89 1.67
    2 1 -5 37.31 1.63
    2 -1 -5 36.78 1.19
    -2 -1 -5 35.43 2.52
    -2 -1 -5 36.9 2.38
    2 1 5 38.91 2.26
    2 1 -6 663.15 7.06
    -2 1 -6 653.02 9.04
    -2 -1 6 652.95 6.92
    2 1 6 660.99 9.83
    -2 -1 -6 632.68 10.52
    -2 -1 -6 656.05 10.35
    2 -1 6 659.82 9.5
    2 1 6 673.86 9.72
    -2 1 6 660.13 6.99
    2 1 -6 655.49 6.47
    2 -1 7 113.77 4.18
    -2 -1 -7 113.35 4.59
    -2 -1 7 110.17 2.9
    2 1 -7 112.75 3
    2 1 7 112.57 4.17
    -2 1 7 112.01 2.92
    2 1 -7 114.88 2.81
    2 1 7 116.79 4.23
    -2 -1 -7 117.22 4.56
    -2 1 -7 114.46 3.96
    2 1 8 1953.2 17.31
    -2 -1 -8 1959.69 19.41
    2 1 -8 1955.49 12.3
    2 1 -8 1953.55 12.88
    -2 -1 8 1919.07 12.52
    2 -1 -8 1988.43 8.87
    2 1 8 1986.81 18.03
    -2 1 8 1928.01 13
    -2 -1 -8 1940.33 19.42
    2 -1 8 1910.7 17.68
    -2 1 -8 1934.05 17.06
    2 1 9 567.34 9.94
    2 1 -9 562.88 7.15
    -2 1 9 568.1 7.35
    2 -1 -9 562.03 8.98
    -2 -1 -9 584.6 10.86
    2 -1 9 569.69 10.06
    2 -1 -9 564.04 5.07
    -2 -1 9 584.28 6.97
    2 1 -9 560.71 6.97
    2 1 9 563.37 9.38
    2 -1 10 1237.55 15.4
    2 1 10 1242.11 14.13
    -2 1 10 1251.78 11.37
    2 1 10 1221.69 15.12
    -2 -1 -10 1222.81 16.16
    2 -1 -10 1242 8.19
    2 1 -10 1258.28 11.12
    2 1 -10 1255.1 11.1
    2 -1 -10 1226.31 13.97
    2 -1 -11 88.76 3.91
    -2 -1 -11 87.76 4.45
    2 1 11 89.18 4.28
    2 -1 11 92.93 4.39
    -2 -1 11 82.34 3.5
    -2 1 11 79.44 3.04
    2 1 -11 84.93 3.1
    2 -1 -11 80.65 2.25
    2 1 -11 83.53 3.02
    -2 1 12 15.16 1.43
    2 1 -12 15.16 1.39
    -2 -1 -12 16.22 1.98
    2 -1 -12 17.8 1.9
    -2 -1 12 14.1 1.53
    2 1 12 16.16 1.93
    2 -1 -12 14.15 1.03
    2 1 -12 16.26 1.48
    2 -1 12 15.92 1.98
    -2 -1 13 0.58 0.6
    -2 1 -13 1.38 0.92
    2 -1 13 3.53 1.18
    2 1 -13 1.32 0.49
    -2 1 13 1.44 0.56
    2 -1 -13 0.62 0.33
    2 1 -13 1.65 0.59
    2 -1 -13 1.06 0.8
    2 1 13 0.58 0.61
    -2 -1 -13 3.13 1.03
    -2 -1 14 715.1 11.72
    2 1 -14 698.89 10.61
    -2 -1 -14 743.94 13.94
    2 1 -14 707.81 9.91
    -2 1 -14 718.71 14.09
    -2 1 14 705.34 10.35
    2 -1 -14 723.93 8.01
    2 -1 -14 685.66 12.66
    2 1 14 714.38 13.09
    2 -1 14 717.81 13.6
    -2 1 -14 708.25 11.99
    2 -1 -15 25.88 1.64
    2 -1 15 21.92 2.61
    2 -1 -15 23.38 1.54
    -2 -1 15 23.28 2.25
    -2 1 -15 24.58 2.3
    2 1 -15 25.32 2.03
    -2 -1 -15 29.35 2.84
    -2 1 -15 27.37 2.9
    -2 1 15 25.18 2.07
    2 1 15 27.49 2.67
    2 1 -16 114.46 2.13
    -2 -1 16 123.16 5.3
    -2 -1 -16 122.98 5.9
    2 -1 -16 119.13 3.64
    2 1 -16 122.29 4.41
    -2 1 16 121.37 4.7
    2 -1 -16 116.12 3.58
    2 1 16 116.03 5.62
    2 -1 16 118.84 5.92
    -2 1 -16 118.16 6.08
    -2 1 -16 119.74 5.19
    2 1 17 7.87 1.65
    -2 -1 17 7.17 1.45
    -2 -1 -17 6.18 1.42
    2 -1 17 7.99 1.79
    -2 1 17 4.26 1.01
    -2 1 -17 6.27 1.51
    2 -1 -17 5.68 0.84
    -2 1 -17 6.58 1.28
    2 1 -17 7.32 1.2
    2 -1 -17 5.35 0.84
    -2 -1 -18 326.98 10.05
    2 1 -18 290.83 7.25
    2 1 18 295.59 9.54
    -2 -1 18 291.73 8.8
    2 -1 18 286.13 9.89
    -2 1 -18 293.58 8.57
    2 -1 -18 297.28 6.23
    -2 1 18 300.18 7.99
    -2 1 -18 301.83 10.22
    -2 -1 19 154.53 6.76
    2 1 19 158.14 7.16
    2 -1 19 149.39 7.31
    -2 1 19 157.01 5.99
    -2 -1 -19 166.76 7.37
    -2 1 -19 162.52 6.51
    2 1 -19 160.69 5.63
    -2 1 -19 160.81 7.66
    2 -1 20 1.39 1.05
    -2 1 -20 2.81 1.23
    -2 -1 20 0.76 0.84
    -2 -1 -20 0.16 1.07
    -2 1 20 0.5 0.6
    2 1 20 1.06 0.76
    -2 1 -20 1.67 0.84
    -2 -1 21 16.03 2.4
    -2 1 -21 18.36 2.9
    -2 1 21 17.59 2.3
    2 -1 21 18.49 2.84
    -2 1 -21 19.8 2.48
    2 1 21 17.62 2.65
    -2 1 22 158.67 6.77
    -2 1 -22 156.99 8.1
    -2 -1 22 148.67 7.35
    2 1 22 147.12 7.56
    2 -1 22 160.43 8.43
    2 -1 23 3.92 1.64
    -2 -1 23 2.61 1.17
    2 1 23 4.9 1.65
    -2 1 23 2.1 1.02
    -2 1 -23 1.23 1.22
    -2 -1 24 10.4 2.07
    -2 1 -24 9.47 2.14
    2 1 24 12.64 2.36
    -2 1 24 12.05 2.03
    2 -1 24 14.38 2.65
    2 1 25 0.27 1.02
    -2 1 25 -0.27 0.82
    2 -1 25 -1.26 1.06
    -2 1 -25 0.04 0.86
    2 -1 26 14.04 2.87
    2 1 26 12.55 2.58
    2 1 27 -0.12 0.92
    2 -1 27 0.95 1.18
    2 1 28 20 3.4
    2 -1 28 17.81 3.39
    2 1 29 1.37 1.15
    2 -1 29 0.9 1.05
    2 -1 30 0.82 1.07
    2 1 30 -0.57 1.3
    3 1 0 0.02 0.3
    -3 -1 0 -0.54 0.4
    3 1 0 0.28 0.36
    -3 1 0 1.14 0.35
    -3 -1 0 0.11 0.52
    -3 1 1 2393.12 12.76
    3 1 1 2388.05 15.5
    -3 -1 -1 2382.24 17.47
    -3 1 -1 2403.11 14.26
    -3 -1 1 2350.65 20.08
    -3 -1 -1 2384.04 20.93
    3 1 -1 2450.24 19.31
    -3 1 1 2402.04 15.71
    3 -1 1 2421.13 15.43
    3 1 -1 2414.69 14.38
    3 1 1 2411.33 19.94
    -3 1 2 659.71 7.71
    3 1 -2 670.41 10.02
    -3 1 -2 668.68 8.09
    3 1 2 680.31 8.68
    -3 -1 -2 689.6 11.34
    3 -1 2 663.49 8.63
    3 1 -2 683.53 7.33
    3 1 2 670.9 10.61
    -3 1 2 663.03 6.46
    -3 -1 -2 684.99 9.69
    -3 -1 2 671.85 10.57
    -3 -1 -3 148.88 5.43
    3 1 3 144.12 4.97
    3 -1 3 144.14 4.11
    -3 -1 -3 146.51 4.7
    3 1 3 141.81 4.2
    3 1 -3 138.65 4.51
    -3 1 -3 145.47 3.97
    -3 1 3 148.09 3.42
    -3 -1 3 143.03 3.67
    3 1 -4 318.24 6.71
    -3 1 4 322.59 4.69
    3 1 4 319.58 6.51
    3 -1 4 318.91 6.41
    -3 -1 4 320.95 5.39
    -3 1 -4 323.57 6.21
    -3 -1 -4 315.93 7.16
    -3 -1 -4 308.41 7.93
    3 1 4 328.39 7.58
    3 -1 5 632.95 9.6
    -3 1 -5 628.67 9.12
    -3 1 5 626.95 5.85
    3 1 5 632.29 10.85
    3 1 -5 626.45 9.29
    -3 -1 5 642.12 7.5
    -3 -1 -5 645.43 11.57
    3 1 5 632.47 9.65
    -3 -1 -5 614.18 10.25
    -3 -1 -6 356 8.82
    -3 -1 6 371.97 5.54
    -3 1 -6 359.04 7.21
    3 1 6 364.33 8.21
    -3 1 6 380.02 3.96
    3 1 6 366.82 7.63
    3 1 -6 359.34 6.91
    3 -1 6 372.98 7.59
    3 1 -6 366.41 4.48
    -3 -1 -6 353.12 8.15
    -3 1 6 368.39 4.64
    3 1 7 259.78 7.05
    -3 -1 -7 267.55 7.81
    -3 -1 7 256.14 4.52
    3 1 -7 263.01 3.74
    3 1 -7 264.91 4.31
    3 1 7 265.2 6.75
    -3 1 7 263.62 3.84
    3 -1 7 268.94 6.82
    3 1 -7 275.27 5.85
    3 -1 8 130.16 4.97
    -3 -1 -8 127.04 5.5
    3 1 -8 133.06 2.78
    3 1 8 135.19 5.02
    3 1 -8 133.35 4.03
    -3 1 8 139.41 2.93
    -3 -1 8 133.4 3.16
    -3 1 8 135.41 2.81
    3 1 8 132.87 5.05
    3 1 -8 135.98 3.04
    3 1 9 457.32 9.49
    3 1 -9 441.91 5.44
    3 -1 9 437.45 9.44
    -3 -1 -9 450.8 10.53
    -3 -1 9 451.98 5.77
    3 1 9 444.58 9.31
    -3 1 9 452.93 5.61
    3 1 -9 440.66 7.09
    3 1 -9 446.24 5.61
    -3 1 9 441.89 4.61
    3 1 -10 71.22 2.33
    -3 -1 -10 76.81 4.46
    3 -1 10 73.42 3.99
    3 1 -10 73.32 2.39
    3 1 -10 71.98 2.73
    3 1 10 74.7 3.97
    -3 -1 10 73.36 2.32
    -3 1 10 75.71 2.46
    3 1 11 7.26 1.35
    -3 1 11 6.11 0.77
    -3 -1 -11 4.8 1.09
    3 1 -11 6.5 0.81
    3 1 -11 6.2 0.73
    3 1 -11 4.97 0.72
    3 -1 11 5.87 1.19
    -3 -1 -12 16.39 2.19
    3 1 -12 13.28 1.07
    3 1 -12 14.35 1.08
    3 1 -12 13.16 1.24
    -3 1 12 13.81 1.21
    3 -1 12 14.17 1.91
    3 1 12 14.41 1.86
    -3 1 -13 288.1 8.25
    3 1 -13 276.36 5.9
    -3 1 13 292.44 5.78
    3 1 -13 280.33 4.21
    -3 -1 -13 293.8 9.25
    3 1 13 284.09 8.44
    3 1 -13 289.69 5.12
    3 -1 13 291.58 8.76
    3 1 -14 24.16 1.92
    3 1 -14 25.5 1.57
    -3 -1 -14 25.99 2.88
    3 -1 14 26.88 2.82
    -3 1 14 25.69 1.85
    3 1 14 22.64 2.42
    -3 1 -14 29.16 2.72
    3 -1 15 0.62 0.6
    3 -1 -15 -0.16 0.65
    3 1 -15 0.3 0.3
    3 1 -15 0.34 0.34
    -3 1 -15 0.79 0.76
    -3 1 15 0.48 0.49
    -3 -1 -15 -0.72 0.83
    3 1 15 -0.29 0.63
    3 1 -16 37.92 2.06
    3 -1 -16 35.33 3.1
    3 1 16 39.04 3.46
    -3 1 -16 36.43 3.6
    3 -1 16 41.7 3.68
    -3 -1 -16 39.79 3.7
    3 1 -16 35.74 2.56
    -3 1 16 34.72 2.35
    -3 1 -16 38.74 3.26
    -3 -1 -17 25.18 3.01
    -3 1 -17 27.04 3.13
    -3 1 -17 26.47 2.76
    3 1 17 21.42 2.63
    3 1 -17 25.67 1.74
    3 -1 17 29.74 3.27
    -3 1 17 22.63 2
    3 1 18 0.96 1.07
    -3 1 -18 -0.84 1.08
    -3 1 18 0.38 0.55
    -3 -1 -18 0.23 1.06
    3 -1 18 1.03 1.19
    -3 1 -18 -0.13 0.61
    3 1 -18 1.45 0.54
    -3 1 -19 248.91 10.13
    -3 1 -19 229.13 8.49
    3 -1 19 228 9.34
    -3 -1 -19 254.3 9.82
    -3 1 19 238.95 7.02
    3 1 19 237.71 9.05
    3 1 20 1.29 1.1
    -3 1 -20 3.82 1.55
    -3 -1 -20 -0.15 0.85
    3 -1 20 0.7 0.92
    -3 1 20 3.15 0.94
    -3 1 -20 4.41 1.36
    -3 -1 -21 26.08 3.44
    -3 1 -21 31.95 3.37
    3 1 21 35.43 3.78
    -3 1 -21 28.4 3.76
    -3 1 21 24.36 2.46
    3 -1 21 28.94 3.6
    -3 1 22 27.25 2.7
    -3 1 -22 27.08 3.6
    3 1 22 29.63 3.58
    3 -1 22 23.05 3.35
    -3 1 23 1.41 0.7
    3 1 23 2.61 0.97
    3 -1 23 -0.26 0.86
    -3 1 -23 1.6 1.12
    -3 1 -24 8.1 1.99
    3 -1 24 10.95 2.49
    3 1 24 15.18 2.76
    -3 1 -25 -0.73 0.96
    3 1 25 -0.19 0.77
    3 -1 25 -0.15 0.84
    3 -1 26 16.68 3.12
    3 1 26 18.18 3.08
    -3 1 -26 12.38 2.6
    3 -1 27 2.53 1.55
    3 1 27 1.97 1.13
    3 -1 28 -0.28 0.91
    3 1 28 -1.53 1.45
    3 -1 29 3.92 1.9
    3 1 29 2.4 1.34
    4 -1 0 11.69 1.17
    4 1 0 16.04 1.78
    -4 -1 0 13.51 1.75
    -4 1 0 14.42 1.13
    -4 -1 0 15.52 1.53
    4 1 0 13.61 1.2
    -4 -1 -1 520.15 8.84
    -4 -1 1 496.6 10.47
    -4 -1 -1 504.39 10.7
    4 -1 1 513.85 7.75
    -4 1 -1 501.74 7.17
    4 1 -1 527.22 6.92
    4 1 1 520.93 7.75
    4 1 -1 536.61 9.99
    4 1 1 536.83 10.24
    -4 1 1 496.05 6.29
    4 1 -2 176.23 5.63
    -4 -1 -2 164.53 5.13
    -4 -1 2 156.32 5.74
    4 1 2 164.21 5.77
    4 1 -2 159.65 3.61
    4 -1 2 169.77 4.68
    -4 1 2 172.26 3.37
    -4 1 -2 168.53 4.4
    -4 -1 -2 164.26 6.25
    4 1 2 175.36 4.72
    -4 -1 -3 51.81 3.58
    -4 -1 -3 51.53 3.02
    4 1 -3 52.22 3.06
    4 -1 3 48.97 2.58
    4 1 -3 51.36 1.95
    4 1 3 55.42 3.41
    -4 1 -3 50.22 2.53
    -4 -1 3 52.1 3.29
    4 1 3 53.28 2.75
    -4 1 3 54.46 2.43
    -4 1 3 49.13 1.68
    -4 1 4 394.13 6.21
    4 1 -4 392 5.03
    -4 1 4 402.19 4.32
    4 -1 4 404.08 7.76
    -4 -1 -4 388.78 8.55
    -4 -1 4 389.55 8.94
    -4 -1 -4 386.52 9.85
    -4 1 -4 400.51 7.52
    4 1 4 399.43 7.76
    4 1 -4 395.67 8.18
    -4 -1 4 392.28 6.65
    -4 1 -5 15.62 1.55
    -4 -1 -5 16.63 1.83
    4 1 -5 16.78 1.68
    4 -1 5 16.78 1.69
    4 1 5 17.43 1.68
    -4 -1 -5 15.44 2.02
    -4 1 5 17.33 0.84
    -4 -1 5 16.98 1.35
    -4 1 5 18.77 1.27
    4 1 -5 16.02 0.97
    -4 -1 -6 43.3 3.4
    4 1 6 44.49 2.83
    -4 -1 6 42.89 2.12
    -4 1 6 42.24 1.7
    4 1 -6 43.97 2.63
    4 -1 6 41.12 2.76
    -4 1 6 43.99 2.27
    4 1 -7 371.63 7.49
    -4 -1 -7 378.3 10.22
    4 1 7 392.91 8.58
    -4 -1 7 392.76 6.14
    -4 1 7 398.25 4.51
    -4 1 7 382.6 6.5
    4 -1 7 388.03 8.7
    4 1 -7 381.57 3.79
    -4 1 7 404.99 3.66
    4 -1 8 280.89 7.72
    -4 -1 -8 287.55 9.06
    -4 -1 8 294.62 5.07
    4 1 8 296.83 7.74
    4 1 -8 289.56 6.35
    4 1 -8 291.61 3.32
    -4 1 8 287.53 5.47
    -4 1 8 296.17 3.16
    4 1 -9 35.08 2.14
    -4 1 9 36.1 1.24
    -4 -1 9 38.9 1.75
    -4 1 9 34.67 1.85
    4 -1 9 38.58 3.01
    4 1 -9 36.04 1.29
    4 1 9 36.76 2.85
    -4 -1 -9 36.87 3.4
    -4 1 10 352.26 4.25
    4 1 10 355.21 9.05
    4 1 -10 354.43 6.52
    -4 1 10 341.87 5.39
    -4 -1 -10 361.83 10.53
    4 1 -10 353.52 4.53
    -4 1 -10 360.89 9.6
    4 -1 10 342.11 9.12
    -4 -1 10 357.99 5.01
    4 -1 11 51.32 3.71
    4 1 -11 50.98 1.92
    -4 1 -11 55.2 3.82
    -4 1 11 46.26 1.78
    -4 1 11 52.97 1.82
    4 1 -11 52.07 2.37
    -4 -1 -11 55.11 4.24
    4 1 11 52 3.62
    -4 -1 11 52.94 1.8
    4 1 -12 0.25 0.24
    4 1 -12 0.44 0.28
    4 1 12 -0.79 0.84
    4 -1 12 1.22 0.87
    -4 1 12 0.03 0.2
    -4 1 -12 0.97 0.9
    -4 -1 -12 0.74 0.93
    -4 -1 -13 112.48 6.23
    4 1 -13 106.52 2.81
    4 1 13 108.11 5.4
    4 -1 13 107.04 5.54
    -4 1 -13 107.73 5.52
    4 1 -13 108.99 3.3
    -4 1 13 106.61 3.09
    4 1 14 83.89 4.93
    4 1 -14 77.81 3.1
    -4 -1 -14 87.6 5.61
    -4 1 -14 88.21 5.12
    -4 1 14 81.92 2.91
    4 -1 14 83.14 5.03
    -4 -1 -15 1.17 0.85
    4 1 -15 0.34 0.28
    4 1 15 0.1 0.59
    -4 1 15 1.39 0.54
    4 -1 15 2.28 1.03
    -4 1 -15 2.98 1.28
    -4 1 -16 14.21 2.35
    -4 1 16 12.55 1.31
    -4 -1 -16 10.53 2.09
    4 -1 16 13.02 2.17
    4 1 16 11.85 1.99
    -4 1 17 15.47 1.53
    -4 -1 -17 20.76 2.93
    -4 1 -17 14.04 2.25
    4 1 17 18.85 2.63
    4 -1 17 18.85 2.75
    -4 1 18 225.31 6.06
    -4 1 -18 222.71 8.83
    -4 -1 -18 217.76 9.68
    -4 1 -18 230.53 10.12
    4 -1 18 216.15 9.19
    4 1 18 227.64 9.01
    -4 1 -19 5.59 1.55
    4 1 19 4.85 1.57
    -4 1 19 5.18 1.1
    4 -1 19 5.07 1.68
    -4 1 -19 4.93 1.72
    -4 -1 -19 5.6 1.8
    -4 1 -20 22.77 3.4
    -4 1 -20 20 2.95
    -4 1 20 20.47 2.05
    4 -1 20 19.7 3.04
    4 1 20 22.01 3.07
    -4 -1 -20 26.88 3.59
    -4 -1 -21 220 10.25
    4 -1 21 215.64 10.01
    4 1 21 212.99 9.47
    -4 1 -21 230.19 10.9
    -4 1 -21 228.27 9.62
    -4 1 -22 71.33 5.54
    -4 -1 -22 62.88 5.57
    4 1 22 69.08 5.53
    4 -1 22 70.17 5.85
    -4 1 -22 66.16 6
    4 1 23 10.72 2.34
    -4 1 -23 8.95 2.37
    4 -1 23 9.38 2.35
    -4 1 -24 1.02 0.84
    4 1 24 0.6 0.98
    4 -1 24 1.13 1.11
    4 1 25 0.02 0.84
    4 -1 25 0.17 1.22
    -4 1 -25 -1.03 1.51
    4 1 26 1.34 1.06
    -4 1 -26 1.65 1.48
    4 -1 27 -1.49 1.49
    -4 1 -27 -1.08 1.02
    4 1 27 -2.18 1.65
    4 1 28 -3.51 1.73
    4 -1 28 -1.7 1.58
    -5 1 0 0.19 0.49
    -5 -1 0 1.11 0.84
    -5 -1 0 0.08 0.28
    5 1 0 -0.09 0.27
    5 -1 0 0.43 0.46
    -5 1 0 0.33 0.26
    5 -1 1 151.38 4.58
    -5 -1 -1 155.41 5.29
    5 -1 -1 146.74 4.18
    5 1 -1 152.03 4.02
    -5 -1 1 151.59 6.4
    -5 1 -1 152.88 4.31
    -5 1 1 161.72 5.66
    5 1 1 151.25 4.45
    -5 -1 1 155.06 4.97
    -5 -1 -1 154.72 6.55
    -5 1 1 147.26 3.85
    -5 1 2 566.39 6.8
    -5 -1 -2 580.93 10.5
    -5 1 -2 571.46 8.81
    -5 -1 2 575.88 12.38
    5 -1 2 591.53 9.38
    5 1 2 587.59 9.16
    5 1 -2 542.71 7.31
    -5 1 2 573.52 10.49
    -5 -1 -2 579.35 12.88
    5 1 -2 579.88 11.22
    -5 -1 -3 4.82 1.02
    5 1 -3 3.64 0.93
    5 1 -3 5.07 0.69
    -5 1 3 6.25 1.16
    -5 1 -3 5.04 0.95
    5 -1 3 5.59 0.96
    -5 -1 3 5.55 1.26
    -5 -1 -3 4.53 1.22
    -5 1 3 4.42 0.59
    5 1 3 4.14 0.93
    -5 1 4 7.82 1.02
    -5 1 4 8.27 1.3
    -5 -1 -4 11 1.92
    5 1 -4 8.4 0.76
    -5 -1 4 8.33 1.48
    -5 1 4 7.66 0.66
    5 1 -4 9.54 1.4
    5 1 4 8.49 1.18
    5 -1 4 8.69 1.35
    5 1 -5 10.23 1.46
    5 -1 5 10.59 1.47
    -5 -1 -5 9.95 1.87
    -5 1 -5 10.41 1.92
    -5 -1 5 7.05 0.96
    5 1 -5 8.73 0.69
    -5 1 5 10.02 1.4
    -5 1 5 7.7 0.96
    -5 1 5 8.5 0.61
    -5 -1 5 8.74 1.58
    5 1 5 7.34 1.34
    5 1 -6 1466.58 16.61
    5 -1 6 1514.75 17.4
    -5 -1 -6 1458.64 21.86
    -5 1 6 1500.15 12.26
    -5 1 6 1515.56 15.75
    -5 -1 6 1516.96 13.76
    5 1 6 1507.24 17.21
    5 1 -6 1487.21 7.3
    -5 1 -6 1557.01 20.12
    5 -1 7 3.55 1.19
    5 1 7 2.19 0.94
    -5 1 7 1.05 0.55
    -5 -1 -7 2.75 1.37
    -5 1 7 0.76 0.29
    5 1 -7 2.47 0.8
    -5 -1 7 1.28 0.46
    -5 1 -7 3.21 1.32
    -5 1 8 89.77 3.72
    -5 -1 8 89.81 3.17
    -5 1 8 93.18 2.42
    -5 -1 -8 88.24 5.52
    5 -1 8 92.86 4.69
    5 1 8 93.99 4.63
    -5 1 -8 93.18 5.24
    5 1 -8 92.49 3.97
    -5 1 -9 21.2 2.58
    5 -1 9 20.56 2.28
    -5 -1 -9 25.26 3.1
    5 1 9 20.04 2.27
    -5 -1 9 20.26 1.44
    -5 1 9 21.82 1.83
    5 1 -9 20.63 1.85
    -5 -1 10 647.21 7.43
    -5 1 10 666.85 9.5
    5 -1 10 663.15 13.35
    -5 -1 -10 672.98 15.65
    5 1 10 664.5 12.94
    5 1 -10 646.49 9.74
    -5 1 -10 683.65 14.33
    5 1 -11 17.84 1.57
    -5 -1 11 16.96 1.07
    5 -1 11 18.53 2.42
    -5 1 -11 18.77 2.51
    5 1 11 17.65 2.32
    -5 -1 -11 20.27 2.91
    -5 1 11 15.26 1.41
    -5 1 -12 447.2 12.07
    -5 -1 -12 441.59 13.09
    5 1 12 446.78 11.21
    5 -1 12 429.21 11.28
    -5 -1 12 424.41 4.28
    5 1 -12 430.13 4.59
    5 1 -12 416.44 7.05
    -5 1 13 81.97 2.1
    5 1 13 88.87 5.18
    -5 -1 -13 78.87 5.74
    5 -1 13 81.35 5.14
    -5 1 -13 88.33 5.54
    5 1 -13 80.08 2.34
    -5 -1 -14 62.14 5.11
    5 -1 14 69.29 4.81
    5 1 14 67.78 4.57
    5 1 -14 63.84 2.36
    -5 1 -14 62.12 4.75
    -5 1 14 65.73 2.16
    -5 -1 -15 2.92 1.38
    -5 1 15 1.5 0.43
    -5 1 -15 1.55 1.04
    5 -1 15 2.04 1.34
    5 1 15 1.67 1.11
    -5 1 -16 297.54 10.67
    -5 1 16 304.32 5.65
    5 -1 16 285.91 10.41
    5 1 16 309.77 10.31
    -5 -1 -16 311.12 11.82
    5 -1 17 18.76 2.78
    -5 -1 -17 25.8 3.51
    5 1 17 26.84 3.26
    -5 1 -17 22.52 3.14
    -5 1 17 22.13 1.68
    -5 1 -18 0.54 0.76
    5 -1 18 0.07 0.88
    -5 -1 -18 1.41 1.39
    5 1 18 1.19 0.96
    5 -1 19 22.6 3.23
    -5 -1 -19 20.16 3.27
    5 1 19 22.27 3.17
    -5 1 -19 19.34 2.98
    -5 1 -19 21.21 3.48
    -5 1 -20 32.33 3.85
    -5 1 -20 23.93 3.64
    -5 -1 -20 30.81 4.1
    5 1 20 35.89 3.87
    5 -1 20 30.38 3.72
    -5 -1 -21 9.73 2.29
    -5 1 -21 13.49 2.59
    5 -1 21 8.62 2.23
    -5 1 -21 11.95 2.76
    5 1 21 11.4 2.43
    -5 1 -22 13.06 2.86
    5 1 22 9.28 2.41
    -5 1 -22 9.2 2.43
    5 -1 22 8.54 2.18
    -5 -1 -22 9.34 2.35
    -5 1 -23 1.1 1.07
    -5 1 -23 3.24 2.06
    5 1 23 1.3 1.07
    5 -1 23 1.75 1.56
    -5 1 -24 51.54 5.77
    5 1 24 56.71 5.52
    5 -1 24 45.15 5.16
    -5 1 -25 2.33 1.66
    5 -1 25 0.69 1.23
    5 1 25 3.15 1.57
    5 -1 26 18.9 3.59
    5 1 26 12.23 2.87
    -5 1 -26 16.81 3.45
    -5 1 -27 0.17 1.23
    5 1 27 1.52 0.98
    -5 1 -28 13.75 3.18
    -6 1 0 1314.47 13.18
    6 -1 0 1339.82 14.22
    -6 -1 0 1351.25 21.01
    -6 -1 0 1339.87 16.26
    6 1 0 1332.52 13.33
    -6 1 0 1356.57 18.72
    -6 -1 1 375.94 10.99
    -6 -1 -1 361.85 11.06
    -6 -1 -1 355.4 8.63
    -6 1 -1 347.37 9.69
    -6 1 1 366.38 6.57
    6 1 1 363.91 7.39
    6 1 -1 371.78 6.66
    -6 -1 1 346.18 8.06
    6 -1 1 366.52 7.75
    6 -1 -1 363.35 7.2
    -6 1 -1 362.34 7.28
    -6 1 1 359.04 9.49
    -6 1 2 515.77 11.26
    -6 1 -2 527.55 12.09
    -6 1 2 522.68 7.32
    -6 -1 -2 505.34 10.72
    6 -1 2 518.59 9.54
    -6 -1 -2 528.29 13.5
    6 1 -2 528.97 7.49
    6 1 2 528.3 9.29
    -6 1 -2 519.53 9.22
    -6 -1 2 536.85 13.09
    -6 -1 3 194.45 7.82
    -6 1 3 198.95 6.92
    6 1 3 189.12 5.81
    -6 1 3 193.6 4.11
    6 1 -3 196.83 4.17
    -6 -1 -3 189.71 8.12
    6 -1 3 190.25 6
    -6 1 -3 193.4 7.43
    -6 1 4 289.1 8.1
    -6 1 -4 284.8 9.17
    6 -1 4 275.11 7.41
    -6 -1 -4 282.63 10.14
    6 1 4 289.1 7.39
    -6 -1 4 286.66 9.4
    6 1 -4 275.06 4.59
    -6 1 4 281.88 4.49
    -6 -1 5 19.7 2.47
    -6 -1 -5 19.73 2.8
    -6 1 5 17.13 1.65
    -6 1 5 16.3 0.98
    6 1 -5 17.87 1.02
    -6 1 5 18.15 2.08
    6 1 5 15.85 1.84
    6 -1 5 18.84 2.05
    -6 1 -5 19.16 2.54
    -6 1 6 16.5 1.97
    -6 -1 -6 19.92 2.9
    6 1 6 16.79 1.95
    -6 -1 6 17.22 2.29
    6 1 -6 17.4 0.8
    6 -1 6 18.25 2.03
    -6 1 6 19.7 1.63
    -6 1 6 16.15 0.76
    -6 -1 6 14.71 1.52
    -6 1 -6 18.55 2.43
    6 1 7 123.98 5.35
    -6 -1 -7 116.65 6.78
    -6 1 7 123.06 3.79
    -6 -1 7 119.96 4.16
    6 -1 7 124.13 5.52
    -6 1 7 114.15 4.92
    -6 1 -7 131.18 6.51
    -6 1 8 263.21 7.34
    6 -1 8 264.15 8.21
    -6 -1 8 268.69 6.07
    -6 -1 -8 267.5 10.37
    6 1 8 259.1 7.94
    -6 1 -8 270.11 9.51
    6 1 -8 257.06 7.19
    -6 1 8 264.38 5.08
    -6 1 -9 309.96 10.44
    6 1 9 313.18 8.97
    -6 -1 9 285.06 6.06
    -6 1 9 302.04 7.84
    -6 1 9 305.2 4.77
    6 1 -9 283.15 7.4
    -6 -1 -9 302.77 11.12
    6 -1 9 297.23 9.08
    -6 -1 10 5.16 0.76
    -6 1 10 4.38 0.92
    6 1 10 4.76 1.15
    6 1 -10 4.89 0.97
    6 -1 10 5.59 1.44
    -6 1 -10 3.85 1.3
    -6 -1 -10 8.73 2.2
    6 1 11 25.81 2.83
    -6 -1 11 23.28 1.45
    6 -1 11 23.75 2.71
    -6 -1 -11 23.87 3.36
    -6 1 11 22.79 2.06
    -6 1 -11 29.73 3.45
    -6 1 12 46.17 2.76
    6 1 12 47.09 3.84
    -6 -1 -12 46.62 4.68
    -6 -1 12 47.49 1.64
    -6 1 -12 47.43 4.3
    6 -1 12 51.61 4.15
    -6 -1 -13 19.63 3.19
    6 -1 13 22.44 2.8
    -6 1 -13 22.77 3.14
    6 1 13 18.6 2.56
    -6 1 -14 2.32 1.18
    6 -1 14 4.34 1.54
    -6 -1 -14 1.76 1.23
    6 1 14 2.9 1.2
    6 1 15 23.12 2.95
    -6 -1 -15 18.67 3.1
    6 -1 15 20.5 2.84
    -6 1 -15 25.42 3.42
    6 1 16 87.05 5.76
    -6 -1 -16 102.19 7.24
    6 -1 16 93.9 6.13
    -6 1 -16 90.64 6.37
    -6 -1 -17 22.36 3.49
    6 -1 17 20.47 3.02
    6 1 17 19.96 2.89
    -6 1 -17 20.75 3.19
    6 -1 18 20.8 3.09
    -6 -1 -18 19.2 3.31
    -6 1 -18 18.23 2.97
    6 1 18 19.83 2.95
    -6 1 -19 -1.88 1.44
    -6 -1 -19 2.83 1.71
    6 1 19 0.23 1.04
    6 -1 19 0.45 0.97
    6 -1 20 -1.79 1.58
    6 1 20 2.81 1.47
    -6 -1 -20 -0.32 1.03
    -6 1 -20 -0.6 1.27
    -6 1 -20 -0.89 1.46
    6 1 21 5.52 1.91
    -6 1 -21 3.91 1.58
    -6 -1 -21 3.25 1.43
    6 -1 21 3.45 1.44
    -6 1 -21 3.57 1.57
    -6 1 -22 6.88 2.04
    -6 1 -22 6.28 2.15
    6 1 22 7.13 2.14
    -6 -1 -22 3.68 1.6
    6 -1 22 6.33 2.04
    6 -1 23 0.54 1.19
    -6 1 -23 1.06 1.13
    -6 -1 -23 -0.36 1.3
    6 1 23 0.32 1.09
    -6 1 -23 2.16 1.58
    6 1 24 19.24 3.32
    -6 1 -24 18.91 3.79
    6 -1 24 20.83 3.76
    -6 1 -25 3.26 2.19
    6 1 25 2.43 1.5
    6 -1 25 0.84 1.19
    -6 1 -26 0.13 1.44
    6 -1 26 -0.05 1.19
    6 1 26 -0.33 1.32
    -6 1 -27 -1.78 1.58
    -6 1 -28 -0.15 1.08
    -7 1 0 0.2 0.34
    -7 1 0 -0.08 0.62
    7 -1 0 0.14 0.46
    -7 -1 0 -0.08 0.35
    7 1 0 -0.24 0.37
    -7 -1 0 -0.5 0.7
    7 -1 -1 6.11 1.12
    -7 -1 1 4.99 1.07
    -7 -1 1 5.33 1.48
    7 1 1 5.97 1.02
    7 1 -1 5.97 0.93
    7 -1 1 4.78 1.02
    -7 1 1 6.07 1.42
    -7 -1 -1 8.23 1.98
    -7 1 1 5.69 0.95
    -7 1 -1 7.27 1.7
    -7 1 2 5.58 0.86
    -7 -1 2 5.29 1.28
    7 1 -2 5.97 0.88
    7 -1 2 6.98 1.22
    -7 1 2 5.4 1.36
    7 1 2 3.49 0.92
    -7 -1 -2 4.85 1.39
    -7 1 -2 5.36 1.56
    -7 1 -3 37.95 3.6
    7 1 3 40.02 2.81
    -7 1 3 38.41 2.06
    7 1 -3 45.21 2.16
    -7 -1 3 42.78 4.02
    -7 1 3 44.94 3.64
    -7 -1 -3 36.33 3.94
    7 -1 3 40.35 2.91
    7 -1 4 2.84 0.95
    7 1 -4 2.9 0.52
    -7 1 4 2.79 0.55
    -7 -1 4 1.95 1.05
    -7 1 4 3.71 1.2
    -7 1 -4 5.24 1.48
    -7 -1 -4 3.97 1.44
    7 1 4 3.1 0.89
    7 1 5 0.52 0.56
    -7 -1 5 -0.63 0.77
    -7 1 5 -0.17 0.25
    -7 1 -5 0.66 1.1
    -7 1 5 0.41 0.38
    7 -1 5 -0.86 0.88
    7 1 -5 0.22 0.27
    -7 -1 -5 1.89 1.2
    -7 1 5 0.67 0.79
    -7 1 6 97.05 4.07
    7 1 -6 101.71 2.12
    -7 -1 6 95.8 5.84
    -7 1 -6 109.81 6.42
    -7 1 6 99.89 2.29
    7 1 6 98.49 4.81
    7 -1 6 99.6 5.05
    -7 1 6 99.27 5.19
    -7 -1 6 97.05 4.29
    -7 -1 -6 105.58 6.83
    -7 -1 7 0.04 0.43
    -7 1 7 0.41 0.39
    -7 1 7 -0.1 0.57
    7 -1 7 0.28 0.71
    -7 -1 7 0.95 0.85
    -7 -1 -7 1.26 1.24
    -7 1 -7 -0.11 0.89
    7 1 7 0.6 0.68
    7 1 8 86.47 4.81
    -7 1 8 85.75 4.74
    -7 -1 -8 88.27 6.46
    7 -1 8 86.86 5.06
    -7 -1 8 80.06 3.66
    -7 1 -8 86.46 5.88
    -7 1 8 86.9 3.42
    -7 -1 -9 34.28 4.13
    7 -1 9 33.15 3.16
    -7 1 9 32.53 2.92
    -7 1 -9 35.89 3.88
    7 1 9 32.32 3.09
    -7 1 9 33.35 1.95
    -7 -1 9 31.93 2.23
    -7 -1 10 12.3 1.34
    -7 1 -10 15.21 2.69
    -7 1 10 14.49 1.93
    7 -1 10 15.82 2.25
    -7 1 10 10.86 0.97
    -7 -1 -10 15.84 2.96
    7 1 10 12.81 2.05
    -7 1 -11 258.39 10.75
    -7 -1 -11 283.22 11.93
    7 -1 11 251.71 9.23
    7 1 11 282.01 9.38
    -7 -1 11 254.28 5.48
    -7 1 11 258.51 7.89
    7 1 12 37.42 3.5
    -7 1 12 37.95 2.96
    7 -1 12 36.99 3.66
    -7 -1 -12 39.05 4.7
    -7 1 -12 41.62 4.38
    -7 1 13 31.67 2.69
    7 1 13 32.4 3.44
    7 -1 13 33.85 3.56
    -7 1 -13 38.34 4.3
    -7 -1 -13 34.65 4.37
    7 1 14 1.96 1.2
    -7 -1 -14 1.39 1.51
    7 -1 14 -0.09 1.09
    -7 1 -14 3.22 1.2
    -7 1 -15 -1.1 1.3
    -7 -1 -15 -1.11 1.62
    7 1 15 0.75 0.88
    7 -1 15 0.23 1.02
    -7 -1 -16 26.16 3.92
    7 1 16 30.52 3.51
    7 -1 16 24.98 3.32
    -7 1 -16 28.52 3.77
    -7 -1 -17 9.49 2.46
    -7 1 -17 9.28 2.33
    7 -1 17 7.69 1.93
    7 1 17 7.91 2.06
    -7 1 -18 2.32 1.3
    7 -1 18 0.95 0.95
    -7 -1 -18 5.86 2.15
    7 1 18 2.47 1.27
    -7 1 -19 -0.87 1.07
    -7 -1 -19 1.12 1.2
    7 -1 19 -0.16 0.96
    7 1 20 0.74 1.23
    7 -1 20 -1.1 1.44
    -7 1 -20 1.7 1.66
    -7 -1 -20 0.12 1.2
    -7 1 -20 0.42 0.98
    -7 -1 -21 8.94 2.72
    -7 1 -21 7.55 2.27
    7 -1 21 5.36 1.93
    -7 1 -21 6.88 2.48
    7 1 21 6.83 2.05
    -7 1 -22 31.67 4.92
    7 -1 22 25.68 4.05
    7 1 22 23.03 3.63
    -7 1 -22 29.94 4.37
    -7 -1 -22 28.71 4.52
    -7 1 -23 -0.36 1.38
    7 1 23 2.96 1.65
    7 -1 23 -0.43 1.36
    -7 1 -23 3.88 1.99
    -7 -1 -23 -1.32 1.81
    7 1 24 -1.02 1.19
    -7 1 -24 1.1 1.23
    7 -1 24 1.36 1.59
    -7 1 -24 1.43 1.56
    -7 1 -25 1.16 1.14
    -7 1 -26 2.24 1.71
    -8 1 0 0.69 0.84
    8 -1 0 0.7 0.54
    8 1 0 -0.05 0.5
    -8 -1 0 -0.64 0.77
    8 -1 1 0.02 0.45
    -8 1 -1 -0.47 0.72
    -8 -1 -1 -1.2 1.16
    -8 -1 1 0.06 0.84
    8 1 -1 0.4 0.43
    -8 1 1 -0.74 0.93
    -8 1 1 -0.52 0.54
    -8 -1 1 -0.78 0.85
    8 1 1 0.08 0.54
    8 1 2 41.98 2.93
    -8 1 2 40.53 3.89
    8 -1 2 40.77 3.11
    8 1 -2 43.98 2.44
    -8 1 -2 50.65 4.5
    -8 -1 2 47.74 4.61
    -8 1 2 42.5 2.61
    -8 -1 -2 48.62 4.8
    -8 -1 3 44.99 4.45
    -8 1 -3 49.28 4.54
    -8 -1 -3 44.61 4.74
    8 1 -3 47.1 2.39
    -8 1 3 45.25 4.05
    -8 1 3 45.08 2.49
    8 1 3 48.99 3.27
    8 -1 3 51.59 3.58
    -8 1 -4 373.41 12.48
    -8 -1 4 366.8 12.59
    8 1 4 358.09 9.09
    8 -1 4 359.86 9.83
    8 1 -4 359.31 6.04
    -8 1 4 345.46 6.4
    -8 -1 -4 377.34 13.5
    -8 1 4 378.39 11.42
    -8 1 5 34.87 2.87
    -8 1 5 34.26 1.89
    -8 -1 -5 40.35 4.59
    -8 1 5 36.98 3.54
    8 -1 5 36.41 3.17
    -8 1 -5 36.69 4.04
    8 1 -5 35.1 1.68
    8 1 5 36.38 3.03
    -8 -1 5 38.95 4.09
    8 -1 6 6.18 1.44
    -8 1 6 5.45 1.29
    8 1 -6 8.46 0.7
    -8 1 6 7.8 0.76
    8 1 6 6.67 1.39
    -8 -1 6 7.03 1.72
    -8 1 -6 7.61 1.92
    -8 1 6 9.05 1.42
    -8 -1 -6 7.53 2.09
    -8 1 7 23.22 2.13
    8 1 7 20 2.4
    -8 -1 7 17.57 2.78
    8 -1 7 18.72 2.45
    -8 1 -7 22.33 3.3
    -8 1 7 22.03 2.71
    -8 -1 -7 23.36 3.63
    -8 -1 -8 11.6 2.71
    -8 1 8 13.67 1.57
    8 -1 8 12.26 1.93
    8 1 8 13.45 2.06
    -8 1 8 11.99 2.05
    -8 1 -8 10.68 2.39
    -8 -1 8 10.86 1.51
    -8 1 -9 37.31 4.28
    -8 1 9 40.8 3.65
    -8 1 9 37.93 2.37
    8 -1 9 39.55 3.73
    8 1 9 39.92 3.58
    -8 -1 -9 39.82 4.72
    8 -1 10 45.3 4.11
    -8 1 10 45.84 2.41
    -8 1 10 48.21 3.92
    -8 1 -10 54.7 5.24
    -8 -1 -10 46.07 5.29
    8 1 10 51.27 4.14
    -8 1 11 236.7 8.51
    -8 -1 -11 241.47 11.76
    8 -1 11 229.79 9.31
    8 1 11 236.4 9.06
    -8 1 -11 247.09 11.12
    -8 1 12 -1.28 1.06
    -8 1 -12 1.79 1.61
    -8 -1 -12 1.85 1.96
    8 1 12 1.25 1.11
    8 -1 12 0.44 1.13
    -8 1 -13 52.42 5.37
    8 -1 13 42.9 4.3
    -8 1 13 45.05 3.57
    8 1 13 48.11 4.32
    -8 -1 -13 50.55 5.55
    -8 1 -14 137.87 8.71
    -8 -1 -14 129.05 8.97
    8 -1 14 120.78 7.31
    8 1 14 132.76 7.27
    -8 1 -15 3.25 1.46
    8 -1 15 3.78 1.4
    -8 -1 -15 3.75 1.83
    8 1 15 3.27 1.4
    8 1 16 1.72 1.24
    -8 -1 -16 2.2 1.36
    8 -1 16 2.33 1.3
    -8 1 -16 4.07 1.68
    -8 -1 -17 1.55 1.08
    -8 1 -17 0.36 1.04
    8 -1 17 0.26 0.92
    8 1 17 1.62 1.12
    8 -1 18 1.54 1.41
    -8 -1 -18 0.02 1.63
    -8 1 -18 2.85 1.57
    8 1 18 4.1 1.69
    8 -1 19 32.46 4.33
    -8 1 -19 31.95 4.61
    -8 -1 -19 30.17 4.71
    8 1 19 34.43 4.2
    8 -1 20 3.68 1.81
    -8 -1 -20 4.28 2.02
    -8 1 -20 2.9 1.83
    -8 1 -20 0.76 1.08
    8 1 20 4.25 1.73
    8 1 21 8.84 2.38
    -8 -1 -21 5.18 1.92
    -8 1 -21 6.8 2.41
    8 -1 21 8.57 2.49
    -8 1 -21 13.59 3.22
    8 -1 22 10.34 2.78
    -8 -1 -22 8.66 2.8
    -8 1 -22 6.36 2.59
    -8 1 -22 5.91 2.28
    8 1 22 6.54 2.09
    -8 -1 -23 17.96 3.9
    -8 1 -23 12.68 3.56
    8 -1 23 15.98 3.37
    8 1 23 16.83 3.27
    -8 1 -23 18.91 3.82
    -8 1 -24 26.54 4.9
    -8 1 -24 33.26 5.06
    9 1 0 -0.06 0.55
    9 -1 0 -0.46 0.68
    -9 -1 0 -0.03 1.12
    -9 1 1 5.61 1.76
    -9 1 -1 4.94 1.86
    9 1 -1 2.55 0.75
    9 1 1 5.23 1.25
    -9 -1 1 4.41 1.92
    -9 -1 -1 6.96 2.23
    9 -1 1 4.23 1.17
    -9 1 -2 357.5 12.92
    -9 -1 -2 376.32 14.3
    9 -1 2 377.77 10
    9 1 -2 376.68 7.63
    9 1 2 372.58 9.21
    -9 1 2 373.95 12.69
    -9 1 2 338.94 7.95
    -9 -1 2 374.59 13.86
    9 1 3 7.36 1.49
    -9 -1 -3 8.52 2.35
    -9 -1 3 8.43 2.3
    -9 1 -3 7.19 2.03
    9 1 -3 7.26 1.08
    -9 1 3 5.71 1.83
    9 -1 3 6.83 1.53
    -9 1 -4 0.87 0.96
    -9 -1 4 2.56 1.57
    -9 1 4 -0.37 0.95
    9 1 -4 1.29 0.53
    9 -1 4 1.34 0.65
    9 1 4 0.69 0.62
    -9 -1 -4 -0.11 1.05
    -9 -1 -5 35.68 4.54
    -9 1 -5 35.81 4.25
    -9 1 5 30.28 3.56
    9 -1 5 36.62 3.41
    -9 -1 5 35.03 4.24
    9 1 5 34.26 3.08
    -9 1 5 35.11 3.12
    -9 1 -6 53.99 5.26
    9 -1 6 59.69 4.51
    -9 -1 -6 53.79 5.65
    -9 -1 6 53.63 5.16
    9 1 6 53.78 4.09
    -9 1 6 54.63 3.75
    -9 1 6 51.74 4.65
    -9 1 7 136.64 5.62
    -9 1 -7 137.77 8.48
    -9 -1 7 140.92 8.28
    9 1 7 134.82 6.43
    -9 1 7 145.3 7.66
    9 -1 7 134.96 6.84
    -9 -1 -7 136.17 9.04
    -9 1 8 87.6 5.88
    -9 -1 -8 82.89 7.16
    9 -1 8 85.89 5.57
    -9 1 -8 84.69 6.75
    9 1 8 81.07 5.2
    -9 1 8 84.93 4.22
    -9 1 -9 34.1 4.43
    -9 1 9 45.96 4.27
    9 -1 9 37.21 3.8
    9 1 9 39.55 3.7
    -9 1 9 40.01 2.71
    -9 -1 -9 37.99 4.92
    -9 -1 -10 228.23 12.11
    -9 1 -10 207.29 10.75
    9 -1 10 207.33 9.1
    9 1 10 210.61 8.65
    -9 1 10 216.36 9.11
    9 1 11 78.86 5.5
    9 -1 11 83.23 5.87
    -9 1 11 71.79 5.23
    -9 -1 -11 77.27 7.17
    -9 1 -11 84.34 7.08
    9 -1 12 3.74 1.71
    -9 -1 -12 4.08 1.81
    -9 1 -12 6.42 2.18
    -9 1 12 6.77 1.66
    9 1 12 6.34 1.85
    9 -1 13 0.14 0.89
    -9 -1 -13 1.99 1.46
    9 1 13 0.6 1.17
    -9 1 -13 1.74 1.18
    -9 -1 -14 0.78 1.41
    9 -1 14 0.32 1.1
    -9 1 -14 0.17 1.34
    9 1 14 0.48 0.85
    -9 -1 -15 0.62 1.1
    -9 1 -15 -0.5 1.25
    9 1 15 1.34 1.2
    9 -1 15 3.91 1.41
    9 1 16 40.6 4.45
    -9 1 -16 44.71 5.59
    -9 -1 -16 43.03 5.73
    9 -1 16 40.51 4.65
    -9 1 -17 5.79 2.29
    -9 -1 -17 6.57 2.42
    9 -1 17 9.32 2.36
    9 1 17 5.96 1.94
    -9 1 -18 5.54 2.14
    -9 -1 -18 3.67 1.76
    9 1 18 7.53 2
    9 -1 18 2.65 1.58
    9 1 19 -0.25 0.91
    -9 1 -19 0.77 1.24
    9 -1 19 -0.68 0.84
    -9 -1 -19 1.8 1.74
    -9 -1 -20 37.94 5.77
    -9 1 -20 32.15 5.21
    9 -1 20 28.68 4.34
    9 1 20 27.46 4.12
    -9 1 -20 27.78 4.68
    9 -1 21 6.14 2.15
    -9 1 -21 6.4 2.46
    -9 1 -21 14.18 3.63
    9 1 21 9.2 2.54
    -9 -1 -21 4.8 2.33
    -9 1 -22 3 2.1
    -9 -1 -22 2.08 1.83
    -9 1 -22 -0.13 1.2
    -9 -1 -23 1.92 2.21
    -9 1 -23 1.39 1.53
    -9 -1 -24 -3.46 2.47
    -9 1 -24 0.34 1.16
    -10 -1 0 7.26 2.35
    10 1 0 6.26 1.32
    -10 1 0 5.04 1.75
    -10 -1 -1 13.9 3.21
    -10 -1 1 10.21 2.7
    10 1 -1 8.79 1.35
    10 1 1 8.54 1.4
    -10 1 -1 8.69 2.24
    -10 1 1 6.28 1.91
    10 -1 1 9.44 1.76
    -10 1 -2 1.74 1.39
    -10 1 2 0.31 1.05
    -10 -1 -2 0.86 1.51
    10 -1 2 0.12 0.55
    10 1 -2 0.37 0.62
    10 1 2 0.8 0.62
    -10 -1 2 2.11 1.54
    -10 1 -3 40.1 4.7
    -10 -1 -3 50.36 5.69
    10 -1 3 42.53 3.75
    10 1 3 42.3 3.4
    -10 1 3 40.66 4.72
    -10 -1 3 34.98 4.58
    -10 1 4 76.77 5.33
    -10 1 -4 72.76 6.4
    -10 -1 -4 81.23 7.35
    10 -1 4 68.02 4.84
    -10 -1 4 68.29 6.35
    10 1 4 68.48 4.42
    -10 1 4 67.44 5.78
    -10 1 -5 3.35 1.02
    -10 -1 -5 6.47 2.33
    10 -1 5 4.79 1.39
    -10 1 5 5.57 1.87
    10 1 5 4.97 1.35
    -10 -1 5 4.79 1.84
    -10 1 5 5.47 1.48
    -10 -1 6 23.63 3.7
    -10 1 -6 22.08 3.61
    10 1 6 25 2.88
    10 -1 6 28 3.2
    -10 1 6 29.38 3.81
    -10 1 6 27.75 2.93
    -10 -1 -6 30.71 4.59
    -10 1 7 210.47 7.62
    -10 1 7 208.7 9.91
    -10 -1 -7 231.86 12.54
    10 -1 7 199.71 8.9
    -10 -1 7 199.37 10.7
    10 1 7 198.43 8.24
    -10 1 -7 206.58 11.17
    -10 -1 -8 7.35 2.53
    10 1 8 5.72 1.57
    -10 1 -8 8.1 2.51
    -10 1 8 5.38 1.79
    10 -1 8 4.31 1.55
    10 1 9 72.7 5.31
    -10 1 -9 86.35 7.4
    -10 -1 -9 68.58 7.03
    10 -1 9 66.79 5.41
    -10 1 9 73.34 5.83
    -10 1 -10 64.35 6.5
    -10 1 10 60.46 5.26
    10 -1 10 62.51 5.33
    -10 -1 -10 56.92 6.44
    10 1 10 59.01 4.88
    -10 1 -11 11.42 2.76
    -10 1 11 12.15 2.33
    10 -1 11 12.24 2.5
    10 1 11 13.45 2.45
    -10 -1 -11 9.97 3.15
    10 1 12 1.14 1.01
    10 -1 12 -0.59 1.26
    -10 1 -12 1.69 1.34
    -10 -1 -12 -0.37 1.32
    -10 1 -13 3.98 1.84
    10 1 13 5.48 1.86
    10 -1 13 3.91 1.56
    -10 -1 -13 5.87 2.5
    -10 -1 -14 0.24 1.1
    -10 1 -14 3.68 1.75
    10 -1 14 1.05 1.3
    10 1 14 1.83 1.06
    -10 1 -15 22.99 4.17
    -10 -1 -15 24.84 4.63
    10 1 15 19.5 3.11
    10 -1 15 22.32 3.57
    10 1 16 6.47 2.06
    -10 1 -16 4.19 2.24
    -10 -1 -16 5.43 2.03
    10 -1 16 5.76 2.08
    10 1 17 0.45 0.96
    -10 1 -17 -0.06 1.24
    -10 -1 -17 2.37 2.07
    10 -1 17 4.29 2.09
    10 1 18 -0.53 1.41
    -10 -1 -18 0.61 2.03
    -10 1 -18 0.63 1.27
    10 -1 18 -1.88 1.61
    -10 1 -19 11.49 3.25
    10 1 19 11.65 2.72
    -10 1 -19 13.34 3.52
    -10 -1 -19 11.11 3.42
    10 -1 19 18.14 3.64
    -10 -1 -20 4.9 2.63
    -10 1 -20 9.05 3.01
    -10 -1 -21 -0.3 1.74
    -10 1 -21 5.18 2.5
    -10 -1 -22 1.34 1.93
    -10 1 -22 -2.58 1.52
    -11 -1 0 -1.43 1.76
    -11 1 0 0.91 1.3
    -11 1 -1 17.93 3.41
    -11 1 1 15.33 3.31
    11 1 1 13.13 1.91
    -11 -1 -1 12.82 3.23
    -11 -1 1 16.29 3.57
    -11 1 2 4.64 1.79
    -11 1 -2 9.07 2.51
    11 -1 2 4.98 1.46
    -11 -1 -2 7.45 2.64
    -11 -1 2 7.71 2.27
    11 1 2 5.4 1.38
    -11 -1 3 5.14 1.85
    -11 1 3 9.84 2.37
    -11 1 -3 6.85 2.53
    11 -1 3 7.46 1.64
    -11 -1 -3 8.9 2.77
    -11 1 3 6.62 2.09
    11 1 3 8.96 1.74
    -11 -1 -4 16.56 3.38
    11 -1 4 16.13 2.55
    -11 -1 4 15.05 3.22
    11 1 4 18.22 2.49
    -11 1 -4 12.97 2.99
    -11 1 4 18.03 3.26
    -11 1 4 18.13 2.85
    11 1 5 14.03 2.27
    -11 1 -5 15.84 3.33
    -11 -1 -5 15.63 3.63
    -11 1 5 15.45 2.52
    -11 1 5 10.56 2.5
    -11 -1 5 10.37 2.77
    11 -1 5 12.11 2.16
    -11 1 6 55.43 4.49
    -11 1 -6 48.91 5.86
    -11 1 6 52.53 5.46
    -11 -1 -6 52.68 6.44
    11 -1 6 50.23 4.63
    11 1 6 58.26 4.54
    -11 -1 6 54.49 6.11
    -11 1 7 0.44 1.13
    -11 -1 7 -0.37 1.03
    -11 1 -7 -1.52 1.5
    11 -1 7 1.62 1.11
    -11 -1 -7 0.07 1.33
    11 1 7 0.42 0.76
    -11 1 8 28.61 4.06
    11 1 8 30.08 3.53
    -11 -1 -8 27.82 4.86
    -11 1 -8 28.21 4.56
    11 -1 8 24.16 3.33
    -11 1 -9 63.55 6.95
    -11 1 9 68.37 6.14
    -11 -1 -9 70.14 7.7
    11 -1 9 63.15 5.55
    11 1 9 63.29 5.2
    -11 1 10 92.53 7.09
    -11 1 -10 105.17 8.78
    -11 -1 -10 85.78 8.46
    11 -1 10 86.71 6.65
    11 1 10 90.36 6.24
    -11 1 -11 1.71 1.87
    -11 -1 -11 0.28 1.26
    11 1 11 1.11 1.19
    11 -1 11 -0.89 1.21
    11 1 12 3.3 1.51
    -11 -1 -12 0.31 1.62
    -11 1 -12 0.66 1.05
    11 -1 12 1.9 1.06
    -11 1 -13 1.1 1.6
    -11 -1 -13 2.24 1.68
    11 -1 13 2.51 1.34
    11 1 13 2.19 1.18
    -11 1 -14 16.87 3.96
    -11 -1 -14 14.45 3.49
    11 1 14 13.07 2.67
    11 -1 14 13.38 2.9
    11 1 15 4.63 1.82
    -11 1 -15 5.6 2.31
    11 -1 15 5.74 2.04
    -11 -1 -15 5.3 2.41
    -11 -1 -16 1.1 1.51
    11 -1 16 4.54 1.96
    11 1 16 1.83 1.18
    -11 1 -16 3.73 1.9
    11 -1 17 4.56 2.02
    -11 -1 -17 7.18 2.88
    -11 1 -17 2.47 1.72
    11 1 17 4.17 1.88
    -11 1 -18 1.65 2.05
    11 1 18 1.98 1.52
    -11 -1 -18 -1.87 2.01
    11 -1 18 2.95 2
    -12 1 0 50.23 6.03
    -12 -1 0 51.42 6.5
    -12 1 -1 10.84 2.84
    -12 1 1 10.74 2.96
    -12 -1 -1 9.51 3.11
    -12 -1 1 9.5 3
    -12 1 1 12.83 3.02
    -12 -1 -2 2.72 1.96
    -12 1 2 3.12 1.52
    -12 -1 2 0.84 1.59
    -12 1 -2 2.52 1.84
    -12 1 2 4.06 1.99
    -12 1 3 9.45 2.5
    -12 1 -3 8.42 2.76
    -12 -1 -3 7.82 2.87
    -12 1 3 9.55 2.76
    -12 -1 3 5.51 2.52
    -12 1 4 28.43 3.92
    12 1 4 26.39 3.08
    -12 1 -4 28.65 4.66
    -12 1 4 29.85 4.57
    -12 -1 -4 16.88 3.94
    -12 -1 4 21.85 4.18
    12 1 5 10.02 2.15
    -12 -1 5 9.76 2.88
    12 -1 5 11.55 2.29
    -12 1 -5 12 3.17
    -12 -1 -5 17.1 3.91
    -12 1 5 13.53 3.09
    -12 1 6 3.16 1.52
    -12 -1 6 4.89 2.27
    12 -1 6 3.11 1.43
    -12 1 -6 7.89 2.84
    -12 -1 -6 7.31 2.74
    12 1 6 2.44 1.23
    -12 1 7 7.36 2.31
    -12 1 -7 15.63 3.68
    12 1 7 8.27 2.05
    -12 -1 -7 8.43 2.87
    12 -1 7 7.62 1.99
    -12 1 8 1.11 1.27
    -12 1 -8 2.76 2.03
    12 -1 8 0.49 0.97
    -12 -1 -8 4.8 2.64
    12 1 8 2.16 1.2
    -12 1 9 31.29 4.46
    12 1 9 34.33 3.95
    12 -1 9 29.71 4.07
    -12 -1 -9 30.93 5.47
    -12 1 -9 40.18 5.88
    12 1 10 10.57 2.35
    -12 -1 -10 5.55 2.21
    12 -1 10 6.64 2.14
    12 -1 11 3.92 1.59
    -12 -1 -11 4.2 2.11
    12 1 11 2.87 1.47
    -12 1 -11 3.58 2.05
    -12 -1 -12 20.78 4.52
    12 1 12 18.16 3.09
    -12 1 -12 20.13 4.24
    12 -1 12 22.91 3.74
    12 -1 13 23.82 3.93
    -12 -1 -13 22.44 4.54
    -12 1 -13 26.52 4.98
    12 1 13 22.63 3.59
    12 1 14 -0.69 0.81
    -12 -1 -14 1.55 1.81
    12 -1 14 -0.13 1.14
    12 1 15 2.46 1.27
    12 -1 15 1.83 1.16
    12 1 16 1.34 1.42
    12 -1 16 2.57 1.66
    -13 1 0 -0.41 1.3
    -13 1 0 -0.35 1.35
    -13 -1 0 0.52 1.75
    -13 1 1 1.98 1.88
    -13 1 -1 4.52 2.55
    -13 -1 -1 7.23 3.14
    -13 -1 1 2.94 2.29
    -13 1 1 2.37 1.42
    -13 1 -1 4.16 2.28
    -13 1 2 3.7 2.3
    -13 1 -2 4.72 2.58
    -13 1 -2 1.25 1.48
    -13 -1 2 1.59 1.8
    -13 1 2 4.83 2.46
    -13 -1 3 21.66 4.52
    -13 1 -3 26.91 4.94
    -13 1 3 22.46 4.33
    -13 1 -3 27.15 4.95
    -13 -1 -3 25.61 5.04
    -13 1 4 2.22 1.6
    -13 -1 -4 0.21 1.26
    -13 1 -4 6.58 2.73
    -13 -1 4 5.95 2.53
    -13 -1 5 7.07 2.94
    -13 1 5 7.97 2.47
    -13 1 -5 10.5 3.29
    -13 -1 -5 7.26 2.96
    -13 1 6 0.05 1.2
    -13 -1 -6 0.1 1.85
    -13 -1 6 -0.43 1.48
    -13 1 -6 -1.31 1.31
    -13 1 -7 1.91 1.48
    -13 1 7 -0.88 1.53
    -13 -1 -7 3.13 2.23
    -13 -1 -8 1.62 1.55
    -13 1 -8 3.42 2.29
    -13 1 8 4.99 2.12
    -13 -1 -9 10.27 3.24
    13 -1 9 11.14 2.62
    -13 1 -9 8.85 3.21
    13 1 9 9.19 2.25
    13 -1 10 6.31 2.19
    13 1 10 4.67 1.74
    13 1 11 -1.39 1.53
    13 -1 11 -0.19 1.34
    13 1 12 7.09 2.3
    13 -1 12 11.06 2.9
    13 1 13 -0.33 1.27
    13 -1 13 4.95 2.17
    13 1 14 1.92 1.23
    13 -1 14 1.98 1.65
    -14 1 0 8.72 2.97
    -14 1 0 14.03 3.79
    -14 -1 0 8.14 3.24
    -14 1 -1 14.3 4.16
    -14 -1 -1 9.83 3.43
    -14 -1 1 16.3 4.21
    -14 1 1 5.49 2.46
    -14 1 -1 10.84 3.39
    -14 1 2 5.53 2.66
    -14 -1 2 1.97 1.72
    -14 1 -2 0.94 1.38
    -14 1 -2 4.47 2.78
    -14 1 -3 1.09 2.13
    -14 1 3 1.72 1.71
    -14 1 -3 4.63 2.38
    -14 -1 3 1.21 2.21
    -14 1 -4 10.19 3.57
    -14 1 4 8.8 2.76
    -14 -1 4 8.05 3.09
    -14 1 -5 1.04 1.91
    -14 1 5 -0.06 1.33
    -14 1 -6 2.16 2.25
    -14 1 6 -0.64 1.62
    -14 1 -7 6.18 2.51
    -15 1 -3 2.44 2.38
    0 2 0 3122.23 19.17
    0 -2 0 3093.88 19.16
    0 2 -1 8793.69 32.32
    0 -2 1 8653.96 32.28
    0 -2 -1 8645.35 31.87
    0 2 1 8570.15 31.5
    0 -2 -2 330.52 6.2
    0 2 -2 328.74 6.39
    0 2 2 345.27 6.25
    0 -2 2 335.84 6.44
    0 2 -3 1715 14.76
    0 -2 3 1676.12 14.61
    0 -2 -3 1683.07 13.94
    0 2 3 1676.19 13.65
    0 2 -4 16.41 1.56
    0 2 4 16.92 1.36
    0 -2 4 14.86 1.41
    0 -2 -4 17.27 1.45
    0 2 -5 731.62 10.22
    0 2 5 746.57 11.35
    0 -2 -5 740.94 9.51
    0 -2 5 745.54 10.22
    0 2 -6 65.06 3.17
    0 -2 6 68.47 3.17
    0 -2 -6 72.98 3.04
    0 2 -6 69.47 3.22
    0 2 6 69.95 3.51
    0 2 -7 0.09 0.42
    0 2 7 0.47 0.52
    0 2 -7 1.05 0.51
    0 -2 -7 0.19 0.31
    0 -2 7 0.53 0.5
    0 -2 -8 576.24 8.87
    0 -2 8 578.29 9.74
    0 2 8 558.01 9.21
    0 2 -8 568.93 9.13
    0 2 8 564.77 10.04
    0 2 -8 591.56 10.05
    0 2 9 76.75 3.76
    0 2 9 75.14 3.44
    0 -2 -9 75.43 4.28
    0 2 -9 76.61 3.43
    0 -2 -9 74.41 3.28
    0 2 -9 69.15 3.58
    0 -2 9 77.35 3.68
    0 -2 -10 51.17 3.66
    0 -2 -10 56.04 2.97
    0 2 -10 52.01 3.16
    0 2 10 51.98 3.14
    0 2 10 55.71 2.83
    0 2 11 92.8 3.57
    0 2 11 95.21 4.31
    0 2 -11 89.93 4.31
    0 2 -12 2.27 0.91
    0 2 12 1.42 0.49
    0 -2 12 2.45 1.05
    0 2 12 2.73 0.95
    0 -2 13 252.79 8.12
    0 2 13 275.54 7.71
    0 2 -13 274.29 7.95
    0 2 13 268.15 5.87
    0 2 14 153.17 5.9
    0 -2 14 148.96 6.56
    0 2 14 156.35 4.41
    0 2 -14 149.03 6.04
    0 -2 15 122.23 5.96
    0 2 15 125.37 5.47
    0 2 -15 124.73 5.67
    0 2 -16 12.41 2.03
    0 2 16 9.82 1.6
    0 -2 16 7.75 1.59
    0 -2 17 328.49 10.54
    0 2 -17 313.61 9.53
    0 2 17 319.61 9.1
    0 -2 18 924.4 18.07
    0 2 18 903.34 15.7
    0 2 -18 901.76 16.5
    0 -2 19 65.13 4.96
    0 2 -19 68.65 4.69
    0 2 19 62.54 4.34
    0 2 -20 110.11 6.11
    0 -2 20 112.46 6.75
    0 2 20 112.02 5.95
    0 2 -21 1.78 0.81
    0 2 21 2.26 0.78
    0 -2 21 3.79 1.36
    0 -2 22 28.48 3.61
    0 2 22 34.64 3.44
    0 2 -22 28.45 3.24
    0 -2 23 1.75 1.39
    0 2 23 -0.47 0.76
    0 2 24 130 7.02
    0 2 25 2.45 1.18
    0 2 26 31.26 3.69
    0 2 27 12.79 2.47
    0 2 28 38.57 4.29
    -1 2 0 -0.15 0.36
    1 -2 0 0.43 0.42
    1 2 0 0.15 0.36
    -1 -2 0 -0.02 0.33
    1 -2 -1 69.67 2.82
    -1 -2 -1 68.84 2.92
    1 2 1 67.83 2.86
    -1 -2 1 66.52 2.88
    -1 2 -1 68.73 2.95
    1 2 -1 67.26 2.9
    1 -2 1 67.75 2.91
    -1 2 1 67 2.8
    -1 -2 2 9328.53 34.23
    1 -2 -2 9093.74 31.76
    1 -2 2 9008.25 34.36
    -1 2 2 9105.02 32.04
    1 2 2 9277.83 33.1
    -1 -2 -2 9236.86 34.11
    1 2 -2 9071.45 33.61
    -1 2 -2 9303.38 34.91
    1 -2 3 4309.67 24.49
    -1 -2 3 4469.65 23.75
    -1 -2 -3 4358.17 23.57
    1 2 -3 4414.04 23.68
    1 -2 -3 4313.62 21.8
    -1 2 -3 4384.13 24.75
    -1 2 3 4386.7 21.74
    -1 2 -4 599.08 9.53
    1 2 4 606.62 10.37
    1 -2 -4 610.86 8.2
    -1 2 4 618.05 8.04
    1 2 -4 610.96 8.92
    -1 2 -4 595.28 9.51
    -1 -2 -4 613.42 9
    1 -2 4 636.36 9.69
    -1 -2 4 598.64 8.81
    1 2 5 734.2 11.42
    -1 2 -5 723.8 10.28
    1 2 -5 698.23 9.68
    1 -2 -5 714.79 8.83
    -1 2 -5 736.8 10.84
    -1 -2 -5 725.3 10.04
    1 -2 5 730.93 10.65
    -1 -2 5 720.4 9.74
    -1 2 5 743.27 8.65
    1 -2 6 125.47 4.56
    -1 2 -6 127.32 4.33
    -1 2 6 118.35 4.49
    1 2 -6 122.7 4.14
    1 2 6 127.43 4.76
    -1 -2 -6 122.61 4.26
    1 -2 -6 124.03 3.73
    -1 2 6 126.14 3.52
    1 2 6 130.62 4.88
    -1 -2 6 128.59 4.18
    -1 2 -6 128.25 4.67
    1 2 7 115.27 4.66
    1 2 -7 118.7 4.13
    -1 2 -7 118.78 4.25
    1 2 -7 120.32 4.19
    -1 -2 -7 116.93 5.22
    1 2 7 115.13 4.58
    -1 2 7 121.96 4.47
    1 -2 -7 118.38 3.66
    -1 -2 7 120.13 4.11
    -1 2 -7 120.84 4.71
    1 -2 7 117.92 4.56
    1 2 8 196.77 6.07
    -1 -2 8 196.64 5.39
    -1 2 -8 194.66 6.11
    -1 2 8 195.97 5.68
    1 -2 -8 196.92 4.86
    -1 2 -8 197.3 5.57
    1 -2 8 174.15 6.1
    1 2 -8 186.9 5.36
    1 2 -8 197.64 5.29
    1 2 8 191.12 5.86
    -1 -2 -8 193.05 6.9
    -1 2 9 754.86 11.4
    1 2 -9 781.02 10.51
    1 2 -9 782.76 11.31
    1 -2 -9 770.45 9.75
    -1 -2 9 787.66 11.05
    1 -2 9 768.59 12.9
    1 2 9 769.17 11.68
    -1 2 -9 773.12 12.65
    1 2 9 783 12.35
    -1 -2 10 528.41 9.34
    1 2 10 517.62 9.55
    1 2 -10 514.93 9.46
    1 -2 10 521.04 11.03
    1 2 -10 524.82 8.8
    -1 2 -10 520.07 10.71
    -1 2 10 503.48 7.9
    1 -2 -10 532.03 8.28
    1 2 10 527.96 10.38
    -1 2 10 532.01 9.47
    1 -2 -11 4.66 0.82
    1 2 -11 4.56 1
    -1 -2 11 5.95 1.06
    -1 2 -11 5.33 1.32
    -1 2 11 4.86 0.72
    -1 2 11 3.62 0.72
    1 -2 11 4.09 1.02
    1 2 11 3.7 0.78
    1 2 -11 3.19 0.74
    1 2 11 4.23 0.93
    1 -2 -12 424.27 7.87
    1 -2 12 426.56 10.48
    -1 2 12 427.31 6.57
    1 2 -12 432 9.13
    -1 2 12 432.6 8.96
    -1 2 -12 431.28 10.26
    1 2 12 431.54 9.82
    1 2 12 418.54 8.43
    1 -2 13 805.19 14.81
    -1 2 -13 807.61 14.49
    1 2 -13 798.38 12.83
    1 -2 -13 794.2 11.08
    1 2 13 828.01 13.88
    -1 2 13 808.85 12.5
    -1 2 13 797.8 8.52
    1 2 13 761.9 11.6
    -1 2 14 8.06 1.32
    1 2 -14 8.53 1.46
    1 2 14 8.19 1.53
    -1 2 -14 5.46 1.41
    1 -2 -14 6.78 1.07
    1 -2 14 8.04 1.67
    -1 2 14 6.02 0.73
    1 2 14 5.52 0.96
    -1 2 -15 30.21 2.95
    1 -2 15 26.84 2.93
    1 -2 -15 30.35 2.31
    1 2 15 31.32 2.89
    -1 2 15 32.58 2.66
    1 2 -15 32.76 2.77
    1 2 15 28.49 2.17
    -1 2 -16 10.78 2.04
    1 2 -16 11.57 1.84
    -1 2 16 10.81 1.61
    1 -2 -16 10.08 1.39
    1 2 16 12.33 1.88
    1 -2 16 12.18 2.13
    -1 2 -17 255.1 9.09
    1 -2 17 252.14 9.39
    1 -2 -17 250.63 6.92
    -1 2 17 260.25 7.96
    1 2 17 261.49 8.61
    1 2 -17 260.01 8.18
    1 2 -18 35.72 3.14
    -1 2 18 33.1 2.94
    1 -2 18 35.23 3.68
    -1 2 -18 35.39 3.54
    1 2 18 26.87 2.91
    -1 2 -19 25.42 3.03
    1 2 -19 30.17 2.92
    1 -2 19 24.35 3.03
    -1 2 19 27.12 2.65
    1 2 19 29.65 3.08
    -1 2 -20 17.82 2.62
    1 -2 20 18.3 2.73
    -1 2 -20 20.34 2.19
    1 2 20 18.07 2.37
    1 2 -20 23.96 2.66
    -1 2 20 19.78 2.33
    -1 2 -21 -0.59 1.1
    1 2 -21 -0.4 0.75
    1 -2 21 -2.12 1.62
    1 2 21 -2.6 1.39
    -1 2 21 -1.65 1.21
    -1 2 -22 -0.09 0.86
    1 -2 22 -2.1 1.67
    -1 2 22 -0.71 0.84
    1 2 22 0.47 0.67
    1 2 23 -0.35 0.69
    -1 2 -23 1.6 1.12
    1 -2 23 0.85 1.38
    -1 2 23 -0.04 0.91
    -1 2 24 31.26 3.4
    1 2 24 27.02 3.36
    1 -2 24 31.75 4.16
    -1 2 -24 24.71 3.37
    1 -2 25 1.84 1.52
    -1 2 25 0.06 0.72
    1 2 25 2.1 1.29
    1 -2 26 2.85 1.34
    -1 2 26 2.51 1.27
    1 2 26 1.99 1.23
    1 2 27 17.2 3.02
    1 -2 27 10.73 2.88
    -1 2 27 12.38 2.35
    1 2 28 4.72 1.8
    1 2 29 1.83 1.26
    1 2 30 0.87 1.02
    -2 2 0 1433.54 13.75
    2 2 0 1398.6 13.42
    -2 -2 0 1457.32 14.09
    2 -2 0 1417.73 13.62
    2 -2 1 209.76 5.36
    2 -2 -1 210.16 5.04
    -2 -2 1 214.02 5.4
    2 2 -1 211.16 5.12
    -2 -2 -1 205.86 5.38
    -2 2 1 201.65 5
    -2 2 -1 206.22 5.41
    2 2 2 6641.01 33.96
    2 2 -2 6554.8 28.69
    -2 2 2 6561.66 27.67
    -2 -2 2 6427.25 29.68
    2 -2 2 6634.34 31.2
    -2 -2 -2 6589.23 30.6
    2 -2 -2 6522.35 27.25
    -2 2 -2 6636.41 31.53
    2 -2 -3 1589.77 13.11
    -2 2 -3 1614.93 16.13
    2 2 3 1604.86 16.89
    -2 2 -3 1563.14 15
    2 2 3 1594.64 17.97
    2 -2 3 1604.42 15.86
    2 2 -3 1605.32 14.36
    -2 -2 3 1592.18 14.74
    -2 -2 -3 1611.34 15.52
    -2 2 3 1593.32 13.27
    2 -2 4 2911.94 22.07
    2 2 4 2858.42 22.71
    -2 2 -4 2866.02 20.46
    2 2 4 2840.6 23.76
    2 2 -4 2849.26 19.29
    -2 -2 4 2827.72 19.55
    -2 2 4 2816.2 17.44
    -2 2 -4 2843.88 22.29
    2 -2 -4 2859.56 17.11
    -2 -2 5 103.01 3.73
    -2 2 -5 104.64 4.01
    -2 -2 -5 103.12 4.79
    -2 2 -5 107.43 4.46
    -2 2 5 107.19 3.3
    2 2 -5 98.55 3.63
    2 -2 5 107.13 4.39
    2 2 5 105.62 4.47
    2 2 5 104.18 4.64
    2 -2 -5 101.64 3.18
    2 -2 6 1652.21 18.06
    -2 -2 -6 1696.63 20.15
    -2 2 -6 1759.06 16.49
    2 2 6 1709.7 18.15
    2 2 6 1685.29 18.77
    2 2 -6 1707.63 15.36
    -2 -2 6 1737.09 15.29
    -2 2 6 1676.93 12.71
    -2 2 -6 1709.74 18.45
    2 -2 -6 1709.96 12.87
    -2 2 -7 166.81 5.99
    2 -2 7 156.18 5.94
    -2 2 7 161.01 5.03
    2 -2 -7 170.65 4.09
    2 2 7 177.44 5.87
    -2 2 7 172.46 3.91
    2 2 -7 167.63 4.87
    -2 -2 7 165.06 4.74
    2 2 7 165.12 5.9
    2 2 8 448.7 9.75
    2 2 -8 470.39 7.85
    2 -2 8 460.65 10.06
    2 -2 -8 477.56 6.85
    -2 2 8 482.78 8.59
    -2 2 -8 478.24 10.25
    -2 -2 8 482.02 8.18
    2 2 -8 447.25 8.19
    2 2 8 488.04 9.99
    -2 2 9 246.29 6.17
    2 2 9 229.08 6.93
    2 -2 9 238.02 7.36
    2 2 -9 243.74 5.67
    -2 2 -9 227.76 7.34
    2 -2 -9 243.09 4.97
    -2 -2 9 251.57 5.99
    2 2 -9 235.11 6.01
    2 2 9 241.65 7.15
    2 2 -10 5.11 0.86
    2 -2 10 3.76 1.16
    -2 -2 10 6.22 1
    2 2 10 4.69 0.95
    2 2 10 5.5 1.18
    -2 2 -10 5.81 1.31
    -2 2 10 6.26 1.04
    2 -2 -10 5.23 0.73
    2 2 -10 5.06 0.98
    -2 -2 11 62.17 3.09
    2 2 11 62.01 3.61
    2 2 -11 62.98 2.98
    2 2 -11 57.38 3.12
    -2 2 -11 59.47 3.93
    2 -2 -11 65.52 2.7
    2 -2 11 60.63 4
    2 2 11 66.38 3.91
    -2 2 11 64.64 3.22
    -2 2 12 0.31 0.34
    -2 -2 12 0.12 0.41
    -2 2 12 0.05 0.17
    2 2 12 0.6 0.7
    2 2 -12 0.42 0.33
    2 2 -12 0.65 0.37
    2 -2 12 -0.04 0.54
    2 -2 -12 0.34 0.3
    2 2 12 0.42 0.38
    -2 2 -12 0.54 0.76
    2 2 13 52.15 3.69
    2 -2 13 48.49 3.8
    2 2 -13 61.16 3.35
    -2 2 -13 54.17 3.99
    -2 2 13 55.91 1.7
    -2 2 13 55.63 3.08
    2 -2 -13 54.4 2.6
    -2 2 -14 54.56 4.14
    2 -2 14 47.66 3.91
    2 2 14 52.2 3.76
    -2 2 14 52.98 3.15
    2 -2 -14 54.2 2.65
    2 2 -14 52.29 3.19
    -2 2 -15 268.13 9.32
    2 -2 15 269.48 9.45
    2 2 15 283.41 8.87
    -2 2 15 282.43 7.38
    2 -2 -15 270.74 6.01
    2 2 -15 278.94 7.55
    2 -2 16 52.91 4.36
    -2 2 -16 54.93 4.41
    2 2 16 56.74 4.12
    2 2 -16 60.73 3.62
    -2 2 16 64.35 3.64
    2 -2 -16 55.27 2.83
    2 2 17 0.83 0.79
    2 2 -17 1.17 0.76
    -2 2 -17 0.74 0.71
    -2 2 17 1.97 0.88
    2 -2 17 2.46 1.36
    2 2 18 3.03 1.11
    -2 2 -18 2.18 1.15
    2 2 -18 2.1 0.84
    2 -2 18 1.39 1.14
    -2 2 18 4.06 1.14
    -2 2 -19 223.65 9.39
    2 -2 19 223.82 9.61
    2 2 -19 215.16 7.24
    2 2 19 219.86 8.61
    -2 2 19 210.99 7.14
    -2 2 -19 220.96 7.68
    2 2 20 23.18 2.83
    -2 2 -20 25.49 3.25
    -2 2 20 23.29 2.48
    2 -2 20 30.05 3.66
    2 2 -20 24.52 2.52
    -2 2 -20 25.43 2.68
    -2 2 -21 1.04 0.88
    2 2 21 0.72 0.99
    2 -2 21 -0.07 1.04
    -2 2 -21 1.45 0.56
    -2 2 21 2.82 0.85
    -2 2 -22 2.65 1.41
    -2 2 22 2.84 0.95
    2 -2 22 0.87 0.98
    2 2 22 3.04 1.23
    -2 2 23 7.02 1.56
    -2 2 -23 5.8 1.79
    2 2 23 6.62 1.82
    2 -2 23 7.42 2.13
    2 2 24 0.43 0.89
    -2 2 -24 1.13 0.98
    2 -2 24 2.02 1.34
    -2 2 24 -0.32 0.71
    -2 2 -25 -0.19 0.87
    2 -2 25 -0.63 1.12
    -2 2 25 0.53 0.85
    2 2 25 1.2 0.94
    2 -2 26 6.31 1.93
    2 2 26 8.94 2.36
    2 2 27 -0.93 1.21
    2 -2 27 -2.62 1.73
    2 -2 28 -0.17 1.22
    2 2 28 -0.83 1.2
    2 -2 29 0.31 0.96
    2 2 29 0.27 1.16
    2 2 30 1.78 1.24
    3 -2 0 0.16 0.39
    -3 2 0 -0.16 0.38
    3 2 0 1.05 0.64
    -3 -2 0 0.49 0.51
    3 2 0 -0.65 0.69
    3 -2 -1 62.37 2.92
    3 2 -1 66.36 3.86
    -3 2 -1 60.82 2.98
    -3 2 1 61.1 2.95
    3 -2 1 64.84 3.23
    3 2 1 64.98 3.81
    -3 -2 1 61.8 3.06
    -3 2 -1 63.38 3.23
    -3 -2 -1 61.06 3.17
    3 2 1 62.31 3.26
    -3 2 -2 2308.39 20.16
    3 -2 -2 2319.87 17.22
    -3 2 2 2300.34 17.6
    3 2 2 2284.88 20.14
    -3 2 -2 2343.62 18.06
    3 2 -2 2375.42 22.81
    -3 -2 2 2297.22 18.68
    3 2 2 2376.33 23.12
    3 2 3 539.13 9.93
    3 2 3 529.29 11.14
    -3 2 -3 538.29 8.84
    -3 2 -3 535.92 10.03
    3 -2 -3 529.69 7.97
    -3 -2 3 530.41 8.91
    3 2 -3 535.52 8.42
    -3 2 3 527.32 8.12
    3 2 -3 534.44 10.7
    3 -2 -4 305.06 5.84
    3 2 4 301.18 7.53
    3 2 4 299.89 8.3
    -3 2 -4 304.06 6.81
    -3 -2 -4 299.83 8.37
    3 2 -4 302.17 6.28
    -3 2 4 299.43 5.95
    -3 -2 4 307.29 6.75
    -3 2 -4 298.68 7.72
    3 2 5 828.92 12.65
    -3 2 -5 827.18 13.15
    3 2 5 811.54 13.81
    3 -2 5 812.98 12.65
    -3 2 -5 832.72 11.41
    3 2 -5 824.45 10.33
    -3 -2 -5 828.53 15.06
    -3 2 5 833.52 9.46
    -3 -2 -5 842.84 14.33
    -3 -2 5 821.59 11
    3 -2 -5 823.69 9.2
    3 2 -6 6.2 0.94
    3 -2 -6 6.88 0.84
    -3 2 -6 8.34 1.52
    -3 -2 -6 6.97 1.56
    3 -2 6 5.11 1.18
    3 2 6 5.25 1.06
    -3 2 6 7.5 0.91
    3 2 6 5.45 1.14
    -3 -2 6 5.1 0.9
    -3 2 -7 16.77 2.11
    -3 -2 -7 16.52 2.35
    3 -2 7 16.46 1.97
    3 2 -7 16.85 1.55
    -3 -2 7 14.88 1.45
    -3 2 7 16.12 1.23
    3 2 7 16.34 1.88
    3 -2 -7 15.85 1.19
    -3 2 -8 821.73 14.22
    -3 2 8 817.55 10.81
    3 2 -8 824.56 10.23
    3 -2 8 792.87 13.88
    -3 -2 -8 837.26 15.92
    3 -2 -8 821.68 8.13
    3 2 -8 804.53 10.63
    3 2 8 837.27 13.44
    -3 -2 8 805.69 10.65
    -3 2 8 808.97 7.97
    -3 2 -9 64.94 4.17
    -3 2 9 68.65 3.11
    3 -2 9 67.07 4.12
    3 2 -9 71.11 2.93
    -3 -2 -9 68.94 4.59
    3 2 9 75.36 4.15
    3 2 -9 64.02 2.99
    3 -2 -9 70.18 2.34
    -3 -2 9 62.03 2.96
    -3 -2 10 166.55 4.83
    -3 2 10 162.03 4.65
    3 -2 10 160.87 6.53
    3 2 -10 162.87 4.42
    -3 -2 -10 171.73 7.37
    -3 2 -10 157.12 6.64
    3 2 -10 160.59 4.85
    3 -2 -10 162.21 3.45
    3 2 10 161.32 6.23
    -3 -2 11 87.69 3.58
    -3 2 -11 87.77 5.05
    -3 2 11 95.06 3.58
    3 -2 -11 91.48 2.55
    3 -2 11 82.53 4.93
    3 2 -11 95.24 3.44
    -3 -2 -11 101.95 5.8
    3 2 -11 86.45 3.64
    3 2 11 95.1 4.92
    3 -2 -12 197.98 3.71
    -3 -2 12 196.88 5.41
    -3 2 -12 192.06 7.67
    3 2 12 187.86 7.05
    3 2 -12 192.97 5.03
    -3 -2 -12 188.75 8.14
    -3 2 12 205.34 5.37
    3 2 -12 187 5.44
    3 -2 12 193.63 7.49
    -3 2 -13 93.87 5.57
    -3 -2 13 93.96 3.73
    3 2 13 93.57 5.1
    3 -2 13 95.83 5.46
    3 2 -13 93.9 3.64
    3 -2 -13 94.17 2.55
    -3 -2 -13 97.57 5.94
    3 2 -13 92.06 3.85
    -3 2 13 95.61 3.81
    3 2 14 0.27 0.64
    -3 2 14 0.62 0.45
    3 2 -14 0.28 0.34
    3 -2 -14 1.09 0.36
    3 -2 14 0.03 0.78
    3 2 -14 0.81 0.5
    -3 2 -14 0.71 0.82
    -3 -2 -14 0.86 0.78
    3 2 15 132.01 6.34
    3 2 -15 121.82 4.62
    3 -2 -15 122.26 2.93
    -3 2 -15 124.92 6.73
    3 -2 15 121.27 6.5
    -3 2 15 128.82 4.63
    3 2 16 1.28 0.98
    -3 2 16 1.32 0.53
    3 -2 16 1.4 1.16
    -3 2 -16 1.17 0.96
    3 2 -16 0.53 0.42
    -3 2 -17 33.17 3.69
    3 -2 17 29.83 3.55
    -3 2 17 32.48 2.52
    3 2 17 32.51 3.38
    3 2 -17 28.78 2.35
    -3 2 -18 135.73 7.62
    3 -2 18 135.85 7.49
    3 2 -18 138.77 5.13
    3 2 18 137.09 6.88
    -3 2 18 139.47 5.28
    -3 2 -18 137.67 6.42
    -3 2 -19 3.44 1.06
    3 -2 19 2.16 1.06
    -3 2 -19 2.84 1.18
    -3 2 19 3.19 0.87
    3 2 19 5.15 1.47
    -3 2 -20 237.39 10.41
    3 -2 20 215.82 10
    -3 2 20 238.02 7.35
    3 2 20 236.08 9.42
    -3 2 -20 226.86 8.62
    -3 2 -21 -0.25 0.92
    3 2 21 -0.46 0.75
    -3 2 -21 -0.29 0.75
    3 -2 21 -2.01 1.51
    -3 2 21 1.11 0.74
    3 -2 22 31.29 4.09
    -3 2 22 35.48 3.08
    3 2 22 31.49 3.65
    -3 2 -22 33.89 3.54
    -3 2 -22 32.28 4.05
    -3 2 -23 11.53 2.37
    3 2 23 11.16 2.29
    3 -2 23 12.63 2.69
    -3 2 -24 5.53 1.75
    3 -2 24 6.64 2.15
    3 2 24 5.7 1.75
    -3 2 -25 3.62 1.45
    3 -2 25 0.8 1.06
    3 -2 26 2.02 1.42
    3 2 26 4.98 1.79
    -3 2 -26 5.96 1.99
    3 -2 27 9.63 2.71
    3 2 27 12.73 2.7
    3 -2 28 16.18 3.69
    3 2 28 15.77 3.11
    3 -2 29 4.61 2.29
    3 2 29 3.56 1.73
    -4 2 0 21.81 2.01
    4 2 0 24.07 2.04
    4 2 0 19.6 2.27
    -4 2 0 23.98 1.81
    -4 -2 0 21.67 1.97
    -4 2 -1 256.98 6.96
    4 2 -1 246.48 6.35
    4 2 -1 250.74 7.94
    -4 2 1 256.12 5.68
    -4 2 1 253.59 6.64
    -4 2 -1 260.65 6.04
    -4 -2 1 262.4 6.76
    4 2 1 250.81 6.59
    4 2 2 88.05 4.03
    4 2 -2 82.27 3.66
    4 2 -2 87.19 4.64
    -4 2 -2 89.34 3.62
    -4 -2 -2 85.57 5.12
    -4 2 2 87.11 3.33
    -4 -2 2 85.78 3.84
    -4 2 -2 91.88 4.32
    -4 2 2 90.87 3.82
    -4 2 -3 6.72 1.3
    4 2 3 5.27 1.04
    4 2 -3 5.16 1.2
    -4 -2 3 5.56 1
    -4 2 -3 5.44 0.95
    -4 -2 -3 6.32 1.24
    -4 2 3 4.91 0.98
    -4 -2 -3 7.56 1.72
    4 -2 4 226.66 6.88
    4 2 -4 234.74 7.5
    -4 -2 -4 244.5 8.73
    -4 -2 4 229.52 6.21
    -4 2 4 225.14 5.54
    -4 2 -4 239.14 7.33
    4 2 4 234.56 6.67
    4 2 -5 176.9 6.51
    -4 2 -5 166.1 6.29
    4 -2 5 161.92 6.05
    -4 -2 -5 178.99 7.6
    -4 -2 5 170.72 5.29
    -4 2 5 170.47 4.61
    4 2 5 169.98 5.82
    4 -2 6 218.79 7.08
    4 2 -6 220.58 7.15
    -4 -2 -6 229.4 8.7
    -4 -2 6 211.58 5.8
    -4 2 6 210.67 4.98
    4 2 6 221.28 6.81
    -4 2 -6 215.83 7.45
    4 -2 7 1296.48 17.43
    4 2 -7 1299.95 17.27
    -4 -2 -7 1371.9 21.36
    -4 -2 7 1335.17 14.43
    -4 2 7 1292.34 11.6
    -4 2 -7 1263.76 18.33
    4 2 7 1323.04 17.16
    -4 -2 -8 894.88 17.65
    -4 2 -8 846.98 15.42
    4 2 8 841.77 14.06
    -4 2 8 828.66 10.54
    4 -2 8 833.8 14.62
    4 2 -8 843.14 13.69
    -4 2 8 837.5 8.55
    -4 -2 8 817.24 11.08
    4 2 -8 839.77 10.58
    -4 2 -9 32.76 3.23
    4 2 -9 34.93 1.95
    4 -2 9 29.22 2.91
    4 2 -9 30.76 2.59
    4 2 9 25.07 2.56
    -4 -2 -9 27.7 3.26
    4 2 -9 28.61 1.95
    -4 2 9 28.89 1.41
    -4 -2 9 32.7 2.2
    -4 2 9 32.51 1.96
    -4 2 10 104.54 3.45
    -4 2 -10 113.58 5.93
    4 2 10 102.08 5.19
    4 -2 10 106.94 5.56
    4 2 -10 106.79 3.37
    4 2 -10 107.35 4.78
    -4 -2 -10 116.13 6.58
    -4 -2 10 101.41 3.84
    4 2 -10 109.15 3.8
    4 2 11 12.57 1.85
    -4 2 -11 18.33 2.51
    4 2 -11 12.51 1.66
    4 2 -11 10.11 1.03
    -4 -2 11 10.17 1.22
    4 -2 11 12.62 2.05
    -4 2 11 12.23 1.19
    -4 -2 -11 11.56 2.23
    4 2 -11 11.01 1.23
    -4 -2 12 122.69 4.12
    4 -2 12 121.1 6.25
    4 2 -12 123.81 4.92
    4 2 -12 122.85 3.68
    4 2 12 122.78 5.91
    -4 -2 -12 133.26 7.2
    -4 2 12 130 3.89
    -4 2 -12 127.12 6.6
    4 2 -12 124.11 4.05
    -4 2 12 122.95 3
    4 2 -13 4.99 1
    -4 -2 13 4.04 0.79
    -4 2 -13 4.93 1.47
    4 2 -13 3.6 0.75
    -4 -2 -13 6.46 1.85
    4 -2 13 5.8 1.58
    -4 2 13 6.63 0.93
    4 2 13 5.18 1.43
    -4 2 13 5.24 0.52
    4 2 -13 5.06 0.81
    -4 2 -14 428.78 12.67
    -4 -2 14 402.67 7.31
    4 2 -14 397.85 8.33
    4 -2 14 402.26 11.98
    -4 -2 -14 420.24 13.26
    4 2 -14 395.77 7.13
    4 2 14 409.94 11.27
    -4 2 14 418.65 7.42
    4 2 -14 412.61 7.38
    4 2 -15 2.62 0.76
    -4 2 15 3.59 0.84
    4 2 -15 2.71 0.7
    -4 2 -15 2.46 1.32
    -4 -2 -15 5.07 1.74
    4 -2 15 4.17 1.48
    4 2 -15 2.29 0.66
    4 2 15 4.58 1.44
    -4 2 16 33.72 2.23
    4 -2 16 24.94 3.18
    -4 -2 -16 28.23 3.77
    4 2 -16 29.06 2
    4 2 16 28.33 3.19
    -4 2 -16 30.73 3.68
    -4 2 -17 88.54 6.22
    4 -2 17 80.82 5.88
    -4 -2 -17 82.9 6.42
    4 2 17 89.43 5.59
    -4 2 -17 87.42 5.43
    -4 2 17 84.33 3.66
    4 -2 18 38.77 4.19
    -4 2 18 37.9 2.52
    4 2 18 35.09 3.6
    -4 2 -18 37.39 4.13
    -4 -2 -18 36.97 4.59
    -4 2 -18 39.77 3.83
    -4 2 -19 5.27 1.62
    -4 2 -19 5.03 1.43
    -4 2 19 6.91 1.19
    4 2 19 4.77 1.6
    4 -2 19 6.76 1.96
    4 2 20 5.19 1.49
    -4 2 20 7.55 1.25
    -4 2 -20 8.5 2.29
    4 -2 20 3.97 1.55
    -4 2 -20 7.94 1.9
    4 -2 21 3.71 1.51
    -4 2 -21 5.56 1.66
    4 2 21 3.44 1.31
    -4 2 -21 3.49 1.45
    -4 2 -22 51.2 5.39
    -4 2 -22 56.82 4.88
    4 -2 22 58.5 5.68
    4 2 22 64.01 5.35
    -4 2 -23 5.95 2.07
    4 -2 23 1.58 1.39
    4 2 23 1.91 1.3
    4 2 24 7.9 2.32
    4 -2 24 7.46 2.4
    -4 2 -24 8.26 2.29
    -4 2 -25 12.37 2.86
    4 -2 25 9.41 2.68
    4 2 25 11.29 2.51
    4 -2 26 2.46 1.52
    -4 2 -26 1.31 1.08
    4 2 26 4.62 1.7
    -4 2 -27 0.48 0.97
    4 -2 27 2.09 1.42
    4 2 27 3.41 1.81
    4 -2 28 -0.29 1.43
    4 2 28 -1.52 1.34
    -5 2 0 0.38 0.45
    5 2 0 -0.39 0.43
    -5 2 0 0.43 0.4
    -5 -2 0 0.12 0.77
    -5 2 -1 -0.22 0.37
    -5 -2 -1 -0.16 0.71
    -5 2 1 0.2 0.52
    5 2 1 0.31 0.44
    -5 2 -1 -0.55 0.75
    5 2 -1 0.13 0.45
    -5 2 1 0.1 0.25
    -5 2 2 2.12 0.76
    -5 -2 -2 0.76 1.11
    -5 2 -2 4.14 1.21
    5 2 2 1.32 0.49
    -5 -2 2 1.6 0.59
    -5 2 2 0.65 0.27
    -5 2 -2 2.05 0.65
    5 2 -2 0.69 0.41
    -5 2 -3 1056.81 16.13
    5 2 -3 1088.72 12.62
    -5 2 3 1113.03 13.85
    -5 -2 3 1116.95 14.53
    5 2 3 1111.32 14.55
    -5 -2 -3 1097.69 19.84
    -5 2 3 1089.44 11.37
    -5 2 -4 238.69 7.82
    5 2 -4 238.06 5.89
    5 -2 4 231.98 7.46
    -5 2 4 242.73 6.26
    -5 -2 -4 238.31 9.35
    5 2 4 248.04 7.09
    -5 2 4 248.43 5.2
    -5 -2 4 248.98 6.82
    -5 2 5 24.15 1.92
    5 2 -5 22.22 1.79
    5 -2 5 24.71 2.56
    -5 -2 -5 28.16 3.25
    -5 2 5 26.53 1.67
    -5 -2 5 26.12 2.22
    -5 2 -5 24.5 2.61
    5 2 5 26.83 2.41
    5 2 6 31.89 2.73
    -5 2 -6 32.15 3.11
    5 -2 6 30.61 2.82
    -5 -2 -6 38.94 3.94
    -5 -2 6 35.08 2.51
    -5 2 6 37.03 2.25
    5 2 -7 32.96 2.89
    -5 2 -7 33.58 3.24
    5 -2 7 36.17 3.14
    -5 -2 -7 36.3 3.85
    -5 -2 7 32.12 2.38
    -5 2 7 35.6 2.08
    5 2 7 31.05 2.79
    5 2 -8 452.2 10.5
    5 -2 8 470.41 11.37
    -5 -2 -8 457.2 13.52
    -5 2 8 445.93 6.94
    -5 -2 8 446.83 8.71
    5 2 8 467.85 10.86
    -5 2 -8 433.2 11.76
    -5 -2 9 1.13 0.48
    -5 2 -9 2.41 1.13
    5 2 -9 1.12 0.58
    5 2 -9 1.79 0.45
    5 2 9 2.72 0.86
    5 -2 9 2.95 1.13
    -5 2 9 1.99 0.44
    -5 2 9 2.19 0.51
    -5 -2 -9 3.6 1.44
    -5 -2 -10 2.33 1.26
    5 2 10 2.22 0.88
    -5 2 -10 3.47 1.11
    5 -2 10 3.82 1.24
    -5 2 10 2.51 0.52
    5 2 -10 2.79 0.54
    -5 2 10 2.97 0.44
    -5 -2 10 3.27 0.71
    5 2 -10 1.65 0.65
    -5 2 10 2.96 0.74
    -5 -2 11 2.54 0.67
    5 2 11 3.73 1.16
    -5 -2 -11 0.82 0.84
    -5 2 -11 4.02 1.36
    -5 2 11 2.86 0.53
    5 2 -11 3.65 0.99
    5 2 -11 3.17 0.55
    5 -2 11 3.13 1.1
    -5 2 11 3.66 0.73
    -5 -2 12 8.25 1.1
    -5 2 12 7.69 0.96
    -5 2 -12 5.6 1.47
    5 2 -12 8.83 0.89
    -5 -2 -12 6.74 1.84
    5 -2 12 7.07 1.66
    5 2 -12 7.96 1.32
    -5 2 12 7.34 0.84
    5 2 12 7.6 1.64
    -5 2 13 105.03 3.07
    5 2 -13 94.53 4.32
    -5 2 13 104.25 3.19
    5 -2 13 102.39 6.08
    -5 -2 -13 109.04 7.15
    5 2 13 111.03 5.93
    5 2 -13 107.01 3.14
    -5 2 -13 109.01 6.6
    -5 -2 13 105.34 3.75
    -5 -2 14 83 3.16
    -5 2 -14 92.97 6.3
    5 -2 14 91.02 5.91
    -5 2 14 74.58 2.21
    -5 -2 -14 88.95 6.52
    -5 2 14 86.82 2.91
    5 2 14 86.7 5.42
    -5 2 -15 11.36 2.38
    -5 2 15 11.74 1.1
    -5 2 -15 12.05 2.18
    5 -2 15 15.01 2.7
    5 2 15 12.49 2.24
    -5 -2 -15 12.72 2.66
    -5 2 -16 116.72 6.63
    5 -2 16 113.11 6.99
    -5 2 16 112.73 3.58
    -5 -2 -16 105.86 7.34
    5 2 16 119.17 6.57
    -5 2 -16 107.43 7.09
    -5 -2 -17 4.09 1.88
    -5 2 -17 5.89 1.81
    -5 2 -17 6.58 1.85
    5 -2 17 5.29 1.6
    -5 2 17 5.77 0.87
    5 2 17 6.25 1.78
    -5 2 -18 37.75 4.32
    5 -2 18 32.95 3.99
    -5 -2 -18 37.42 4.6
    5 2 18 35.63 3.75
    -5 2 -18 42.38 4.14
    -5 2 -19 10.25 2.56
    -5 -2 -19 9.41 2.43
    5 -2 19 10.21 2.38
    -5 2 -19 7.06 2.01
    5 2 19 5.67 1.49
    -5 2 -20 20.41 3.4
    -5 -2 -20 16.82 3.27
    5 -2 20 20.58 3.33
    -5 2 -20 19.4 2.96
    5 2 20 21.06 3.05
    -5 2 -21 28.76 4.12
    5 -2 21 22.72 3.68
    5 2 21 27.71 3.58
    -5 2 -21 22.64 3.3
    -5 2 -22 7.34 2.4
    5 2 22 4.11 1.62
    5 -2 22 4.88 2.05
    -5 2 -22 7.05 1.98
    -5 2 -23 26.57 3.63
    -5 2 -23 31.86 4.52
    5 2 23 37.94 4.4
    5 -2 23 26.85 4.02
    -5 2 -24 1.71 1.52
    5 -2 24 1.84 1.39
    5 2 24 1.33 1.16
    -5 2 -25 0.49 1.26
    5 -2 25 1.91 1.13
    5 2 25 2.62 1.57
    5 2 26 6.74 1.86
    5 -2 26 5.54 2.22
    -5 2 -26 1.51 1.37
    -5 2 -27 4.24 2.16
    -5 2 -28 5.94 2.42
    -6 2 0 179.06 6.54
    6 2 0 178.12 5.56
    -6 2 0 175.17 5.23
    -6 -2 0 181.71 8.39
    -6 2 -1 79.7 4.57
    -6 2 1 81.18 3.37
    -6 -2 -1 78.92 5.58
    -6 -2 1 88.92 5.86
    -6 2 1 81.99 4.31
    6 2 1 81.83 3.89
    6 2 -1 76.45 3.53
    -6 2 2 0.23 0.25
    -6 2 -2 0.06 0.51
    -6 2 2 0.72 0.56
    6 2 2 0.1 0.44
    6 2 -2 -0.47 0.53
    -6 -2 -2 0.76 0.97
    -6 2 -3 96.19 5.23
    -6 2 3 99.09 4.51
    6 -2 3 102.62 4.93
    -6 2 3 95.68 3.33
    -6 -2 -3 101.29 6.51
    6 2 -3 98.81 3.72
    6 2 3 98.19 4.59
    6 2 -4 385.98 7.09
    -6 2 -4 367.36 10.46
    6 -2 4 385.68 9.71
    -6 2 4 370.76 6.3
    -6 -2 -4 392.46 12.82
    6 2 4 372.12 9.13
    -6 2 4 369.76 8.45
    6 2 -5 102.07 3.58
    -6 2 -5 101.54 5.59
    6 -2 5 108.2 5.25
    -6 2 5 102.41 3.23
    -6 -2 -5 107.6 6.85
    -6 2 5 106.8 4.37
    6 2 5 106.24 5.03
    -6 -2 5 108.53 4.75
    6 2 -6 73.82 2.94
    -6 2 -6 78.31 5.03
    6 -2 6 76.51 4.69
    -6 2 6 77.12 2.6
    -6 -2 -6 79.73 5.87
    -6 -2 6 76.21 3.96
    -6 2 6 76.09 3.55
    6 2 6 82.94 4.52
    -6 2 -7 171.37 7.66
    6 -2 7 181.21 7.19
    -6 2 7 173.02 3.63
    -6 -2 -7 178.6 8.94
    -6 -2 7 176.22 5.9
    6 2 7 170.44 6.62
    6 2 -7 166.62 4.22
    -6 2 7 169.12 5.03
    -6 -2 8 60.79 3.4
    -6 2 -8 56.21 4.53
    6 2 -8 66.35 2.56
    6 -2 8 66.42 4.5
    -6 2 8 67.87 2.16
    -6 -2 -8 59.61 5.32
    -6 2 8 61.56 2.92
    6 2 8 63.87 4.19
    -6 2 8 62.8 3.59
    6 2 9 5.75 1.38
    -6 2 9 7.53 0.73
    -6 2 -9 3.9 1.37
    -6 2 9 6.74 0.65
    6 2 -9 5.93 0.68
    -6 2 9 7.19 1.24
    6 2 -9 6.48 0.77
    6 -2 9 6.98 1.63
    -6 -2 9 8.36 1.29
    -6 -2 -9 8.44 2.14
    -6 2 9 7.37 0.93
    -6 2 10 124.67 4.82
    6 2 -10 127.61 3.39
    -6 2 10 135.9 2.78
    6 -2 10 129.22 6.59
    6 2 -10 133.66 2.87
    -6 -2 -10 131.18 7.97
    -6 -2 10 123.9 4.7
    6 2 10 129.68 6.22
    -6 2 -10 133.28 7.18
    -6 2 10 135.77 2.6
    -6 2 10 134.56 3.31
    6 2 11 7.08 1.65
    -6 2 -11 6.59 1.77
    6 2 -11 6.5 0.6
    -6 2 11 5.57 0.53
    -6 2 11 7.44 1.18
    6 -2 11 8.15 1.87
    -6 -2 -11 6.5 1.86
    -6 -2 11 6.43 1.03
    -6 2 12 0.41 0.37
    -6 2 -12 2.28 1.46
    -6 -2 -12 -0.63 1.28
    6 2 12 2.15 1.01
    -6 2 12 -0.21 0.18
    6 -2 12 -1.55 1.14
    -6 -2 12 0.32 0.32
    -6 2 -12 -0.01 1
    -6 2 -13 165.87 8.56
    -6 2 13 146.18 4.73
    -6 -2 -13 160.5 9.22
    -6 2 13 152.18 2.47
    6 2 13 159.11 7.41
    -6 -2 13 148.61 4.49
    -6 2 -13 164.01 8.06
    6 -2 13 157.53 7.96
    6 2 14 254.4 9.55
    -6 2 -14 257.68 10.96
    -6 2 -14 259.95 10.27
    -6 2 14 239.75 5.53
    6 -2 14 261.02 10.48
    -6 2 14 256.79 3.43
    -6 -2 -14 280.56 12.25
    -6 2 -15 96.01 6.78
    6 -2 15 105.58 6.83
    -6 -2 -15 105.38 7.71
    6 2 15 100.78 6.07
    -6 2 -15 107.85 6.67
    6 2 16 1.08 1.16
    -6 -2 -16 0.22 0.91
    6 -2 16 -1.14 1.18
    -6 2 -16 1.07 1.09
    -6 2 -16 -0.94 1.39
    -6 2 -17 2.51 1.2
    6 -2 17 0.94 1
    -6 2 -17 2.22 1.33
    -6 -2 -17 5.8 2.04
    6 2 17 5.09 1.53
    -6 -2 -18 0.94 0.99
    -6 2 -18 -0.2 0.96
    -6 2 -18 1.42 1.18
    6 -2 18 -1.37 1.4
    6 2 18 2.48 1.53
    -6 2 -19 54.76 5.66
    6 -2 19 58.76 5.57
    -6 -2 -19 61.57 6.16
    6 2 19 60.54 5.18
    -6 2 -19 50.55 4.96
    -6 2 -20 -0.34 0.91
    -6 -2 -20 -0.07 0.96
    6 -2 20 1.3 1.4
    6 2 20 -0.18 0.99
    -6 2 -20 0.53 1.12
    -6 -2 -21 0.58 1.28
    -6 2 -21 5.23 1.9
    6 -2 21 4.63 1.9
    6 2 21 2.88 1.22
    -6 2 -21 4.56 1.59
    6 -2 22 7.29 2.09
    -6 2 -22 11.99 2.79
    -6 2 -22 10.83 3.04
    6 2 22 7.7 2.1
    -6 2 -23 7.72 2.1
    6 -2 23 3.56 1.63
    -6 2 -23 8.04 2.47
    6 2 23 7.85 2.31
    6 -2 24 0.94 1.18
    6 2 24 0.18 0.91
    -6 2 -25 35.64 5.26
    6 -2 25 38.75 5.34
    6 2 25 35.25 4.7
    -6 2 -26 11.18 3.24
    -6 2 -27 -0.24 1.31
    -7 -2 0 0.88 1.12
    -7 2 0 1.02 0.5
    7 2 0 0.41 0.48
    -7 2 1 49.29 3.61
    -7 2 -1 52.67 3.95
    -7 -2 -1 58.38 5.16
    -7 -2 1 53.96 4.99
    -7 2 1 43.75 2.69
    7 2 1 53.12 3.25
    7 2 -1 48.53 2.91
    -7 2 2 40.04 3.19
    -7 2 -2 37.7 3.42
    -7 -2 -2 43.28 4.44
    -7 2 2 35.93 2.24
    -7 -2 2 44.37 4.46
    7 2 2 37.98 2.82
    7 2 -2 41.56 2.59
    7 2 3 6.78 1.27
    -7 -2 -3 4.61 1.81
    -7 2 3 4.97 1.15
    7 2 -3 7.3 1.06
    -7 2 -3 5.78 1.52
    -7 2 3 7.11 1.53
    7 -2 3 5.26 1.31
    -7 2 3 6.34 0.93
    -7 2 4 27.79 2.51
    -7 2 -4 31.84 3.25
    7 -2 4 33.3 3.1
    -7 -2 -4 33.75 4.08
    -7 2 4 30.38 1.84
    -7 2 4 32.52 3.09
    7 2 4 33.92 2.87
    7 2 -4 34.48 2.15
    -7 2 -5 22.17 2.81
    7 -2 5 25.35 2.84
    -7 -2 -5 30.08 3.97
    -7 2 5 25.19 1.59
    7 2 -5 30.07 1.87
    7 2 5 27.2 2.63
    -7 2 5 30.45 2.92
    -7 2 5 26.64 2.37
    -7 2 6 340.61 9.52
    -7 2 -6 330.25 10.94
    7 -2 6 337.26 10.08
    -7 -2 -6 329.68 12.82
    -7 2 6 325.09 5.21
    7 2 6 349.9 9.55
    7 2 -6 336.36 5.9
    -7 2 6 331.67 8.02
    -7 2 7 2.21 0.45
    7 2 7 2.17 1
    -7 2 7 1.56 0.64
    7 2 -7 1.44 0.39
    -7 2 -7 1.19 1.07
    7 -2 7 1.37 1.03
    -7 2 7 1.48 0.78
    -7 -2 -7 2.11 1.53
    -7 2 -8 81.46 5.73
    7 -2 8 85.78 5.4
    -7 -2 -8 82.93 6.64
    7 2 8 84.46 4.97
    -7 2 8 81.38 1.99
    -7 2 -8 87.75 5.88
    -7 2 8 86.81 4.66
    7 2 -8 93.19 2.54
    -7 -2 8 81.41 4.2
    -7 2 8 82.31 3.68
    -7 2 9 0.55 0.42
    7 2 9 1.52 1.09
    7 2 -9 0.39 0.17
    -7 -2 -9 1.66 1.11
    -7 2 -9 0.51 0.94
    7 2 -9 0.18 0.2
    -7 -2 9 -0.11 0.46
    7 -2 9 -1.02 0.85
    -7 2 -9 0.36 0.89
    -7 2 9 0.23 0.45
    7 2 10 15.26 2.29
    -7 2 -10 12.9 2.5
    7 -2 10 14.27 2.34
    -7 -2 10 12.1 1.61
    -7 -2 -10 10.59 2.71
    -7 2 10 14.38 1.29
    -7 2 -10 15.59 2.66
    -7 2 10 13.85 1.84
    -7 2 11 60.57 3.74
    -7 2 -11 61.56 5.31
    -7 2 -11 64.85 5.25
    7 -2 11 57.81 4.76
    -7 -2 -11 60.94 5.89
    -7 2 11 60.71 2.03
    7 2 11 61.33 4.58
    -7 -2 11 54.51 3.25
    -7 2 -12 98.99 6.85
    -7 2 12 101.08 4.73
    7 -2 12 105.82 6.64
    -7 -2 -12 96.1 7.49
    7 2 12 94.99 5.83
    -7 2 -12 104.74 6.78
    -7 2 -13 115.2 7.55
    -7 2 13 106.38 4.67
    7 -2 13 103.18 6.74
    -7 -2 -13 105.17 7.96
    -7 2 -13 119.14 7.31
    7 2 13 118.18 6.51
    -7 2 -14 74.34 5.9
    -7 2 -14 69.74 6.09
    7 -2 14 64.99 5.51
    -7 -2 -14 73.54 6.84
    7 2 14 73.08 5.28
    -7 -2 -15 27.21 4.2
    -7 2 -15 25.49 3.76
    7 -2 15 22.22 3.3
    7 2 15 27.38 3.38
    -7 2 -15 27.18 3.63
    -7 2 -16 93.24 6.83
    -7 2 -16 90.58 7.07
    7 -2 16 101.7 7.15
    -7 -2 -16 97.96 8
    7 2 16 100.71 6.42
    -7 2 -17 9.61 2.34
    -7 -2 -17 11.81 2.86
    -7 2 -17 11.77 2.5
    7 2 17 12.69 2.44
    7 -2 17 9.25 2.28
    -7 2 -18 1.83 1.23
    -7 2 -18 0.45 1.11
    7 -2 18 0.46 1.11
    -7 -2 -18 4.18 1.85
    7 2 18 3.23 1.38
    -7 -2 -19 -1.15 1
    -7 2 -19 -1.21 1.55
    7 2 19 1.52 1.26
    7 -2 19 1.72 1.39
    -7 2 -19 0.64 0.99
    -7 2 -20 8.01 2.39
    -7 -2 -20 8.51 2.46
    7 -2 20 11.01 2.77
    7 2 20 10.09 2.33
    -7 2 -20 9.36 2.4
    -7 2 -21 1.71 1.44
    -7 2 -21 -1.62 1.64
    7 -2 21 -0.93 1.27
    -7 -2 -21 -1.26 1.42
    7 -2 22 2.91 1.69
    -7 2 -22 -0.43 1.19
    -7 -2 -22 5.04 2.21
    7 2 22 1.68 1.19
    -7 2 -22 4.02 2.07
    -7 2 -23 1.56 1.08
    7 -2 23 5.21 2.08
    7 2 23 5.63 1.92
    -7 2 -23 5.05 2.14
    -7 2 -24 6.85 2.19
    7 -2 24 4.1 2.14
    7 2 24 11.12 2.67
    -7 2 -24 8.54 2.84
    -7 2 -25 -0.31 1.17
    -8 2 0 74.32 5.3
    -8 2 0 74.37 4.92
    -8 -2 0 72.41 6.07
    8 2 0 71.09 3.75
    -8 2 1 242.67 8.71
    -8 2 -1 247.77 9.2
    -8 -2 -1 249.71 11.33
    -8 -2 1 247.2 11.2
    8 2 1 243.19 7.2
    8 2 -1 242.31 6.67
    -8 2 -1 243.31 9.66
    -8 2 1 248.44 9.46
    -8 2 2 54.27 3.96
    -8 2 -2 58.49 4.62
    -8 -2 -2 60.12 5.65
    8 2 2 52.6 3.49
    8 2 -2 56.7 3.1
    -8 -2 2 56.28 5.3
    -8 2 2 53.84 2.97
    -8 2 -2 60.5 4.84
    -8 2 2 54.76 4.45
    -8 2 3 69.94 4.39
    -8 2 -3 73.7 5.28
    -8 -2 -3 70.27 6.14
    -8 2 -3 70.33 5.31
    -8 -2 3 84.51 6.53
    8 2 -3 76.02 3.41
    8 2 3 73.85 4.2
    -8 2 3 71.57 3.28
    -8 2 3 69.58 4.99
    8 -2 4 10.71 1.81
    8 2 4 15.24 2.03
    -8 -2 -4 12.58 2.81
    -8 2 -4 10.64 2.06
    -8 2 -4 11.52 2.43
    -8 2 4 9.2 1.59
    8 2 -4 11.96 1.32
    -8 2 4 10.17 1.99
    -8 2 4 10.95 1.23
    -8 2 5 35.92 3
    -8 2 5 41.4 3.75
    8 2 -5 38.42 2.14
    -8 2 -5 33.68 3.68
    8 -2 5 39.9 3.68
    -8 -2 -5 40.22 4.71
    8 2 5 35.91 3.12
    -8 2 5 36.98 2.03
    -8 2 -5 40.26 4.2
    8 2 -6 4.91 0.72
    -8 2 6 3.67 0.65
    -8 2 6 4.18 1.06
    -8 2 -6 1.82 1.05
    8 2 6 3.77 1.09
    8 -2 6 2.46 1.19
    -8 2 -6 4.52 1.62
    -8 -2 -6 2.79 1.61
    -8 2 6 4.07 1.31
    -8 -2 -7 27.57 4.11
    -8 2 -7 27.11 3.46
    8 -2 7 24.56 3.01
    -8 2 7 26 1.36
    8 2 7 25.21 2.82
    -8 2 -7 27.27 3.54
    -8 2 7 28.48 3.03
    8 2 -7 26.31 1.44
    -8 2 7 23.53 2.27
    8 2 8 2.69 1.11
    -8 2 8 2.12 0.8
    8 -2 8 3.65 1.28
    -8 2 -8 4.12 1.69
    -8 2 -8 2.64 1.44
    -8 2 8 1.97 1
    -8 -2 -8 2.88 1.56
    -8 2 9 127.62 6.22
    -8 2 -9 121.38 7.49
    8 -2 9 117.1 6.8
    -8 -2 -9 111.72 8.31
    -8 2 9 121.04 4.58
    -8 2 -9 128.44 7.7
    8 2 9 119.6 6.26
    -8 2 10 60.02 4.25
    -8 2 -10 58.55 5.4
    -8 2 -10 59.48 5.4
    8 -2 10 54.82 4.76
    -8 -2 -10 56.98 6.05
    -8 2 10 60.95 3.03
    8 2 10 48.53 4.12
    8 2 11 1.6 0.88
    -8 2 -11 3.42 1.77
    -8 2 11 3.02 1.04
    -8 2 -11 1.64 1.03
    8 -2 11 -0.37 1.18
    -8 -2 -11 4.93 2.05
    8 2 12 66.06 4.95
    -8 2 -12 64.54 5.83
    8 -2 12 67.04 5.5
    -8 -2 -12 65.06 6.6
    -8 2 -12 63.4 5.67
    -8 2 12 70.03 4.48
    -8 2 -13 45.79 4.96
    -8 2 -13 41.94 4.78
    8 2 13 40.9 4.03
    8 -2 13 42.65 4.51
    -8 -2 -13 46.8 5.59
    -8 2 13 43.77 3.44
    -8 2 -14 55.09 5.51
    -8 2 -14 58.21 5.75
    8 -2 14 54.05 5.28
    -8 -2 -14 60.02 6.44
    8 2 14 62.82 5.07
    -8 2 -15 53.35 5.6
    8 -2 15 45.13 4.89
    -8 -2 -15 51.05 5.9
    -8 2 -15 51.38 5.38
    8 2 15 51.69 4.78
    -8 2 -16 2.38 1.47
    -8 2 -16 0.57 1.26
    -8 -2 -16 4.47 2.09
    8 2 16 2.54 1.47
    8 -2 16 0.49 1.04
    8 -2 17 6.16 2.05
    -8 -2 -17 10.25 2.81
    -8 2 -17 9.79 2.47
    8 2 17 9.33 2.29
    -8 2 -17 6.22 2.34
    -8 2 -18 1.93 1.69
    8 -2 18 0.83 1.05
    -8 -2 -18 3.15 1.7
    8 2 18 1.27 1.19
    -8 2 -18 2.99 1.59
    -8 2 -19 0.35 1.02
    -8 2 -19 -0.84 1.06
    8 -2 19 -1.23 1
    8 2 19 1.35 0.99
    -8 -2 -19 -2.62 1.9
    -8 2 -20 1.97 1.39
    8 2 20 1.08 0.88
    -8 2 -20 2.06 1.42
    8 -2 20 2.52 1.61
    -8 -2 -20 -0.07 1.51
    -8 2 -21 14.16 3.44
    -8 2 -21 9.73 2.73
    8 -2 21 16.1 3.39
    -8 -2 -21 8.31 2.9
    8 2 21 12.63 2.76
    -8 -2 -22 14.92 3.75
    -8 2 -22 11.6 2.97
    -8 2 -22 9.86 2.95
    8 -2 22 12.81 3.07
    8 2 22 10.69 2.62
    -8 -2 -23 -1.8 1.82
    -8 2 -23 -1.13 1.56
    -8 2 -23 0.42 1.67
    -8 2 -24 2.47 1.86
    -9 2 0 0.03 0.81
    -9 -2 0 0.57 1.46
    9 2 0 1.32 0.72
    -9 2 0 -0.7 0.73
    9 2 -1 10.86 1.52
    -9 2 1 9.22 1.93
    -9 2 -1 8.83 1.98
    -9 -2 1 10.54 2.66
    -9 2 1 8.47 2.05
    9 2 1 11.33 1.67
    -9 -2 -1 7.76 2.27
    -9 2 -1 9.01 2.31
    9 2 2 12.88 1.83
    -9 2 2 11.46 2
    9 2 -2 11.19 1.44
    -9 2 -2 10.35 2.25
    -9 -2 -2 10.67 2.57
    -9 -2 2 13.92 2.98
    -9 2 2 14.48 2.54
    -9 2 -2 11.22 2.35
    9 2 3 2.48 1
    -9 2 3 2.78 1
    -9 2 -3 1.57 1.17
    -9 2 -3 4.89 1.86
    -9 -2 3 0.45 1.01
    -9 2 3 0.9 0.76
    -9 -2 -3 2.02 1.06
    9 2 -3 2.89 0.72
    -9 -2 -4 9.95 2.72
    -9 2 -4 6.16 2.01
    -9 2 4 6.68 1.45
    -9 2 -4 4.49 1.44
    9 -2 4 5.76 1.57
    -9 2 4 3.16 1.36
    9 2 -4 7.12 1.05
    9 2 4 5.78 1.46
    -9 2 5 9.22 1.61
    -9 2 -5 4.42 1.41
    -9 -2 -5 9.17 2.4
    9 -2 5 4.29 1.34
    9 2 -5 9.86 1.14
    -9 2 -5 10.18 2.46
    -9 2 5 7.01 1.69
    9 2 5 9.99 1.73
    -9 2 -6 43.72 4.76
    -9 2 -6 35.29 4.16
    9 -2 6 33.49 3.79
    -9 2 6 34.56 3.62
    9 2 6 45.21 3.74
    -9 -2 -6 40.26 5.19
    -9 2 6 40.48 3.31
    -9 2 -7 85.89 6.74
    -9 2 7 93.45 5.98
    -9 2 -7 79.11 6.31
    9 -2 7 86.08 5.94
    -9 -2 -7 94.7 7.93
    9 2 7 87.22 5.24
    -9 2 7 88.26 4.67
    -9 2 -8 65.37 5.84
    -9 2 8 62.53 4.85
    -9 2 -8 69.85 5.97
    -9 2 8 59.43 3.67
    9 -2 8 66.92 5.28
    -9 -2 -8 59.97 6.4
    9 2 8 52.43 4.25
    -9 2 9 27.63 3.24
    -9 2 -9 18.38 3.25
    -9 2 9 24.83 2.29
    9 -2 9 25.09 3.29
    9 2 9 25.24 3.01
    -9 2 -9 26.04 3.82
    -9 -2 -9 28.38 4.44
    -9 2 -10 67.4 6.05
    -9 2 10 65.69 4.89
    -9 2 -10 74.56 6.52
    9 -2 10 73.67 5.66
    -9 -2 -10 71.25 7.14
    9 2 10 68.71 5.03
    -9 2 -11 7.71 2.22
    -9 2 -11 10.96 2.56
    -9 2 11 7.54 1.69
    9 -2 11 12.13 2.43
    9 2 11 9.24 1.9
    -9 -2 -11 6.59 2.47
    -9 -2 -12 -0.16 1.46
    -9 2 -12 1.15 1.37
    9 -2 12 0.13 1.18
    -9 2 12 0.31 0.62
    -9 2 -12 -0.69 1.1
    9 2 12 0.69 0.72
    -9 -2 -13 12.56 3.19
    -9 2 -13 16.62 3.3
    9 -2 13 13.26 2.91
    -9 2 -13 18.52 3.37
    9 2 13 16.47 2.67
    -9 -2 -14 12.03 3.25
    -9 2 -14 17.4 3.38
    9 -2 14 9.85 2.32
    9 2 14 11.86 2.28
    -9 2 -14 13.53 2.98
    9 2 15 7.33 2.01
    -9 -2 -15 8.35 2.81
    -9 2 -15 7.94 2.67
    9 -2 15 6.37 2.17
    -9 2 -15 1.36 1.45
    -9 2 -16 35.74 4.98
    9 -2 16 37.99 4.77
    -9 -2 -16 31.05 5.03
    9 2 16 40.09 4.39
    -9 2 -16 32.93 4.62
    -9 2 -17 9.51 2.73
    -9 -2 -17 7.95 2.63
    9 -2 17 8.61 2.29
    -9 2 -17 11.42 2.89
    9 2 17 9.22 2.25
    -9 2 -18 -2.05 1.71
    -9 2 -18 1.48 1.09
    9 -2 18 -2.21 1.81
    -9 -2 -18 1.16 1.18
    9 2 18 -0.18 0.83
    -9 -2 -19 -0.7 1.69
    -9 2 -19 -2.2 1.83
    -9 2 -19 1.34 1.25
    9 -2 19 -1.08 1.48
    9 2 19 1.08 1.04
    -9 2 -20 -1.82 1.84
    -9 2 -20 0.89 1.05
    -9 -2 -20 -1.28 1.35
    9 -2 20 -0.6 1.21
    9 2 20 0.79 1.25
    -9 2 -21 3.57 2.07
    -9 2 -21 5.55 2.5
    -9 -2 -21 1.22 1.31
    9 2 21 4.07 1.81
    9 -2 21 4.37 2.12
    -9 -2 -22 -3.27 2.27
    -9 2 -22 3.42 1.91
    -9 -2 -23 1.45 2.02
    -9 2 -23 1.78 1.53
    -9 2 -24 18.14 4.05
    -10 2 0 74.05 5.68
    -10 2 0 72.79 6.15
    -10 -2 0 69.77 6.86
    10 2 0 64.81 3.88
    -10 2 -1 11.43 2.46
    -10 2 1 15.97 2.69
    -10 2 -1 15.29 2.71
    -10 -2 1 15.06 3.31
    10 2 -1 12.05 1.63
    -10 -2 -1 15.63 3.48
    10 2 1 13.1 1.84
    -10 2 1 15.9 2.94
    -10 2 2 10.37 2.37
    10 2 -2 6.33 1.12
    -10 2 2 8.27 1.94
    -10 2 -2 5.4 1.68
    -10 -2 -2 10.63 2.85
    -10 2 -2 9.11 2.31
    -10 -2 2 10.13 2.92
    10 2 2 6.59 1.39
    -10 2 3 14.96 2.8
    -10 -2 3 17.27 3.57
    -10 2 3 14.71 2.47
    -10 2 -3 17.46 3.04
    -10 -2 -3 17.59 3.59
    10 2 3 12.16 1.86
    -10 2 -3 18.42 3.3
    -10 2 4 37.69 3.68
    -10 2 -4 41.68 4.87
    -10 2 4 41.09 4.41
    -10 2 -4 43.88 4.76
    -10 -2 -4 38.13 5.22
    10 2 4 41.42 3.52
    -10 2 5 1.77 1.13
    -10 2 5 1.36 0.85
    -10 -2 -5 0.98 1.67
    -10 2 -5 3.39 1.57
    10 -2 5 0.44 0.83
    -10 2 -5 2.67 1.53
    10 2 5 0.81 0.74
    -10 2 -6 126.49 8.64
    -10 2 6 127.96 7.71
    -10 2 -6 124.67 8.23
    10 -2 6 128.38 7.26
    -10 -2 -6 133.93 9.85
    10 2 6 124.23 6.4
    -10 2 6 125.37 6.23
    -10 -2 -7 20 3.98
    -10 2 7 18.2 2.3
    -10 2 -7 19.67 3.38
    10 -2 7 15.92 2.71
    -10 2 -7 19.01 3.58
    -10 2 7 20.77 3.15
    10 2 7 19.41 2.71
    -10 -2 -8 10.32 3.17
    -10 2 -8 8.16 2.21
    -10 2 8 13.53 2.62
    10 -2 8 11.21 2.32
    -10 2 -8 9.21 2.4
    10 2 8 10.66 2
    -10 2 -9 19.34 3.53
    -10 2 9 20.47 3.14
    10 -2 9 17.3 2.92
    -10 2 -9 22.36 3.86
    -10 -2 -9 19.94 4.15
    10 2 9 17.86 2.79
    -10 -2 -10 44.1 6
    -10 2 -10 54.18 5.68
    -10 2 10 44.95 4.49
    10 -2 10 50.64 5
    10 2 10 53.99 4.68
    -10 2 -10 47.05 5.61
    -10 -2 -11 13.54 3.59
    -10 2 -11 17.03 3.38
    10 -2 11 14.44 2.87
    10 2 11 15.57 2.64
    -10 2 -11 20.99 3.76
    -10 2 11 16.1 2.67
    -10 2 -12 8.24 2.46
    10 -2 12 8.2 2.19
    -10 -2 -12 12.15 3.45
    10 2 12 7.78 2.03
    -10 2 -12 11.38 3
    -10 2 -13 4.43 1.74
    -10 -2 -13 2.86 2.08
    -10 2 -13 4.42 2.06
    10 -2 13 1.72 1.06
    10 2 13 4.67 1.63
    -10 -2 -14 3.19 2.52
    -10 2 -14 0.96 1.19
    10 2 14 1.14 1.23
    10 -2 14 -0.15 0.97
    -10 2 -15 -0.99 1.71
    -10 2 -15 2.1 1.98
    -10 -2 -15 -1.57 1.74
    10 -2 15 0.57 1.13
    10 2 15 -0.33 0.84
    -10 2 -16 0.77 1.08
    -10 2 -16 0.64 0.97
    -10 -2 -16 0.73 1.24
    10 2 16 2.26 1.61
    10 -2 16 1.76 1.53
    -10 2 -17 -0.54 1.23
    -10 2 -17 0.73 1.5
    -10 -2 -17 -1.44 2.11
    10 2 17 1.34 1.28
    10 -2 17 0.17 1.37
    -10 2 -18 13.77 3.27
    -10 2 -18 11.05 3.11
    10 -2 18 6.64 2.48
    10 2 18 14.09 2.87
    -10 -2 -18 7.08 2.5
    -10 2 -19 1.56 1.66
    -10 -2 -19 1.23 1.4
    -10 2 -19 1.9 1.81
    10 -2 19 0.64 1.15
    10 2 19 0.75 0.89
    -10 2 -20 0.79 1.34
    -10 -2 -20 -0.14 1.29
    -10 2 -21 5.8 2.69
    -10 -2 -21 2.62 2.11
    -11 2 0 -0.44 1.09
    -11 2 0 0.29 1.06
    -11 -2 0 0.07 1.24
    -11 2 -1 -0.13 1.3
    -11 2 1 5.69 2.02
    -11 -2 -1 -0.42 1.39
    -11 2 1 3.04 1.59
    -11 2 -1 3.04 1.69
    11 2 1 1.17 0.58
    -11 2 -2 -1.37 1.6
    -11 2 2 3.57 1.7
    -11 2 2 -0.06 1.01
    -11 2 -2 0.93 1.16
    -11 -2 2 -0.6 1.31
    11 2 2 -0.2 0.52
    -11 -2 -2 -0.56 1.51
    -11 2 3 -1.26 1.07
    -11 2 -3 -0.33 1.67
    -11 2 3 -1.02 1.54
    -11 -2 -3 0.52 1.48
    -11 -2 3 1.57 1.11
    -11 2 -3 3.12 1.7
    11 2 3 0.61 0.75
    -11 2 4 29.34 3.55
    -11 2 -4 27.04 4.17
    -11 2 4 27.67 3.96
    -11 2 -4 32.53 4.47
    11 2 4 32.06 3.32
    -11 -2 -4 36.45 5.48
    -11 2 -5 17.25 3.48
    -11 2 5 19.78 2.81
    -11 2 5 17.53 3.13
    -11 2 -5 22.86 3.86
    -11 -2 -5 21.82 4.33
    11 2 5 14.86 2.37
    -11 2 -6 39.88 5.25
    -11 2 -6 46.03 5.43
    -11 2 6 40.87 4.74
    -11 -2 -6 46.53 6.21
    11 2 6 47.05 4.16
    -11 2 -7 3.56 1.64
    -11 2 -7 3.78 1.82
    -11 -2 -7 4.46 1.99
    11 -2 7 3.29 1.14
    -11 2 7 5.97 2.02
    11 2 7 2.59 1.27
    -11 2 -8 57.71 6.17
    -11 2 8 55.31 5.41
    11 -2 8 47.76 4.9
    -11 -2 -8 57.39 7.06
    11 2 8 52.31 4.59
    -11 2 -8 49.12 5.85
    -11 2 -9 5.88 2.27
    -11 2 -9 7.17 2.62
    -11 -2 -9 -1.2 2.1
    11 -2 9 0.92 1.15
    -11 2 9 3.7 1.58
    11 2 9 2.11 1.19
    -11 2 -10 1.72 1.74
    -11 2 -10 3.61 1.91
    -11 -2 -10 4.74 2.43
    11 -2 10 2.99 1.68
    11 2 10 2.45 1.39
    -11 2 10 1.98 1.05
    -11 2 -11 0.83 1.33
    -11 2 -11 2.12 1.83
    -11 -2 -11 4.68 2.59
    11 -2 11 0.02 1.35
    11 2 11 1.41 1.04
    -11 2 -12 5.67 2.43
    -11 2 -12 2.67 1.55
    -11 -2 -12 8.78 3.18
    11 -2 12 4.91 2.04
    11 2 12 5.76 1.88
    -11 2 -13 -0.1 1.55
    -11 2 -13 1.36 1.2
    -11 -2 -13 -0.51 1.5
    11 -2 13 0.84 1.01
    11 2 13 1.12 1.35
    -11 2 -14 1.19 1.18
    -11 2 -14 -0.64 1.39
    11 2 14 1.21 1.06
    11 -2 14 -0.84 1.45
    -11 -2 -14 -0.04 1.17
    -11 2 -15 1.79 1.48
    -11 2 -15 4 2.06
    11 -2 15 4.84 2.06
    -11 -2 -15 5.39 2.58
    11 2 15 6.05 2.12
    -11 2 -16 3.45 2.21
    11 -2 16 3.74 1.79
    11 2 16 5.8 2.02
    -11 2 -16 5.59 2.62
    -11 -2 -16 3.68 2.76
    -11 2 -17 1.74 1.58
    11 -2 17 6.52 2.27
    -11 -2 -17 3.44 2.31
    11 2 17 5.59 1.98
    -11 -2 -18 -1.09 1.59
    -12 2 0 9.92 2.71
    -12 2 0 14.12 3.17
    -12 -2 0 11.14 3.36
    -12 2 1 8.81 2.32
    -12 2 -1 11.42 2.73
    -12 2 1 7.61 2.39
    -12 -2 1 9.09 3.1
    -12 2 -1 10.41 2.68
    -12 -2 -1 10.88 3.18
    -12 2 2 2.14 1.65
    -12 2 -2 0.36 0.96
    -12 2 2 0.39 1.28
    -12 -2 -2 1.65 1.35
    -12 -2 2 0.68 1.58
    -12 2 -2 1.75 1.71
    -12 2 -3 3.74 2.2
    -12 2 3 2.57 1.5
    -12 2 -3 2.96 1.63
    -12 2 3 -1.17 1.56
    -12 -2 -3 1.35 1.21
    -12 2 -4 2.4 1.46
    -12 2 4 1.74 1.27
    -12 2 -4 5.47 2.25
    -12 2 4 5.23 1.97
    -12 -2 -4 3.74 1.9
    -12 2 -5 3.24 2.06
    -12 2 5 0.28 1.13
    12 2 5 1.99 1.2
    -12 -2 -5 -0.14 1.41
    -12 2 -6 10.03 2.96
    -12 2 -6 10.78 2.92
    -12 2 6 6.81 2.3
    -12 -2 -6 8.05 2.64
    12 2 6 7.87 1.81
    -12 2 -7 0.43 1.13
    -12 2 -7 0.68 1.2
    12 2 7 -0.12 0.83
    -12 -2 -7 -1.84 2.19
    -12 2 7 -0.85 1.27
    -12 2 -8 1.13 1.7
    -12 2 -8 -1.19 1.64
    -12 2 8 1.59 1.37
    -12 -2 -8 0.17 1.56
    12 2 8 -0.53 0.76
    -12 2 -9 21.46 4.36
    -12 2 -9 24.09 4.4
    12 -2 9 18.25 3.2
    -12 -2 -9 20.92 4.67
    12 2 9 19.23 2.97
    -12 2 -10 5.73 2.08
    -12 2 -10 4.84 2.42
    12 -2 10 -0.57 1.4
    -12 -2 -10 3.7 2.17
    12 2 10 4.88 1.72
    -12 2 -11 17.58 3.88
    -12 2 -11 20.43 4.02
    12 -2 11 14.49 3.26
    -12 -2 -11 19.34 4.87
    12 2 11 15.48 2.88
    -12 2 -12 10.96 3.39
    -12 2 -12 12.87 3.38
    12 -2 12 4.45 2.1
    -12 -2 -12 8.01 3.56
    12 2 12 7.23 2.08
    -12 2 -13 -1.7 1.75
    -12 2 -13 -1.7 1.64
    12 -2 13 -1.7 1.44
    12 2 13 2.63 1.5
    -12 -2 -13 0.38 2.2
    12 -2 14 2.99 1.82
    12 2 14 2.71 1.57
    12 -2 15 11.83 3.03
    12 2 15 13.5 2.86
    -13 2 0 0.86 1.44
    -13 2 0 0.08 1.2
    -13 -2 0 1.23 2.15
    -13 -2 -1 10.55 3.43
    -13 2 1 9.89 2.63
    -13 2 -1 15.66 3.4
    -13 -2 1 8.6 2.94
    -13 2 -1 8.26 2.65
    -13 2 1 9 2.56
    -13 2 -2 6.76 2.75
    -13 2 -2 6.19 2.32
    -13 2 2 6.53 2.68
    -13 -2 -2 3.48 2.56
    -13 2 -3 -0.39 1.54
    -13 2 -3 -2.31 2.04
    -13 2 3 0.47 1.16
    -13 -2 -3 -1.54 1.58
    -13 2 -4 1.75 1.6
    -13 2 -4 2.09 2.34
    -13 -2 -4 -1.63 2.1
    -13 2 4 0.19 1.2
    -13 2 -5 0.5 1.21
    -13 2 -5 -0.39 1.43
    -13 2 5 -0.71 1.55
    -13 -2 -6 -0.14 1.69
    -13 2 -6 0.25 0.99
    -13 2 6 0.22 1.03
    -13 -2 -7 4.39 2.28
    -13 2 -7 10.07 3
    -13 2 -7 8.13 3.18
    -13 2 7 7.07 2.55
    -13 -2 -8 -0.36 1.53
    -13 2 -8 3.15 1.78
    -13 2 -8 -0.6 1.23
    -13 2 -9 0.49 1.37
    13 2 9 -1.32 1.19
    -13 2 -10 -1.72 1.8
    13 2 10 0.07 0.91
    13 2 11 7.03 2.15
    13 2 12 1.96 1.21
    13 -2 13 6.98 2.47
    13 2 13 12.33 2.81
    -14 2 0 9.38 3.05
    -14 2 -1 -2.31 2.25
    -14 2 1 3 1.92
    -14 2 -1 -0.34 1.33
    -14 -2 -1 -0.68 1.38
    -14 2 2 2.27 1.9
    -14 2 -2 -2.63 2.38
    -14 2 -2 4.52 2.38
    -14 2 -3 2.97 2.37
    -14 2 3 0.21 1.18
    -14 2 -4 7.89 3.02
    -14 2 4 3.3 2.22
    -14 2 -5 5.19 2.83
    -14 2 5 -1.34 1.53
    -14 2 6 0.02 1.19
    -14 2 -6 1.19 2.36
    -14 2 -7 1.19 1.92
    0 3 0 -0.09 0.47
    0 -3 0 -0.61 0.49
    0 -3 1 0.09 0.34
    0 -3 -1 -0.05 0.3
    0 3 1 0.11 0.44
    0 3 -1 -0.79 0.76
    0 3 2 -0.43 0.69
    0 -3 -2 -0.28 0.45
    0 3 -2 0.1 0.62
    0 -3 2 -0.65 0.58
    0 3 -3 -0.14 0.54
    0 -3 3 -0.22 0.41
    0 3 3 0.28 0.4
    0 -3 -3 0.18 0.32
    0 -3 4 0.04 0.47
    0 3 4 0.93 0.54
    0 -3 -4 0.05 0.33
    0 3 -4 -0.85 0.76
    0 -3 5 -0.3 0.59
    0 3 5 0.17 0.41
    0 -3 -5 -0.67 0.71
    0 3 -5 0.04 0.55
    0 -3 6 -0.28 0.36
    0 3 6 -0.1 0.44
    0 -3 -6 -0.12 0.4
    0 3 -6 0.02 0.44
    0 3 -7 1.34 0.77
    0 -3 7 1.26 0.55
    0 -3 -7 0.39 0.51
    0 3 7 -0.79 0.92
    0 3 -8 -0.26 0.49
    0 3 8 0.15 0.51
    0 -3 -8 0.9 0.42
    0 3 -9 -0.24 0.65
    0 -3 -9 0.46 0.44
    0 3 9 1.47 0.83
    0 3 -10 0.27 0.69
    0 3 10 -0.08 0.64
    0 -3 -10 -0.16 0.43
    0 3 -11 -0.18 0.57
    0 3 11 -0.03 0.51
    0 -3 -11 0.39 0.49
    0 3 11 0.57 0.49
    0 3 -12 0.65 0.79
    0 3 12 0.47 0.75
    0 3 12 -0.57 0.56
    0 3 -13 0.41 0.76
    0 3 13 -0.36 0.54
    0 3 13 -0.74 0.82
    0 3 -14 0.47 0.59
    0 3 14 -0.33 0.7
    0 3 14 0.4 0.52
    0 3 15 0.56 0.47
    0 3 15 0.58 0.72
    0 3 -15 -0.36 0.81
    0 3 -16 0.34 1.01
    0 3 16 1.08 1.06
    0 3 16 0.39 0.6
    0 3 -17 -0.77 0.95
    0 3 17 -2.26 1.41
    0 3 17 0.27 0.49
    0 3 -18 -0.49 0.8
    0 3 18 0.11 0.7
    0 3 -19 -1.29 1.27
    0 3 19 0.17 0.78
    0 3 -20 0.21 0.72
    0 3 20 -0.05 0.66
    0 3 21 -0.86 1.01
    0 3 -21 0.13 0.79
    0 3 -22 0.05 0.78
    0 3 22 -0.45 0.64
    0 3 -23 -0.2 0.72
    0 3 23 -0.2 0.66
    0 3 24 -0.25 0.64
    0 3 25 -0.75 0.96
    0 3 26 1.94 1.29
    0 3 27 -0.48 0.84
    0 3 28 -1.66 1.34
    1 -3 0 0.41 0.6
    1 3 0 -0.4 0.69
    -1 -3 0 1.1 0.66
    -1 3 0 0.18 0.4
    -1 3 1 2115.9 19.25
    1 -3 -1 2099.34 19.1
    -1 -3 1 2098.35 19.85
    -1 -3 -1 2119.88 19.75
    1 3 -1 2163.26 19.79
    -1 3 -1 2078.4 19.64
    1 3 1 2064.58 19.39
    1 -3 1 2117.03 19.55
    1 -3 -2 617.07 10.26
    1 3 2 609.19 10.39
    -1 -3 -2 606.74 10.59
    1 3 -2 617.45 10.66
    -1 3 -2 607.31 10.8
    -1 -3 2 634.07 10.84
    -1 3 2 605.7 10.21
    1 -3 2 609.12 10.66
    1 3 -3 2622.29 22.25
    -1 3 3 2590.99 20.89
    -1 3 -3 2588.31 22.68
    1 -3 -3 2585.72 21.01
    -1 -3 3 2598.79 22.19
    1 3 3 2531.59 21.25
    -1 -3 -3 2596.99 22.1
    1 -3 3 2640.62 22.43
    -1 3 -4 1020.92 14.6
    -1 3 4 1028.1 13.08
    -1 -3 -4 1059.57 14.24
    1 3 -4 1046.82 14.25
    1 3 4 1058.13 13.64
    1 -3 -4 1065.06 13.4
    1 -3 4 1026.71 14.32
    -1 -3 4 1063.24 14.12
    1 -3 5 290.84 7.71
    -1 3 5 289.8 6.91
    -1 -3 -5 282.35 7.41
    1 3 -5 284.09 7.48
    1 -3 -5 284.2 7
    -1 -3 5 290.79 7.46
    -1 3 -5 293.74 7.88
    -1 -3 6 387.48 8.7
    1 -3 -6 390.97 8.22
    -1 -3 -6 389.08 8.76
    1 3 6 399.69 10.13
    -1 3 6 387.15 7.86
    1 3 -6 392.48 8.85
    -1 3 -6 398.63 9.39
    1 -3 6 395.65 9.22
    -1 3 -7 154.52 6.02
    1 3 7 157.54 6.35
    -1 3 7 162.67 5
    -1 -3 7 153.64 5.58
    1 -3 -7 163.44 5.33
    1 3 -7 156.63 5.68
    -1 -3 -7 154.06 5.61
    1 3 8 548.85 11.91
    -1 3 8 547.92 11.53
    -1 -3 8 560.51 10.67
    -1 3 8 566.86 9.35
    1 3 -8 570.76 11
    -1 3 -8 527.53 11.44
    1 -3 -8 548.48 9.85
    1 3 9 1.3 0.72
    -1 3 -9 0.85 0.51
    -1 -3 9 1.85 0.8
    1 3 -9 0.94 0.56
    1 3 9 0.65 0.62
    -1 3 9 0.17 0.54
    1 -3 -9 2.37 0.78
    -1 3 10 361.17 9.37
    1 3 10 341.23 9.26
    1 -3 -10 354.21 8.11
    1 3 -10 350.88 9.04
    -1 3 -10 362.15 9.8
    1 3 10 351.93 9.7
    1 3 11 57.18 3.93
    -1 3 11 55.92 3.68
    1 3 11 56.11 3.72
    1 -3 -11 55.82 3.25
    1 3 -11 56.91 3.7
    -1 3 -11 51.84 3.86
    -1 3 12 316.11 8.7
    1 3 12 305.34 8.53
    -1 3 12 253.22 7.62
    1 -3 -12 308.1 7.81
    1 3 -12 304.57 8.7
    -1 3 -12 309.46 9.48
    1 3 12 296.94 8.97
    -1 3 -13 195.2 7.72
    1 3 13 198.64 6.81
    -1 3 13 197.59 6
    1 -3 -13 203.09 6.47
    1 3 -13 200.12 7.25
    1 3 13 203.26 7.58
    -1 3 13 207.86 7.1
    -1 3 14 0.38 0.47
    -1 3 -14 0.5 0.78
    1 3 14 0.46 0.63
    -1 3 14 -0.08 0.63
    1 -3 -14 0.09 0.51
    1 3 -14 0.69 0.62
    -1 3 -15 4.84 1.45
    1 3 15 6.62 1.54
    -1 3 15 6.06 1.4
    -1 3 15 7.11 1.13
    1 -3 -15 6.27 1.21
    1 3 -15 7.31 1.63
    -1 3 16 177.78 5.01
    1 3 16 185.6 7.6
    1 3 -16 187.83 7.47
    -1 3 16 179.45 7
    -1 3 -16 184.53 8.12
    1 3 17 125.62 6.36
    1 3 -17 135.08 6.49
    -1 3 17 122.2 5.87
    -1 3 -17 116.61 6.53
    1 3 18 26.42 3.08
    -1 3 18 26.09 2.72
    1 3 -18 29.97 3.21
    -1 3 -18 25.53 3.27
    -1 3 -19 238.79 9.86
    1 3 19 264.86 9.51
    -1 3 19 255.52 8.73
    1 3 -19 245.93 9.1
    1 3 -20 47.45 4.1
    -1 3 20 47.5 3.95
    1 3 20 47.73 4.19
    -1 3 -20 49.87 4.59
    -1 3 21 1.26 1.05
    1 3 21 0.86 0.73
    -1 3 -21 -0.47 0.85
    1 3 -21 -0.19 0.83
    1 3 22 2.94 1.06
    -1 3 -22 4.89 1.49
    -1 3 22 0.68 0.63
    -1 3 -23 17.49 2.96
    -1 3 23 20.91 2.74
    1 3 23 18.42 2.85
    -1 3 24 35.01 3.61
    1 3 24 30.98 3.66
    -1 3 -24 29.26 3.8
    -1 3 25 1.07 1.06
    1 3 25 -0.23 1.02
    1 3 26 1.93 1.23
    -1 3 26 2.82 1.26
    1 3 27 1.78 1.17
    1 3 28 0.55 0.88
    1 3 29 3.19 1.55
    1 3 30 12.12 2.75
    2 -3 0 -0.14 0.64
    2 3 0 0.83 0.54
    -2 -3 0 -0.18 0.5
    -2 3 0 -0.21 0.41
    2 -3 -1 231.86 6.42
    2 3 -1 231.06 6.58
    -2 -3 1 239.87 6.82
    2 -3 1 225.38 6.49
    -2 -3 -1 236.18 6.83
    2 3 1 225.96 6.48
    -2 3 1 229.91 6.47
    -2 3 -1 220.94 6.62
    2 -3 -2 136.31 4.81
    2 -3 2 130.78 5.08
    2 3 2 129.88 4.93
    2 3 -2 129.82 4.96
    -2 -3 -2 126.51 5.07
    -2 -3 2 131.42 5.07
    -2 3 2 125.1 4.67
    -2 3 -2 130.64 5.17
    -2 3 -3 108.42 4.83
    -2 3 3 106.93 4.32
    -2 -3 -3 104.32 4.64
    2 3 -3 107.31 4.49
    2 -3 -3 111.08 4.27
    -2 -3 3 117.94 4.82
    2 -3 3 116.54 4.92
    2 -3 4 141.19 5.52
    2 3 4 139.36 6.04
    -2 -3 -4 140.46 5.41
    -2 -3 4 148.21 5.41
    2 3 -4 144.19 5.25
    2 -3 -4 144.8 4.88
    -2 3 4 139.97 4.83
    -2 3 -4 142.47 5.68
    2 3 5 708.02 13.67
    2 3 -5 731.88 11.87
    2 -3 -5 707.49 10.77
    -2 -3 5 731.19 12.03
    -2 3 -5 724.15 13.05
    -2 3 5 707.38 10.82
    2 3 -6 141.6 5.29
    2 3 6 130.58 5.92
    2 3 6 131.17 6.03
    -2 3 -6 136.93 5.81
    -2 3 6 128.76 4.49
    2 -3 -6 137.06 4.67
    -2 -3 6 138.33 5.25
    2 3 7 288.82 8.82
    -2 3 -7 293.56 8.71
    -2 -3 7 299.69 7.76
    -2 3 7 301.13 6.76
    2 3 -7 300.84 7.82
    2 -3 -7 298.16 6.96
    -2 -3 8 5.34 1.1
    -2 3 -8 6.74 1.38
    2 3 8 6.51 1.44
    -2 3 8 5.88 0.98
    2 3 -8 6.37 1.15
    2 -3 -8 5.05 0.92
    -2 -3 9 3.93 0.95
    -2 3 -9 2.8 0.91
    2 3 -9 3.9 0.92
    2 3 9 3.83 1.11
    -2 3 9 4 0.8
    -2 3 9 4.39 1.05
    2 3 -9 2.95 0.87
    2 -3 -9 3.36 0.8
    -2 3 10 233.96 7.4
    2 -3 -10 221.8 6.11
    2 3 -10 231.46 7.15
    -2 3 -10 226.38 8.08
    -2 -3 10 234.02 7.03
    2 3 10 225.35 7.9
    -2 3 11 96.08 4.73
    -2 3 -11 100.13 5.57
    -2 -3 11 95.05 4.52
    2 3 -11 97.76 4.68
    2 -3 -11 100.39 4.12
    2 3 11 90.87 5.07
    -2 3 12 20.98 2.26
    -2 3 -12 25.17 2.82
    2 -3 -12 24.32 2.06
    2 3 -12 20.05 2.19
    2 3 12 22.84 2.59
    -2 3 -13 10.79 1.96
    2 3 13 12.84 2
    -2 3 13 13.4 1.8
    2 -3 -13 10.55 1.39
    2 3 -13 12.37 1.78
    -2 3 14 110.45 4.06
    2 -3 -14 112.61 4.52
    -2 3 -14 114.92 6.33
    2 3 -14 112.21 5.36
    2 3 14 117.41 5.96
    -2 3 14 114.25 5.16
    -2 3 15 107.26 3.66
    2 -3 -15 109.73 4.53
    2 3 -15 105.09 5.27
    2 3 15 103.03 5.75
    -2 3 15 107.87 5.04
    -2 3 -15 107.45 6.24
    -2 3 16 219.16 4.7
    -2 3 16 226.47 7.52
    2 3 16 216.9 8.55
    2 3 -16 232.88 7.99
    -2 3 -16 224.76 9.32
    2 3 -17 286.32 9.01
    2 3 17 279.45 9.7
    -2 3 17 280.28 8.48
    -2 3 -17 274.98 10.47
    2 3 -18 34.98 3.22
    2 3 18 40.24 3.87
    -2 3 18 37.79 3.19
    -2 3 -18 41.72 4.17
    2 3 19 9.3 1.99
    -2 3 19 11.65 1.92
    -2 3 -19 9.98 2.14
    2 3 -19 6.27 1.42
    2 3 20 31.05 3.5
    -2 3 20 30.68 2.93
    2 3 -20 28.67 3.04
    -2 3 -20 31.43 3.72
    2 3 21 47.22 4.41
    -2 3 -21 45.51 4.66
    -2 3 21 45.09 3.7
    -2 3 -22 11.67 2.41
    -2 3 22 8.59 1.66
    2 3 22 10.11 2.09
    -2 3 -23 5.05 1.76
    -2 3 23 4.61 1.38
    2 3 23 2.1 0.98
    -2 3 -24 3.15 1.43
    2 3 24 5.58 1.78
    -2 3 24 3.92 1.29
    2 3 25 29.73 3.86
    -2 3 -25 32.04 4.21
    2 3 26 3.04 1.4
    2 3 27 13.46 2.73
    2 3 28 8.16 2.05
    2 3 29 2.84 1.64
    -3 3 0 1.06 0.71
    3 -3 0 -0.32 0.58
    -3 -3 0 -0.13 0.47
    3 -3 1 169.58 5.85
    -3 3 1 157.22 5.59
    3 3 -1 153.77 5.47
    -3 -3 1 164.11 5.95
    -3 3 -1 177.97 6.12
    3 -3 -1 166.18 5.6
    3 -3 -2 401.46 8.49
    -3 3 2 403.82 8.68
    3 3 -2 417.29 8.86
    -3 -3 2 430.98 9.47
    -3 3 -2 411.69 9.53
    -3 3 3 21.84 2.02
    3 3 3 22.35 2.42
    -3 3 -3 27.53 2.58
    3 3 -3 25.61 2.2
    -3 -3 3 23.85 2.26
    3 -3 -3 21.58 1.97
    3 3 4 1058.4 16.66
    3 3 -4 1085.33 14.31
    -3 3 -4 1076.58 16.21
    -3 -3 4 1124.03 15.25
    -3 3 4 1082.11 13.67
    3 -3 -4 1082.71 13.43
    -3 3 -5 541.24 11.9
    3 3 5 539.06 12.02
    3 3 -5 546.92 10.26
    -3 3 5 557.44 9.63
    -3 -3 5 566.07 10.85
    3 -3 -5 537.27 9.32
    3 3 6 948.56 15.97
    3 3 -6 955.98 13.61
    -3 3 6 942.44 12.35
    -3 -3 6 977.39 14.21
    3 -3 -6 953 12.21
    -3 3 -6 956.13 15.99
    3 -3 -7 1.97 0.62
    -3 3 -7 0.88 0.77
    3 3 -7 0.7 0.71
    3 3 7 2.49 0.92
    -3 3 7 2.83 0.79
    -3 -3 7 2.18 0.88
    3 -3 -8 0.31 0.34
    -3 3 -8 -0.12 0.7
    -3 3 8 0.53 0.49
    3 3 8 -0.05 0.66
    3 3 -8 -0.13 0.56
    -3 -3 8 0.71 0.59
    -3 3 9 671.07 12.21
    3 3 -9 672.4 11.71
    -3 -3 9 668 11.78
    -3 3 9 688.23 9.63
    3 -3 -9 666.19 9.86
    -3 3 -9 659.34 14.27
    3 3 9 678.02 13.75
    -3 3 10 46.43 3.15
    3 3 -10 46.71 3.01
    3 3 -10 44.35 3.04
    -3 3 10 43.92 2.41
    3 -3 -10 45.81 2.61
    -3 -3 10 40.69 2.93
    3 3 10 45.81 3.6
    -3 3 -10 49.13 3.97
    -3 3 11 49.76 3.29
    3 3 -11 47.75 3.02
    3 3 -11 48.83 3.25
    3 -3 -11 43.58 2.55
    3 3 11 38.75 3.44
    -3 -3 11 45.36 3.08
    -3 3 -11 50.47 4.12
    -3 3 12 137.47 5.46
    3 3 -12 133.43 5.52
    -3 3 -12 134.88 6.9
    3 -3 -12 124.87 4.27
    3 3 12 132.21 6.41
    -3 -3 12 127.99 5.28
    3 -3 -13 103.67 3.86
    3 3 13 108.18 5.88
    -3 3 -13 112.28 6.38
    3 3 -13 111.66 5.03
    -3 3 13 110.87 4.81
    -3 -3 13 104.11 4.79
    -3 3 -14 9.62 1.94
    3 3 14 10.55 1.94
    -3 3 14 8.26 1.3
    3 -3 14 5.02 1.73
    3 3 -14 6.21 1.26
    3 -3 -14 8.9 1.18
    -3 3 -15 276.8 10.48
    3 -3 15 274.1 10.54
    -3 3 15 258.96 5.24
    3 3 -15 264.24 7.95
    3 3 15 268.43 9.49
    -3 3 15 263.76 7.5
    3 3 16 3.07 1.24
    -3 3 -16 2.25 1.34
    -3 3 16 2.34 0.87
    3 -3 16 2.2 1.44
    3 3 -16 2.77 1.04
    3 3 17 3.8 1.29
    -3 3 -17 6.11 1.85
    -3 3 17 5.51 1.17
    3 -3 17 3.35 1.05
    3 3 -17 7.36 1.54
    -3 3 -18 149.57 8.27
    3 -3 18 142.24 8.31
    -3 3 18 158.82 6.12
    3 3 -18 152.91 6.33
    3 3 18 158.87 7.68
    3 3 19 24.17 3.15
    -3 3 -19 28.15 3.75
    3 -3 19 24.28 3.5
    -3 3 19 24.06 2.51
    -3 3 -20 44.65 4.77
    3 -3 20 36.63 4.35
    3 3 20 52.38 4.63
    -3 3 20 44.26 3.41
    3 3 21 1.58 1.09
    -3 3 -21 -0.85 1.18
    3 -3 21 -1.88 1.79
    -3 3 21 0.64 0.54
    -3 3 -22 23.33 3.58
    -3 3 -22 24.79 3.02
    -3 3 22 22.51 2.53
    3 3 22 24.74 3.37
    -3 3 -23 6.14 2.01
    3 3 23 6.16 1.74
    3 3 24 52.27 5.01
    -3 3 -24 49.3 5.35
    -3 3 -25 14.1 2.99
    3 3 25 11.15 2.38
    -3 3 -26 1.67 1.44
    3 3 26 3.83 1.83
    3 3 27 2.98 1.51
    3 3 28 0.04 1.13
    4 3 0 2227.92 23.49
    -4 3 0 2235.04 22.34
    4 -3 -1 212.09 6.66
    4 3 1 217.28 7.37
    -4 3 -1 224.22 6.78
    -4 3 1 224.87 6.93
    -4 3 -1 220.98 7.24
    4 -3 -2 102.48 4.48
    4 3 2 102.79 5.09
    -4 3 -2 97.18 4.92
    -4 3 2 102 4.55
    4 -3 -3 1867.56 18.58
    4 3 3 1896.57 22.08
    -4 3 3 1938.5 19.41
    -4 3 -3 1878.78 22.09
    4 -3 -4 252.06 6.66
    4 3 4 257.43 8.17
    -4 3 -4 249.01 8.2
    -4 -3 4 243.11 7.37
    4 3 -4 261.84 7.19
    -4 3 4 246.25 6.87
    4 -3 -5 91.81 3.93
    4 3 5 99.53 5.16
    4 3 -5 93.08 4.25
    -4 -3 5 88.63 4.5
    -4 3 5 98.81 4.24
    -4 3 -5 96.63 5.23
    4 3 6 571.51 12.48
    4 3 -6 572.87 10.51
    -4 -3 6 594.1 11.46
    -4 3 6 601.12 10.11
    4 -3 -6 571.85 9.64
    -4 3 -6 587.02 13.15
    -4 3 -7 1.32 1.24
    4 -3 -7 0.47 0.55
    4 3 7 0.64 0.63
    -4 -3 7 0.58 0.62
    4 3 -7 0.79 0.71
    -4 3 7 0.91 0.53
    4 3 8 680 13.71
    -4 3 -8 642.28 14.5
    -4 -3 8 662.24 11.9
    -4 3 8 655.79 10.02
    4 3 -8 654.17 11.28
    4 -3 -8 641.57 9.85
    -4 -3 9 10.69 1.54
    -4 3 -9 13.12 2.2
    4 3 9 10.18 1.78
    4 3 -9 10.68 1.49
    -4 3 9 11.88 1.31
    4 -3 -9 11.54 1.3
    -4 3 -10 324.35 10.67
    -4 3 10 334.6 8.3
    -4 3 10 324.17 6.36
    4 3 -10 321.97 7.99
    -4 -3 10 322.67 8.24
    4 3 10 336.87 10.05
    4 -3 -10 320.1 6.5
    -4 -3 11 0.07 0.51
    4 -3 -11 0.36 0.37
    -4 3 -11 0.53 0.8
    4 3 11 0.23 0.58
    4 3 -11 0.93 0.56
    -4 3 11 0.45 0.35
    4 3 -11 -0.31 0.5
    -4 3 11 0.28 0.43
    -4 3 -12 77.63 5.54
    -4 -3 12 77.63 4.07
    -4 3 12 81.07 3.94
    4 3 12 71.97 4.82
    4 -3 12 74.57 5.24
    4 3 -12 73.1 3.6
    4 3 -12 78.89 4.05
    4 -3 -12 78.81 2.93
    -4 -3 13 1.81 0.61
    4 -3 -13 2.15 0.49
    -4 3 -13 0.69 0.68
    4 3 13 1.04 0.62
    4 -3 13 0.47 1.08
    -4 3 13 0.61 0.59
    4 3 -13 1.08 0.54
    4 3 -13 1.19 0.39
    -4 -3 14 14.43 1.77
    -4 3 -14 16.29 2.65
    4 3 14 17.92 2.5
    -4 3 14 17.09 1.79
    4 3 -14 16.54 1.89
    4 -3 14 15.79 2.46
    4 3 15 0.92 1.04
    -4 3 -15 0.53 1.07
    -4 -3 15 -0.57 0.57
    -4 3 15 0.25 0.42
    4 -3 15 -0.42 0.82
    4 3 -15 0.25 0.52
    -4 3 -16 27.78 3.64
    4 -3 16 33.45 3.93
    4 3 16 31.97 3.48
    -4 3 16 31.01 2.48
    4 3 -16 32 2.67
    4 3 17 18.11 2.79
    -4 3 -17 14.44 2.72
    -4 3 17 15.32 1.86
    4 -3 17 15.6 2.8
    4 3 -17 15.36 1.82
    4 -3 18 115.87 7.68
    4 3 18 117.5 6.86
    -4 3 18 125.53 5.1
    -4 3 -18 117.95 7.76
    4 3 19 3.76 1.47
    -4 3 -19 3.22 1.63
    4 -3 19 1.27 1.03
    -4 3 19 2.34 0.83
    4 3 20 10.16 2.17
    -4 3 -20 5.14 1.68
    4 -3 20 2.37 1.11
    -4 3 20 7.32 1.3
    -4 3 -21 17.19 3.21
    4 -3 21 17.96 3.48
    -4 3 -21 22.59 3.08
    4 3 21 27.7 3.62
    4 -3 22 25.64 4.06
    4 3 22 32.26 3.95
    -4 3 -22 32.21 3.72
    -4 3 -22 34.45 4.54
    -4 3 -23 5.27 1.86
    4 -3 23 8.91 2.53
    4 3 23 7.05 2
    -4 3 -24 -0.08 1.27
    4 3 24 1.36 1.38
    -4 3 -25 13.01 2.97
    4 3 25 17.17 3.07
    -4 3 -26 17.17 3.56
    4 3 26 20.74 3.41
    -4 3 -27 -1.67 1.4
    4 3 27 -1.47 1.17
    -5 3 0 0.33 0.52
    5 3 0 -0.11 0.65
    -5 3 1 0.8 0.63
    -5 3 -1 0.62 0.66
    -5 3 1 0.51 0.45
    5 3 1 0.76 0.72
    5 3 -1 -0.38 0.73
    -5 3 -2 202.93 7.5
    5 3 2 203.01 7.11
    -5 3 2 198.2 6.2
    5 3 -2 200.29 6.89
    -5 3 2 201.97 6.73
    5 3 3 268.22 8.35
    -5 3 3 263.2 7.6
    -5 3 -3 270.58 8.76
    -5 3 -4 130.73 6.35
    5 3 4 135.68 5.94
    -5 3 4 137.61 5.38
    -5 3 5 5.95 1.13
    -5 3 -5 4.11 1.29
    5 3 5 4.27 1.12
    -5 3 -6 291.46 9.7
    -5 3 6 286.29 7.28
    5 3 6 297.5 9.01
    -5 3 -7 425.62 11.93
    -5 3 7 440.88 8.81
    5 3 7 424.29 10.85
    -5 3 -8 73.12 5.14
    5 3 8 73.94 4.63
    -5 3 8 69.97 3.46
    -5 3 -9 328.2 10.99
    -5 3 9 341.66 7.17
    5 3 9 351.85 10.3
    -5 -3 9 329.54 8.66
    -5 3 -10 0.32 0.7
    5 3 10 0.13 0.78
    5 -3 10 -0.22 0.95
    -5 -3 10 0.47 0.51
    -5 3 10 0.12 0.29
    -5 3 10 -0.78 0.57
    -5 3 -11 47.27 4.34
    -5 3 11 50.23 2.95
    5 -3 11 44.9 4.22
    5 3 -11 43.96 2.74
    -5 -3 11 50 3.3
    5 3 -11 46.03 3.03
    -5 3 11 48.06 2.3
    5 3 11 52.41 4.17
    -5 3 12 14.25 1.57
    -5 3 -12 17.36 2.7
    5 3 -12 14.92 1.53
    5 -3 12 11.63 2.1
    5 3 12 15.63 2.39
    5 3 -12 15.68 1.79
    -5 -3 12 12.67 1.72
    -5 -3 13 11.01 1.57
    5 3 13 15.7 2.37
    -5 3 -13 12.02 2.31
    5 -3 13 11.41 2.18
    5 3 -13 13 1.61
    -5 3 13 12.9 1.49
    -5 3 -14 54.28 5.01
    5 -3 14 45.71 4.67
    -5 3 14 52.04 2.86
    5 3 -14 53 3.14
    5 3 14 56.4 4.56
    -5 -3 14 48.14 3.22
    5 3 15 0.84 1.06
    -5 3 -15 0.92 1.07
    -5 3 15 0.19 0.48
    5 -3 15 -0.69 1.05
    5 3 -15 -0.51 0.45
    -5 3 15 -0.31 0.27
    -5 3 -16 29.96 3.94
    5 -3 16 32.43 3.99
    5 3 16 37.62 3.85
    -5 3 16 30.11 2.22
    -5 3 17 0.55 0.53
    5 3 17 -0.48 1.19
    -5 3 -17 -0.15 1.01
    5 -3 17 -1.48 1.21
    5 3 18 -0.03 0.73
    -5 3 -18 0.61 0.89
    5 -3 18 -1.12 1.36
    -5 3 -19 44.4 5.05
    5 -3 19 34.26 4.73
    5 3 19 43.86 4.43
    5 3 20 7.46 1.9
    -5 3 -20 7.96 2.25
    5 -3 20 5.79 1.76
    -5 3 -20 7.35 2.03
    -5 3 -21 5.57 1.81
    5 -3 21 4.76 2.32
    -5 3 -21 6.65 1.71
    5 3 21 5.28 1.78
    -5 3 -22 2.25 1.58
    5 -3 22 -0.37 1.71
    -5 3 -22 2.46 1.25
    5 3 22 -1.76 1.09
    -5 3 -23 18.18 3.08
    -5 3 -23 16.24 3.31
    5 -3 23 15.27 3.3
    5 3 23 20 3.31
    -5 3 -24 -2.51 1.81
    5 -3 24 2.13 1.66
    5 3 24 1.55 1.23
    -5 3 -25 -1.67 1.39
    5 -3 25 0.54 1.11
    5 3 25 0.74 1.17
    -5 3 -26 1.78 1.65
    5 3 26 1.55 1.33
    -5 3 -27 2.73 1.89
    -5 3 -28 14.06 3.56
    6 3 0 41.36 3.25
    -6 3 0 42.87 3.53
    -6 3 1 3.9 1.13
    -6 3 -1 2.46 0.99
    6 3 1 4.84 1.17
    6 3 -1 4.63 1.19
    -6 3 -2 8.82 1.69
    6 3 2 10.15 1.64
    6 3 -2 9.44 1.52
    -6 3 2 9.23 1.63
    -6 3 2 9.2 1.33
    -6 3 -3 101.08 5.73
    6 3 -3 115.11 5.14
    -6 3 3 100.8 4.27
    -6 3 3 109.01 5.24
    6 3 3 110.65 5.33
    -6 3 -4 162.25 7.32
    6 3 -4 163.32 5.93
    -6 3 4 163.66 5.37
    -6 3 4 160.42 6.14
    6 3 4 151.69 6.35
    -6 3 5 2.67 0.92
    -6 3 -5 4.39 1.3
    6 3 5 4.02 1.29
    -6 3 5 3.21 0.8
    6 3 -5 3.22 0.94
    -6 3 -6 55.71 4.67
    -6 3 6 58.05 3.18
    6 3 -6 70.1 3.94
    -6 3 6 87.11 4.4
    6 3 6 65.61 4.49
    -6 3 -7 176.66 8.09
    -6 3 7 177.94 5.94
    6 3 7 173.89 7.14
    -6 3 -8 0.94 1.13
    6 3 8 -0.12 0.69
    -6 3 8 0.37 0.49
    -6 3 -9 20.83 2.95
    -6 3 9 25.69 2.14
    6 3 9 24.09 2.8
    -6 3 -10 7.56 1.87
    6 3 10 5.04 1.38
    6 -3 10 6.73 1.74
    -6 3 10 6.13 0.99
    -6 3 10 3.93 0.8
    -6 3 11 89.39 3.8
    6 -3 11 85.06 6.05
    -6 3 11 94.96 3.39
    6 3 11 93.77 5.71
    -6 3 -11 97.04 6.5
    -6 3 12 89.31 3.56
    -6 3 -12 85.71 6.29
    6 -3 12 88.37 6.18
    -6 3 12 94.65 2.81
    -6 -3 12 83.14 4.39
    6 3 12 93.41 5.77
    -6 3 -13 5.33 1.94
    -6 3 13 2.71 0.62
    6 -3 13 2.24 1.1
    -6 3 13 3.99 0.91
    6 3 13 4.61 1.4
    -6 3 14 78.08 3.46
    -6 3 -14 80.93 6.29
    6 -3 14 81.54 6.18
    6 3 14 70.99 5.31
    -6 3 14 77.65 3.08
    -6 3 -15 202.51 10.32
    6 -3 15 213.12 10.29
    6 3 15 244.69 9.86
    -6 3 -16 88.27 6.95
    6 -3 16 95.74 7.14
    6 3 16 81.37 5.9
    6 3 17 3.86 1.36
    -6 3 -17 2.4 1.5
    6 -3 17 2.9 1.46
    6 3 18 11.4 2.35
    -6 3 -18 17.63 3.18
    6 -3 18 14.98 3.3
    -6 3 -18 14.65 2.69
    6 3 19 3.73 1.61
    6 -3 19 3.12 1.76
    -6 3 -19 1.27 1.3
    -6 3 -19 1.6 1.16
    -6 3 -20 0.25 1.1
    6 -3 20 0.05 1.43
    -6 3 -20 1.88 1.29
    6 3 20 2.48 1.4
    -6 3 -21 4.32 2.15
    6 -3 21 2.33 1.27
    -6 3 -21 1.29 1.19
    6 3 21 1.04 1.14
    -6 3 -22 27.89 4.49
    6 -3 22 14.48 3.26
    -6 3 -22 19.44 3.29
    6 3 22 27.23 3.85
    -6 3 -23 17.46 3.14
    6 3 23 20.85 3.37
    -6 3 -23 15.7 3.47
    6 -3 23 15.09 3.74
    -6 3 -24 26.35 4.66
    6 -3 24 29.98 4.79
    6 3 24 25.3 3.98
    -6 3 -25 6.61 2.36
    -6 3 -26 8.37 3.01
    -7 3 0 0.22 0.81
    7 3 0 -0.31 0.45
    -7 3 1 15.29 2.19
    -7 3 -1 13.92 2.12
    7 3 1 13.72 1.84
    7 3 -1 12.8 1.75
    7 3 -2 15.77 1.89
    -7 3 2 12.29 1.86
    -7 3 -2 17.6 2.51
    7 3 2 12.36 1.76
    -7 3 -3 22.85 2.96
    7 3 -3 25.22 2.36
    7 3 3 28.85 2.73
    -7 3 3 27.93 2.76
    -7 3 4 4.38 1.03
    -7 3 -4 2.65 1.18
    7 3 4 2.41 0.77
    -7 3 4 3.26 0.83
    7 3 -4 3.29 0.89
    -7 3 -5 185.7 8.41
    7 3 -5 189.68 6.1
    -7 3 5 178.95 5.24
    7 3 5 176.11 7.17
    -7 3 5 192.19 6.9
    -7 3 -6 74.71 5.51
    7 3 -6 68 3.57
    -7 3 6 65.22 3.09
    7 3 6 80.24 4.93
    -7 3 6 73.1 4.16
    -7 3 -7 74.74 5.51
    7 3 -7 77.62 3.72
    -7 3 7 72.08 3.23
    -7 -3 -7 82.65 6.93
    7 3 7 78 5.04
    -7 3 7 73.36 4.04
    7 3 8 9.01 1.74
    -7 -3 -8 10.56 2.83
    -7 3 -8 9.98 2.24
    -7 3 8 8.38 1.08
    7 3 -8 8.92 1.26
    -7 3 8 9.57 1.45
    -7 3 -9 95.58 6.54
    7 3 -9 95.88 3.98
    -7 3 9 99.12 3.53
    -7 -3 -9 102.7 8.06
    -7 3 9 104.53 4.55
    7 3 9 102.05 5.81
    7 3 10 0.78 0.78
    -7 3 -10 2.4 1.21
    -7 -3 -10 0.64 1.2
    7 -3 10 -2.03 1.5
    7 3 -10 0.9 0.48
    -7 3 10 0.69 0.33
    -7 3 10 1.09 0.44
    7 3 11 0.91 0.93
    -7 3 -11 0.65 0.78
    7 -3 11 -1.37 1.42
    -7 3 11 0.17 0.35
    -7 -3 -11 -1.32 2.1
    -7 3 11 1.01 0.45
    -7 3 11 0.11 0.46
    -7 3 -12 33.57 4.17
    -7 -3 -12 29.03 4.29
    7 -3 12 26.49 3.42
    7 3 12 30.97 3.49
    -7 3 12 30.19 2.59
    -7 -3 -13 22.51 3.99
    -7 3 13 25.31 2.36
    -7 3 -13 23.08 3.55
    7 -3 13 24.45 3.45
    7 3 13 26.37 3.32
    -7 3 -14 0.72 1.09
    7 -3 14 0.29 1.07
    -7 3 -15 34.53 4.43
    7 -3 15 26.97 3.74
    7 3 15 26.26 3.46
    -7 3 -15 30.17 3.96
    7 3 16 0.43 0.96
    -7 3 -16 1.93 1.89
    7 -3 16 3.07 1.61
    -7 3 -16 1.23 1.19
    7 3 17 11.73 2.34
    -7 3 -17 14.55 3
    7 -3 17 10.91 2.5
    -7 3 -17 14.76 2.83
    7 -3 18 -0.96 1.82
    -7 3 -18 0.94 1.15
    -7 3 -18 2.36 1.63
    7 3 18 2.55 1.56
    -7 3 -19 -1.23 1.16
    7 -3 19 -1.04 1.38
    -7 3 -19 -0.77 1.05
    7 3 19 0.18 1.02
    -7 3 -20 6.32 2.37
    7 -3 20 7.52 2.55
    -7 3 -20 7.33 2.12
    7 3 20 5.1 1.86
    -7 3 -21 0.94 1.11
    7 -3 21 -0.68 1.4
    -7 3 -21 1.54 1.26
    7 3 21 2.88 1.46
    -7 3 -22 0.72 1.3
    7 -3 22 -1.55 1.22
    -7 3 -22 1.07 1.14
    7 3 22 0.6 0.77
    -7 3 -23 8.29 2.62
    7 -3 23 6.93 2.22
    7 3 23 6.73 2.13
    -7 3 -23 5.96 2.22
    -7 3 -24 0.07 1.24
    -7 3 -24 1.21 1.29
    -8 3 0 109.81 6.23
    8 3 0 116.86 5.33
    -8 3 -1 58.61 4.65
    8 3 1 57.92 3.87
    8 3 -1 55.53 3.59
    -8 3 1 62.41 4.6
    -8 3 2 21.41 2.66
    -8 3 -2 20.85 2.88
    8 3 2 21.22 2.38
    8 3 -2 21.78 2.2
    -8 3 3 3.57 1.23
    -8 3 -3 2.4 1.48
    8 3 3 1.84 0.86
    8 3 -3 2.05 0.84
    -8 3 -4 602.48 15.61
    8 3 4 602.76 13.2
    8 3 -4 584.87 10.65
    -8 3 4 578.52 12.98
    -8 3 -5 127.64 7.34
    -8 3 5 110.37 4.1
    -8 -3 -5 122.9 8.84
    8 3 5 129.38 6.34
    -8 3 5 115.98 5.7
    8 3 -5 118.29 4.64
    -8 3 -6 58.58 5.17
    8 3 6 52.96 4.16
    -8 -3 -6 60.7 6.42
    8 3 -6 55.37 3.06
    -8 3 6 55.31 3.88
    -8 3 -7 53.99 4.98
    -8 -3 -7 62.45 6.52
    8 3 7 59.62 4.43
    -8 3 7 57.47 3.81
    8 3 -7 53.95 2.92
    -8 3 7 61.45 4.5
    -8 3 -8 75.36 5.96
    -8 -3 -8 67 6.76
    8 3 8 70.9 4.97
    -8 3 8 67.05 4.01
    8 3 -8 71.2 3.15
    -8 3 8 70.58 4.74
    -8 3 -9 62.24 5.49
    -8 -3 -9 55.89 6.11
    8 3 9 60.31 4.62
    -8 3 9 55.15 3.46
    -8 3 9 57.74 4.19
    8 3 10 1.82 1.2
    -8 3 -10 3.57 1.62
    -8 -3 -10 -1.87 2.4
    -8 3 10 1.29 0.68
    -8 3 10 2.02 0.77
    -8 3 11 62.52 4.25
    -8 3 -11 57.19 5.47
    8 -3 11 56.28 5.19
    -8 -3 -11 49.74 5.83
    8 3 11 58.94 4.81
    -8 3 12 65.16 4.27
    -8 3 -12 65.42 5.96
    8 -3 12 62.55 5.72
    -8 -3 -12 73.86 7.43
    8 3 12 66.93 5.23
    -8 3 -12 75.57 6.22
    -8 -3 -13 27.74 4.67
    -8 3 -13 28.87 4.09
    8 -3 13 25.64 3.64
    8 3 13 29.94 3.66
    -8 3 -13 36.44 4.53
    8 3 14 5.28 1.69
    -8 3 -14 5.9 2.13
    8 -3 14 1.86 1.16
    -8 3 -14 3.29 1.67
    -8 -3 -14 3.29 1.91
    8 3 15 4.45 1.63
    -8 3 -15 5.46 2.39
    8 -3 15 6.83 2.09
    -8 -3 -15 4.85 2.23
    -8 3 -15 2.57 1.38
    -8 3 -16 1 1.33
    8 -3 16 -1.41 1.66
    -8 3 -16 1.94 1.23
    8 3 16 3.03 1.57
    -8 3 -17 -0.81 1.01
    8 -3 17 2.55 1.82
    -8 3 -17 -0.46 1.28
    8 3 17 1.04 0.89
    -8 3 -18 5.13 2.08
    8 -3 18 7.18 2.45
    -8 3 -18 4.55 1.82
    8 3 18 7.77 2.13
    -8 3 -19 5.8 2.23
    8 -3 19 6.58 2.19
    -8 3 -19 2.86 1.49
    8 3 19 5.68 1.79
    -8 3 -20 2.94 1.77
    8 -3 20 1.1 1.18
    -8 3 -20 3.54 1.6
    8 3 20 3.8 1.77
    -8 3 -21 3.04 1.73
    8 3 21 3.88 1.66
    -8 3 -21 -0.2 1.26
    -8 3 -22 27.35 4.85
    8 -3 22 21.27 4.26
    8 3 22 22.01 3.65
    -8 3 -22 19.06 3.74
    -8 3 -23 1.33 1.5
    -8 3 -24 0.18 1.05
    9 3 0 -0.8 0.65
    -9 3 0 1.84 1.2
    -9 3 0 0.9 1.27
    9 3 1 7.6 1.43
    -9 3 1 5.53 1.46
    9 3 -1 7.76 1.44
    -9 3 -1 6.51 1.65
    -9 3 -1 10.98 2.52
    -9 3 1 8.54 2.1
    9 3 2 4.97 1.26
    -9 3 2 3.75 1.15
    9 3 -2 3.95 1.08
    -9 3 -2 3.02 1.4
    -9 3 -2 6.65 2.02
    -9 3 2 7.36 1.91
    -9 3 -3 22.36 3.41
    9 3 3 24.97 2.77
    9 3 -3 25.53 2.37
    -9 3 -3 29.35 3.7
    -9 3 3 30.97 3.7
    -9 3 3 31.14 3.39
    -9 3 -4 72.92 5.86
    9 3 4 81.16 4.98
    9 3 -4 75.15 3.84
    -9 3 4 75.97 5.03
    -9 3 -4 78.69 6.26
    -9 3 4 91.05 6.07
    -9 3 -5 159.67 8.72
    -9 3 5 157.15 7.88
    -9 -3 -5 156.89 10.49
    9 3 -5 146.26 5.11
    9 3 5 157.48 7.09
    -9 3 5 137.13 6.57
    -9 3 -5 167.84 9.13
    -9 3 -6 91.42 6.76
    -9 3 -6 97.56 7.06
    9 3 6 84.4 5.33
    -9 -3 -6 77.82 7.73
    -9 3 6 84.14 5.05
    -9 3 6 92.62 5.97
    -9 3 7 17.13 2.21
    9 3 7 19.48 2.62
    -9 3 -7 19.23 3.16
    -9 3 -7 18.69 3.17
    -9 3 7 20.63 2.87
    -9 -3 -7 20.49 3.91
    -9 3 8 12.35 1.86
    9 3 8 10.93 2.08
    -9 3 -8 13.17 2.71
    -9 -3 -8 7.78 2.29
    -9 3 -8 12.64 2.72
    -9 3 8 9.95 2.01
    9 3 9 6.89 1.62
    -9 3 -9 6.11 1.99
    -9 -3 -9 1.6 1.73
    -9 3 -9 7.97 2.24
    -9 3 9 7.18 1.75
    9 3 10 3.57 1.46
    -9 3 -10 1.25 1
    -9 -3 -10 -0.05 1.93
    -9 3 -10 -0.42 1.24
    -9 3 10 0.33 0.71
    9 3 11 3.34 1.26
    -9 3 -11 2.57 1.81
    -9 -3 -11 5.59 2.34
    -9 3 -11 5.38 1.99
    -9 3 11 2.76 0.95
    9 3 12 5.45 1.76
    -9 3 -12 5.79 2.08
    9 -3 12 -0.03 1.09
    -9 -3 -12 2.4 1.69
    -9 3 -12 3.56 1.68
    -9 3 -13 50.33 5.58
    9 -3 13 43.81 5.05
    -9 -3 -13 47.08 6.32
    9 3 13 41.92 4.38
    -9 3 -13 46.34 5.33
    -9 3 -14 4.18 1.94
    -9 -3 -14 1.77 2
    9 -3 14 1.55 1.01
    -9 3 -14 3.99 1.88
    9 3 14 1.81 1.1
    -9 3 -15 3.64 1.76
    9 -3 15 -0.04 1.15
    -9 -3 -15 0.24 1.72
    -9 3 -15 1.49 1.3
    9 3 15 2.52 1.32
    9 3 16 18.31 3.06
    -9 3 -16 8.21 2.57
    9 -3 16 11.25 3.19
    -9 3 -16 16.77 3.51
    -9 3 -17 56.1 6.11
    -9 3 -17 50.55 6.07
    9 -3 17 51.68 6.15
    9 3 17 54.15 5.27
    -9 3 -18 5.82 2.64
    9 -3 18 2.05 1.66
    -9 3 -18 0.54 1.22
    9 3 18 3.99 1.85
    -9 3 -19 -0.87 1.27
    9 -3 19 -0.87 1.39
    9 3 19 -1.11 1.24
    -9 3 -19 0.06 1.1
    -9 3 -20 -1.35 1.26
    9 -3 20 -2.41 2.04
    9 3 20 -0.15 1.29
    -9 3 -20 -0.64 1.25
    -9 3 -21 0.17 1.25
    -9 3 -22 3.7 1.75
    -9 3 -23 0.4 1.23
    -10 3 0 64.19 5.48
    10 3 0 65.97 4.18
    -10 3 0 66.13 5.82
    10 3 1 5.02 1.31
    10 3 -1 6.59 1.3
    -10 3 1 5.61 1.62
    -10 3 -1 6.06 1.62
    -10 3 -1 7.55 2.07
    -10 3 1 3.28 1.71
    10 3 -2 9.91 1.59
    10 3 2 10.69 1.84
    -10 3 2 11.74 2.28
    -10 3 -2 13.28 2.68
    -10 3 -2 13.28 2.9
    -10 3 2 13.63 2.75
    -10 3 3 22.46 2.98
    -10 3 -3 28.37 3.83
    10 3 3 29.16 3.09
    -10 3 -3 22.65 3.65
    -10 3 3 27.77 3.76
    10 3 4 1.1 1.07
    -10 3 4 2.97 1.24
    -10 3 -4 3.67 1.82
    -10 3 -4 2.38 1.7
    -10 3 4 0.1 1.04
    10 3 5 -0.23 0.66
    -10 3 5 -0.74 0.88
    -10 3 -5 0.68 0.96
    -10 3 -5 1.38 1.23
    -10 -3 -5 -0.56 1.85
    -10 3 5 -0.01 0.74
    -10 3 6 42.86 4.41
    -10 3 -6 51.37 5.38
    -10 -3 -6 54.56 6.74
    10 3 6 49.7 4.25
    -10 3 6 44.99 3.87
    -10 3 -6 58.57 5.87
    10 3 7 1.46 1.12
    -10 3 7 1.02 1.21
    -10 3 7 2.2 1.01
    -10 -3 -7 2.34 1.92
    -10 3 -7 3.35 1.51
    -10 3 -7 1.65 1.53
    -10 3 -8 167.39 9.86
    -10 3 8 151.25 8.1
    -10 -3 -8 171.23 11.91
    10 3 8 151.63 7.69
    -10 3 -8 158.72 9.9
    10 3 9 7.73 2.02
    -10 3 9 6.27 1.84
    -10 3 -9 8.44 2.5
    -10 -3 -9 4.97 2.54
    -10 3 -9 13.35 3.16
    -10 3 10 1.07 0.85
    -10 3 -10 -1.63 1.49
    -10 -3 -10 0.05 1.38
    -10 3 -10 1.78 1.51
    10 3 10 -1.85 1.25
    -10 3 -11 3.76 1.69
    -10 -3 -11 3.41 2.19
    -10 3 -11 7.09 2.35
    10 3 11 1.15 0.82
    -10 3 -12 -1.86 1.5
    -10 3 -12 2.39 1.89
    -10 -3 -12 1.45 1.8
    10 3 12 3.19 1.48
    -10 -3 -13 3.97 2.03
    -10 3 -13 5.75 2.29
    -10 3 -13 4.54 2.09
    10 3 13 2.72 1.23
    -10 -3 -14 0.01 1.53
    -10 3 -14 -0.25 1.31
    -10 3 -14 -1.24 1.51
    10 3 14 0.74 0.71
    -10 3 -15 3.49 1.95
    -10 -3 -15 0.82 1.21
    10 -3 15 1.97 1.79
    -10 3 -15 4.97 2.22
    10 3 15 2.72 1.27
    -10 3 -16 5.16 2.19
    10 -3 16 2.09 1.57
    10 3 16 2.93 1.46
    -10 3 -16 2.14 1.6
    -10 3 -17 24.47 4.45
    10 -3 17 18.85 4.04
    10 3 17 21.09 3.36
    -10 3 -17 17.03 3.81
    -10 3 -18 9.33 3.05
    10 -3 18 3.65 1.96
    10 3 18 7.96 2.35
    -10 3 -18 3.79 2.15
    -10 3 -19 3.02 1.81
    -10 3 -20 4.14 2.05
    -11 3 0 1.09 1.13
    -11 3 0 1.63 1.69
    -11 3 1 5.65 1.73
    -11 3 -1 8.22 2.29
    -11 3 -1 8.27 2.38
    -11 3 1 2.98 1.4
    11 3 1 6.2 1.41
    -11 3 -2 50.67 5.37
    -11 3 -2 48.42 5.61
    -11 3 2 52.81 5.52
    11 3 2 45.64 3.81
    -11 3 2 45.51 4.67
    -11 3 3 9.92 2.31
    -11 3 -3 8.65 2.28
    -11 3 -3 10.43 2.56
    -11 3 3 9.27 2.43
    11 3 3 10.47 1.97
    -11 3 4 24.28 3.21
    -11 3 -4 25.15 3.84
    11 3 4 26.97 3.11
    -11 3 -4 26.78 4.27
    -11 3 4 24.3 3.74
    -11 3 -5 47.99 5.73
    -11 3 -5 47.79 5.46
    -11 3 5 48.39 5.11
    -11 3 5 43.12 4.18
    11 3 5 47.88 4.2
    -11 3 -6 78.86 7.05
    -11 3 6 64.29 5.89
    -11 -3 -6 72.18 8.08
    11 3 6 73.56 5.29
    -11 3 -6 71.05 6.94
    -11 3 7 16.56 3.08
    -11 3 -7 14.9 3.16
    -11 3 -7 16.3 3.48
    -11 -3 -7 14.01 3.94
    11 3 7 15.59 2.53
    -11 3 8 8.96 2.13
    -11 3 -8 10.12 2.7
    -11 3 -8 10.33 2.92
    -11 -3 -8 5.91 2.75
    11 3 8 7.63 1.95
    -11 3 -9 42.52 5.6
    -11 3 -9 39.56 5.25
    -11 3 9 40.08 4.58
    -11 -3 -9 45.8 6.74
    11 3 9 35.3 3.9
    -11 3 -10 19.24 3.65
    -11 -3 -10 22.14 5.08
    -11 3 -10 22.89 4.35
    11 3 10 24.21 3.38
    -11 3 -11 1.61 1.48
    -11 -3 -11 0.37 1.99
    -11 3 -11 2.75 1.88
    11 3 11 1.84 1.3
    -11 -3 -12 22.53 5
    -11 3 -12 12.47 3.14
    -11 3 -12 8.71 2.87
    11 3 12 17.22 2.97
    -11 3 -13 5.86 2.5
    -11 -3 -13 8.15 3.18
    11 3 13 5.01 1.78
    -11 3 -13 6.45 2.52
    -11 3 -14 18.47 3.97
    -11 -3 -14 19.83 4.58
    11 3 14 18.71 3.2
    -11 3 -14 19.46 4.08
    -11 3 -15 6.62 2.67
    11 3 15 4.16 1.78
    -11 3 -15 9.08 3.46
    -11 3 -16 -1 1.82
    11 3 16 -0.53 1.22
    -12 3 0 1.89 1.24
    -12 3 0 1.5 1.34
    -12 3 1 1.36 1.48
    -12 3 1 -0.13 0.89
    -12 3 -1 0.3 0.86
    -12 3 -1 -0.06 1.44
    -12 3 2 0.43 1.33
    -12 3 2 -0.45 0.94
    -12 3 -2 0.44 0.93
    -12 3 -2 -2.39 2
    -12 3 3 16.33 3.25
    -12 3 3 16.19 2.93
    -12 3 -3 13.15 3.16
    -12 3 -3 18.28 3.71
    -12 3 4 0 1.2
    -12 3 -4 3.47 1.83
    -12 3 -4 -1.15 1.62
    -12 3 5 3.76 1.69
    -12 3 -5 7.95 2.44
    12 3 5 4 1.43
    -12 3 -5 4.64 2.01
    -12 3 6 3.68 1.73
    -12 3 -6 7.51 2.51
    12 3 6 4.63 1.52
    -12 3 -6 -0.5 1.14
    -12 3 -7 -0.31 1.2
    -12 3 7 -0.31 1.04
    12 3 7 1.65 0.91
    -12 3 -7 2.21 1.69
    -12 3 -8 1.08 1.38
    -12 3 8 0.12 0.95
    12 3 8 0.02 0.8
    -12 3 -8 0.57 1.68
    -12 3 -9 1.05 0.99
    12 3 9 1.38 1.12
    -12 3 -9 0.45 1.28
    -12 3 -10 -0.22 1.29
    12 3 10 2.27 1.39
    -12 3 -11 8.13 2.97
    -12 3 -11 4.3 1.99
    12 3 11 7.81 2.13
    -12 3 -12 16.41 4
    -12 3 -12 19.27 4.15
    12 3 12 17.06 3.05
    12 3 13 -0.88 1.33
    12 3 14 0.08 0.8
    -13 3 0 0.5 1.27
    -13 3 0 0.53 1.18
    -13 3 -1 -1.36 1.7
    -13 3 1 -0.95 1.35
    -13 3 1 -2.36 1.78
    -13 3 -1 0.68 1.57
    -13 3 -2 1.91 1.3
    -13 3 2 -2.1 2.03
    -13 3 -2 -0.1 1.53
    -13 3 -3 0.22 1.28
    -13 3 -3 2.4 2.06
    -13 3 3 -2.2 1.75
    -13 3 -4 1.97 1.92
    -13 3 -4 -0.51 1.44
    -13 3 4 2.51 1.43
    -13 3 -5 1.8 1.64
    -13 3 5 0.75 1.19
    -13 3 -6 -0.31 1.36
    -13 3 -6 -2.55 2.03
    -13 3 6 0.16 0.99
    -13 3 -7 24.09 4.56
    -13 3 -7 22.87 4.54
    -13 3 7 16.55 3.4
    -13 3 -8 3.56 2.13
    -13 3 -9 4.63 2.47
    13 3 9 0.72 0.96
    13 3 10 0.28 1.07
    13 3 11 1.66 1.35
    13 3 12 8.34 2.29
    -14 3 0 5.47 2.31
    -14 3 -1 1.78 1.88
    -14 3 1 -1.01 1.76
    -14 3 -2 0.84 1.13
    -14 3 2 0.82 1.03
    -14 3 -3 -0.51 1.47
    -14 3 3 3.98 2.06
    -14 3 -4 -1.9 1.92
    -14 3 4 1 1.1
    -14 3 -5 1.67 2.09
    -14 3 5 2.12 1.66
    -14 3 -6 1.9 1.7
    0 4 0 652.53 12.59
    0 4 1 85.55 4.56
    0 4 -1 91.44 4.76
    0 4 2 213.43 7.09
    0 4 -2 216.27 7.39
    0 4 3 297.4 8.3
    0 4 -3 294.83 8.68
    0 4 4 158.96 6
    0 4 -4 163.28 6.51
    0 4 5 334.93 8.68
    0 4 -5 321.72 9.28
    0 4 6 122.46 5.29
    0 4 -6 128.61 5.92
    0 4 7 1684.53 19.26
    0 4 -7 1619.67 21.38
    0 4 -8 452.93 11.34
    0 4 8 448.79 12.23
    0 4 9 14.19 2.18
    0 4 -9 15.38 2.22
    0 4 10 38.04 3.57
    0 4 -10 36.3 3.37
    0 4 11 341.94 10.58
    0 4 -11 345.24 10.44
    0 4 12 5.35 1.47
    0 4 -12 2.95 1.09
    0 4 13 41.63 3.81
    0 4 -13 44.78 3.91
    0 4 -14 23.68 3.11
    0 4 14 20.58 2.98
    0 4 -15 1943.44 26.91
    0 4 15 1948.88 25.41
    0 4 -16 72.71 5.33
    0 4 16 66.5 4.84
    0 4 -17 14.82 2.48
    0 4 17 18.17 2.49
    0 4 18 64.85 4.81
    0 4 -18 70.36 5.34
    0 4 19 49.65 4.26
    0 4 -19 46.95 4.52
    0 4 -20 2.11 1.38
    0 4 20 4.45 1.48
    0 4 21 37.95 3.87
    0 4 -21 34.22 4.02
    0 4 22 0.6 0.65
    0 4 -22 0.15 1
    0 4 23 2.52 1.21
    0 4 -23 -0.33 0.86
    0 4 24 8.85 2
    0 4 25 2.97 1.1
    0 4 26 15.86 2.76
    0 4 27 0.61 0.87
    0 4 28 3.42 1.6
    1 4 0 0.01 0.65
    -1 4 0 0.13 0.64
    1 4 1 11.98 1.76
    1 4 -1 12.7 1.73
    -1 4 1 12.54 1.74
    -1 4 -1 10.81 1.69
    1 4 -2 69.71 4.21
    -1 4 2 71.04 4.07
    -1 4 -2 69.52 4.21
    1 4 2 68.7 4.04
    1 4 3 371.62 9.31
    -1 4 3 370.14 9.26
    1 4 -3 360.41 9.49
    -1 4 -3 370.53 9.79
    1 4 4 78.17 4.31
    -1 4 4 82.33 4.34
    1 4 -4 83.67 4.64
    -1 4 -4 80.85 4.64
    1 4 5 39.11 3.01
    -1 4 5 33.66 2.78
    1 4 -5 35.01 3.02
    -1 4 -5 37.07 3.21
    1 4 6 411.2 9.81
    -1 4 6 390.04 9.27
    1 4 -6 395.83 10.25
    -1 4 -6 388.66 10.52
    1 4 7 206.79 8.35
    -1 4 7 190.17 6.38
    1 4 -7 192.07 7.28
    -1 4 -7 188.12 7.46
    1 4 8 21.81 2.81
    1 4 -8 21.1 2.43
    -1 4 8 24.12 2.24
    -1 4 -8 24.83 2.7
    1 4 9 66.67 4.79
    -1 4 9 67.31 4.72
    -1 4 9 68.36 3.8
    1 4 -9 61.4 4.15
    -1 4 -9 70 4.65
    1 4 10 77.17 5.17
    -1 4 10 76.13 4.94
    -1 4 -10 71.3 4.76
    1 4 -10 71.52 4.62
    -1 4 -11 4.12 1.34
    1 4 11 5.85 1.5
    -1 4 11 5.32 1.38
    1 4 -11 4.34 1.14
    1 4 12 24.1 2.95
    -1 4 12 27.96 3.02
    1 4 -12 22.09 2.62
    -1 4 -12 27.74 3.16
    -1 4 -13 -1.16 0.97
    1 4 13 0.57 0.95
    -1 4 13 0.3 0.81
    1 4 -13 -0.63 0.78
    -1 4 14 23.83 2.88
    -1 4 14 18.39 2.18
    -1 4 -14 23.16 3.16
    1 4 -14 22.02 2.84
    1 4 14 24.73 2.93
    -1 4 15 330 9.29
    1 4 -15 375.5 11.42
    -1 4 -15 380.49 12.09
    1 4 15 364.11 11.23
    -1 4 15 400.81 11.1
    -1 4 -16 302.41 11.02
    1 4 -16 304.11 10.54
    1 4 16 329.95 10.79
    -1 4 16 317.77 10.03
    1 4 -17 61.5 4.83
    -1 4 -17 68.2 5.37
    1 4 17 59.96 4.7
    -1 4 17 62.74 4.53
    -1 4 -18 14.53 2.54
    1 4 18 12.98 2.19
    -1 4 18 12.81 2.08
    1 4 -18 19.59 2.82
    -1 4 -19 22.26 3.32
    1 4 19 22.61 2.99
    -1 4 19 23.27 2.88
    1 4 -19 20.38 2.95
    -1 4 -20 3.63 1.38
    1 4 20 1.24 0.91
    -1 4 20 2.43 1.14
    1 4 -20 2.71 1.19
    -1 4 -21 -0.76 0.81
    1 4 21 1.23 0.81
    -1 4 21 0.93 1.01
    1 4 -21 -0.7 0.98
    -1 4 -22 3.84 1.47
    1 4 22 3.2 1.37
    -1 4 22 5.02 1.48
    -1 4 -23 -1.07 0.99
    -1 4 23 -0.84 1.02
    1 4 23 -1.67 1.32
    -1 4 24 8.89 1.93
    1 4 24 6.2 1.77
    -1 4 -24 7.14 2.08
    -1 4 25 3.15 1.38
    1 4 25 0.07 0.95
    -1 4 26 16.64 2.74
    1 4 26 21.04 3.24
    1 4 27 6.5 2.1
    1 4 28 12.28 2.66
    1 4 29 2.52 1.23
    -2 4 0 345.5 9.36
    2 4 0 346.02 9.23
    2 4 1 13.1 1.88
    2 4 -1 16.02 2.02
    -2 4 1 15.59 1.95
    -2 4 -1 14.85 2.05
    2 4 -2 64.29 4.01
    -2 4 2 63.45 3.94
    -2 4 -2 64.48 4.11
    2 4 2 66.36 4.03
    -2 4 -3 119.06 5.66
    2 4 -3 118.14 5.41
    -2 4 3 105.9 5
    2 4 3 117.9 5.31
    -2 4 -4 10.15 1.92
    2 4 4 17.29 2.33
    2 4 -4 12.73 2.03
    -2 4 4 14.17 1.98
    2 -4 -5 3531.97 28.39
    -2 4 -5 3545.13 31.92
    -2 4 5 3492.68 28.08
    2 4 -5 3499.36 29.79
    2 4 6 74.49 5.11
    -2 4 6 65.29 3.83
    2 -4 -6 60.81 3.72
    -2 4 -6 63.83 4.52
    2 4 -6 71.27 4.42
    -2 4 -7 3.43 1.17
    -2 4 7 5.4 1.3
    2 4 -7 6.49 1.39
    2 4 7 5.99 1.51
    2 -4 -7 6.09 1.14
    2 4 8 109.26 6.13
    -2 4 8 105.25 4.66
    2 4 -8 101.31 5.28
    2 -4 -8 99.77 4.75
    -2 4 -8 109.32 5.94
    -2 4 -9 21.43 2.77
    -2 4 9 19.31 1.97
    2 4 9 20.9 2.72
    2 4 -9 18.29 2.36
    2 -4 -9 18.76 2.12
    2 4 10 107.25 6.06
    -2 4 10 116.9 6.06
    -2 4 10 118.67 4.82
    2 4 -10 110.85 5.63
    2 -4 -10 110.76 5.05
    -2 4 -10 113.25 6.22
    -2 4 -11 3.53 1.14
    2 4 11 6.68 1.54
    -2 4 11 7.14 1.51
    2 4 -11 5.73 1.37
    2 -4 -11 6.49 1.31
    2 4 12 28.22 3.18
    -2 4 12 29.2 3.01
    2 4 -12 27.34 2.86
    -2 4 -12 30.26 3.43
    2 -4 -12 26.23 2.52
    -2 4 -13 7.47 1.81
    2 4 13 6.04 1.63
    -2 4 13 4.77 1.33
    2 4 -13 7.08 1.67
    -2 4 -14 5.51 1.43
    2 4 14 6.3 1.45
    -2 4 14 5.72 1.41
    2 4 -14 5.09 1.31
    -2 4 15 0.52 0.7
    -2 4 -15 3.9 1.31
    2 4 15 2.93 1.26
    -2 4 15 4.66 1.38
    2 4 -15 5.74 1.47
    2 4 -16 41.88 3.81
    2 4 16 37.49 3.81
    -2 4 -16 34.54 3.9
    -2 4 16 34.63 3.27
    2 4 -17 50.41 4.2
    2 4 17 54.23 4.58
    -2 4 -17 52.26 4.86
    -2 4 17 46.73 3.78
    -2 4 -18 13.5 2.62
    2 4 18 13.8 2.46
    -2 4 18 13.28 2.12
    2 4 -18 14.81 2.31
    -2 4 -19 23.54 3.43
    2 4 19 23.52 3.11
    2 4 -19 24.04 3.04
    -2 4 19 25.56 2.9
    -2 4 -20 4.92 1.67
    2 4 20 4.01 1.41
    -2 4 20 5.89 1.56
    2 4 -20 9.71 1.97
    -2 4 -21 2.55 1.3
    2 4 21 -0.37 0.99
    -2 4 21 2.05 1.21
    2 4 22 10.24 2.2
    -2 4 22 12.52 2.23
    -2 4 -22 14.36 2.85
    -2 4 23 0.07 0.66
    2 4 23 0.37 0.74
    -2 4 -23 -0.19 0.84
    2 4 24 -0.26 1.19
    -2 4 -24 0.39 0.88
    -2 4 24 0.26 0.66
    -2 4 -25 0.69 1.12
    2 4 25 3.96 1.61
    2 4 26 10.68 2.53
    2 4 27 6.01 1.99
    2 4 28 9.8 2.41
    3 4 0 -0.39 0.58
    -3 4 0 0.02 0.62
    3 4 1 79.06 4.48
    3 4 -1 74.23 4.34
    -3 4 1 68.93 4.23
    -3 4 -1 73.71 4.52
    3 4 -2 40.65 3.25
    -3 4 2 39.71 3.14
    -3 4 -2 42.48 3.51
    -3 4 -3 0.3 0.8
    3 4 -3 0.77 0.78
    -3 4 3 0.35 0.67
    3 4 4 201.93 8.27
    3 4 -4 196.92 7.09
    -3 4 4 202.85 6.92
    -3 4 -4 207.65 7.87
    3 4 5 2048.77 26.53
    -3 4 5 1961.39 21.43
    3 4 -5 2038.62 22.77
    -3 4 -5 1949.72 24.62
    3 -4 -5 1951.41 20.94
    3 4 6 569.16 13.9
    3 4 -6 552.34 12.1
    -3 4 6 576.86 11.36
    3 -4 -6 561.17 11.16
    -3 4 -6 592.62 13.71
    -3 4 -7 15.71 2.35
    3 4 7 23.49 2.9
    3 4 -7 17.12 2.05
    -3 4 7 16.54 1.89
    3 -4 -7 18.43 2
    3 4 8 30.98 3.4
    -3 4 8 26.64 2.37
    3 4 -8 27.36 2.67
    3 -4 -8 28.66 2.51
    -3 4 -8 29.02 3.16
    3 4 9 98.07 5.87
    3 4 -9 104.22 5.31
    3 -4 -9 100.6 4.64
    -3 4 9 104.8 4.6
    -3 4 -9 99.59 5.93
    -3 4 -10 16.7 2.55
    -3 4 10 19.13 1.97
    3 4 10 16.1 2.42
    3 4 -10 18.61 2.28
    3 -4 -10 20.57 2.1
    3 4 11 40.27 3.82
    -3 4 11 44.88 3.66
    -3 4 11 44.59 2.86
    3 4 -11 44.95 3.58
    3 -4 -11 42.91 3.01
    -3 4 -11 41.95 4.05
    -3 4 -12 8.22 1.75
    3 4 12 11.87 2.13
    -3 4 12 7.85 1.58
    3 4 -12 7.95 1.59
    3 -4 -12 7.99 1.35
    -3 4 13 125.75 6.02
    3 4 -13 136.52 6.35
    3 -4 -13 123.33 5.08
    -3 4 -13 131.49 7.36
    3 4 13 133.97 6.91
    -3 4 -14 1.86 1.28
    3 4 14 -0.79 0.89
    -3 4 14 0.63 0.96
    3 4 -14 0.48 0.87
    3 4 -15 56.04 4.14
    3 4 15 48.21 4.34
    -3 4 -15 53.66 4.87
    -3 4 15 54.08 3.94
    3 4 -16 111.25 5.91
    3 4 16 111.8 6.69
    -3 4 -16 116.89 7.39
    -3 4 16 118.12 5.72
    3 4 17 267.7 10.55
    -3 4 17 281.1 8.91
    3 4 -17 271.11 9.34
    -3 4 -17 264.43 11.27
    3 4 -18 33.49 3.38
    3 4 18 44.53 4.42
    -3 4 18 42.48 3.5
    -3 4 -18 36.55 4.36
    -3 4 -19 0.45 0.9
    3 4 19 2.02 1.22
    -3 4 19 0.32 0.7
    3 4 -19 0.99 0.9
    3 4 20 4.38 1.43
    -3 4 -20 5.83 1.84
    -3 4 20 2 0.94
    3 4 21 -1.36 1.09
    -3 4 21 0.08 0.64
    -3 4 -21 -1.82 1.27
    -3 4 22 0.28 0.81
    3 4 22 0.11 0.85
    -3 4 -22 -0.75 0.87
    3 4 23 5.4 1.83
    -3 4 -23 4.92 1.92
    3 4 24 6.55 1.91
    -3 4 -24 2.48 1.19
    -3 4 -25 -0.16 1.08
    3 4 25 2.62 1.66
    -3 4 -26 5.47 2.1
    3 4 26 6.38 2.28
    3 4 27 2.82 1.52
    -4 4 0 89.16 5.01
    -4 4 1 54.76 3.89
    -4 4 -1 65.1 4.33
    -4 4 -2 9.95 1.89
    4 4 -2 9.61 1.61
    4 4 2 8.13 1.6
    -4 4 2 11.26 1.75
    4 4 -3 24.07 2.53
    -4 4 3 23.71 2.54
    4 4 3 22.17 2.68
    -4 4 -3 30.19 3.14
    4 4 4 328.58 10.59
    4 4 -4 326.56 9.18
    -4 4 4 333.27 9.13
    -4 4 -4 333.36 10.35
    4 4 5 429.15 12.15
    4 4 -5 440.6 10.69
    -4 4 5 439.06 10.32
    -4 4 -5 423.42 11.98
    4 4 6 323.69 10.52
    4 4 -6 314.42 9.03
    -4 4 6 328.71 8.73
    -4 4 -6 314.74 10.5
    4 4 7 51.84 4.33
    -4 4 7 50.9 3.41
    4 4 -7 52.78 3.71
    -4 4 -7 46.78 4.16
    4 -4 -7 53.12 3.38
    -4 4 -8 12.89 2.28
    4 -4 -8 9.12 1.39
    4 4 8 12.13 2.19
    4 4 -8 9.84 1.71
    -4 4 8 11.93 1.68
    4 -4 -9 11.11 1.54
    -4 4 -9 11.03 2.14
    4 4 9 8.49 1.74
    4 4 -9 9.39 1.6
    -4 4 9 10.45 1.55
    4 -4 -10 10.63 1.49
    -4 4 -10 13.4 2.47
    4 4 10 9.76 2.04
    4 4 -10 9.23 1.55
    -4 4 10 9.8 1.43
    -4 4 11 131.3 6.17
    -4 4 11 134.18 4.97
    4 4 -11 136.64 6.11
    4 -4 -11 126.63 4.96
    -4 4 -11 143.48 7.68
    4 4 11 135.47 6.97
    4 -4 -12 27.06 2.3
    -4 4 12 29.94 2.88
    -4 4 12 30.06 2.28
    4 4 -12 29.8 2.86
    4 4 12 28.95 3.3
    -4 4 -12 29.7 3.59
    -4 4 13 20.75 2.41
    -4 4 -13 15.1 2.61
    4 4 13 17.83 2.65
    4 4 -13 21.17 2.46
    -4 4 14 29.91 2.85
    4 4 -14 29.04 2.89
    4 4 14 27.02 3.27
    -4 4 -14 31.96 4
    -4 4 -15 7.28 2.16
    4 4 15 7.62 2.02
    -4 4 15 10.76 1.71
    4 4 -15 10.49 1.77
    -4 4 -16 16.3 2.99
    4 4 16 17.23 2.84
    -4 4 16 14.37 1.99
    4 4 -16 12.06 1.98
    4 4 -17 151.77 6.64
    4 4 17 141.22 7.77
    -4 4 17 151.17 6.2
    -4 4 -17 154.6 8.95
    -4 4 -18 9.03 2.37
    4 4 18 6.23 1.81
    -4 4 18 4.36 1.07
    4 4 19 6.51 1.85
    -4 4 -19 6.55 2.11
    -4 4 19 4.15 1.18
    4 4 20 3.64 1.45
    -4 4 20 1.25 0.61
    -4 4 -20 1.72 1.2
    4 4 21 21.23 3.29
    -4 4 -21 16.28 3.16
    4 4 22 0.41 0.78
    -4 4 -22 1.55 1.24
    4 4 23 0.93 1.27
    -4 4 -23 1.95 1.09
    -4 4 -24 1.18 1.37
    4 4 24 3.62 2
    4 4 25 65.19 6.02
    -4 4 -25 63.67 6.66
    -4 4 -26 0.14 1.12
    4 4 26 2.58 1.41
    -4 4 -27 9.15 2.73
    -5 4 0 0.65 0.54
    5 4 0 -0.77 1.01
    5 4 1 19.41 2.53
    -5 4 1 20.75 2.53
    -5 4 -1 19.82 2.54
    5 4 2 42.08 3.69
    -5 4 2 47.07 3.64
    -5 4 -2 43 3.81
    5 4 3 70.14 4.83
    -5 4 3 63.55 4.23
    -5 4 -3 59.7 4.56
    5 4 4 363.55 11.06
    -5 4 4 370.91 9.93
    -5 4 -4 372.42 11.46
    5 4 5 131.14 6.75
    -5 4 5 132.64 5.81
    -5 4 -5 139.69 7.06
    5 4 6 38.87 3.76
    -5 4 6 38.23 3.08
    -5 4 -6 43.81 4.06
    5 4 7 103.7 6.03
    5 4 -7 100.84 5.22
    -5 4 7 103.97 5
    -5 4 -7 103.5 6.31
    5 4 8 133.16 6.93
    5 -4 -8 124.79 5.17
    5 4 -8 137.3 5.99
    -5 4 8 134.91 5.54
    -5 4 -8 118.82 6.97
    5 -4 -9 28.15 2.4
    -5 4 -9 26.44 3.42
    5 4 -9 23.63 2.51
    -5 4 9 22.77 2.28
    5 4 9 28.76 3.26
    5 -4 -10 32.65 2.52
    5 4 -10 33.61 2.96
    -5 4 10 32.93 2.57
    5 4 10 30.38 3.37
    -5 4 -10 29.95 3.67
    -5 4 -11 0.21 1.14
    5 4 11 -0.75 0.99
    5 4 -11 0.3 0.59
    -5 4 11 -0.11 0.39
    -5 4 11 0.18 0.52
    -5 4 -12 -0.93 1.31
    5 4 12 -0.37 0.91
    5 4 -12 0.02 0.62
    -5 4 12 -0.42 0.52
    -5 4 12 -0.87 0.8
    -5 4 -13 0.73 1.16
    5 4 13 0.07 1.2
    5 4 -13 1.52 0.74
    -5 4 13 0.18 0.46
    -5 4 14 124.71 5.52
    5 4 -14 136.39 5.98
    5 4 14 145.34 7.68
    -5 4 -14 139.5 8.27
    -5 4 -15 17.75 3.13
    5 4 15 20.37 2.96
    5 4 -15 15.86 2.1
    -5 4 15 20.74 2.21
    -5 4 -16 18.22 3.43
    5 4 16 19.54 3.04
    -5 4 16 16.47 1.92
    5 4 -16 20.03 2.31
    5 4 17 134.37 7.77
    -5 4 17 136.34 5.54
    -5 4 -17 137.03 8.77
    5 4 18 12.86 2.63
    -5 4 -18 15.55 3.08
    5 4 19 9.2 2.24
    -5 4 -19 11.89 2.77
    5 4 20 -0.03 0.89
    -5 4 -20 2.63 1.81
    5 4 21 0.13 0.93
    -5 4 -21 2.28 1.32
    5 4 22 5.53 2.01
    -5 4 -22 4.19 1.66
    5 4 23 -0.52 0.96
    -5 4 -23 -0.52 1.21
    -5 4 -23 0.84 1.08
    -5 4 -24 3.91 1.81
    5 4 24 2.05 1.46
    -5 4 -25 6.51 2.43
    5 4 25 11.08 2.97
    -5 4 -26 2.56 1.57
    -5 4 -27 3.85 2.21
    6 4 0 126.44 6.3
    -6 4 0 124.93 6.38
    6 4 1 29.13 3.11
    6 4 -1 27.27 2.89
    -6 4 1 26.92 2.96
    -6 4 -1 32.34 3.36
    6 4 2 15.02 2.33
    -6 4 2 18.14 2.43
    -6 4 -2 18.57 2.58
    6 4 -2 15.99 2.3
    6 4 3 239.86 8.94
    6 4 -3 239.54 8.61
    -6 4 3 233.87 8.38
    -6 4 -3 235.97 9.23
    6 4 4 183.19 7.81
    -6 4 4 181.66 7.21
    -6 4 -4 182.08 8.35
    -6 4 -5 0.84 0.77
    6 4 5 0.7 0.98
    -6 4 5 -0.3 0.65
    -6 4 -6 6.24 1.71
    6 4 6 9.07 1.84
    -6 4 6 4.4 1.22
    -6 4 7 29.55 2.74
    6 4 7 28.45 3.17
    -6 4 -7 30.22 3.62
    -6 4 -8 17.74 2.87
    6 4 8 20.1 2.74
    -6 4 8 18.96 2.15
    -6 4 -9 4.09 1.35
    6 4 9 3.75 1.47
    -6 4 9 3.5 1.04
    -6 4 10 37.72 2.87
    6 4 10 42.21 3.95
    -6 4 -10 35.59 4.08
    -6 4 -11 10.29 2.24
    6 4 11 7.25 1.76
    -6 4 11 9.56 1.42
    -6 4 12 49.54 3.5
    -6 4 12 50 2.91
    6 4 12 45.93 4.33
    -6 4 -12 49.71 4.96
    -6 4 13 20.67 2.2
    -6 4 -13 18.6 3.17
    6 4 13 17.54 2.68
    -6 4 14 45.8 3.11
    6 4 14 52.68 4.76
    -6 4 -14 47.19 5.08
    6 4 15 48.51 4.75
    -6 4 -15 41.94 4.96
    6 4 16 59.48 5.19
    -6 4 -16 62.42 6.14
    6 4 17 1.81 1.36
    -6 4 -17 1.48 1.17
    6 4 18 13.8 2.72
    -6 4 -18 21.86 3.74
    6 4 19 3.14 1.59
    -6 4 -19 -0.75 1.11
    6 4 20 0.3 0.76
    -6 4 -20 -0.8 1.3
    6 4 21 1.87 1.69
    -6 4 -21 2.07 1.66
    -6 4 -21 1.98 1.25
    6 4 22 24.07 3.68
    -6 4 -22 19.29 3.9
    -6 4 -22 21.66 3.59
    -6 4 -23 5.06 1.89
    -6 4 -23 4.79 1.92
    6 4 23 2.78 1.46
    -6 4 -24 2.1 1.86
    -6 4 -25 1.17 2.04
    -7 4 0 -0.38 1.03
    7 4 0 0.44 0.76
    7 4 1 123.96 6.29
    7 4 -1 121.92 6.07
    -7 4 1 124.82 6.54
    -7 4 -1 116.36 6.69
    -7 4 2 2.74 1.08
    -7 4 -2 4.85 1.5
    7 4 2 3.26 1.37
    7 4 -2 3.98 1.25
    7 4 -3 328.82 9.87
    -7 4 3 340.9 10.52
    -7 4 -3 331.93 11.49
    7 4 3 327.18 10.38
    7 4 -4 74.07 4.64
    -7 4 4 82.31 5.08
    -7 4 -4 71.65 5.56
    7 4 4 84.52 5.3
    7 4 -5 93.17 5.13
    -7 4 5 93.86 5.35
    7 4 5 81.34 5.31
    -7 4 -5 88.47 6.23
    -7 4 -6 24.5 3.29
    7 4 6 17.67 2.57
    -7 4 6 20.55 2.48
    7 4 -6 22.14 2.43
    -7 4 -7 9.7 2.1
    7 4 7 9.5 1.84
    7 4 -7 8.42 1.44
    -7 4 7 10.04 1.72
    -7 4 -8 -0.16 1.12
    7 4 8 -0.64 0.9
    7 4 -8 -1.3 1.09
    -7 4 8 0.29 0.48
    -7 4 9 43.79 3.35
    7 4 9 35.07 3.7
    -7 4 -9 39.26 4.34
    -7 4 -10 19.49 3.24
    7 4 10 18.9 2.8
    -7 4 10 19.53 2.22
    -7 4 -11 9.99 2.43
    7 4 11 9.07 1.92
    -7 4 11 8.91 1.41
    -7 4 -12 1.63 1.14
    7 4 12 -1.08 1.29
    -7 4 -13 6.25 2.09
    7 4 13 10.15 2.21
    7 4 14 17.1 2.81
    -7 4 -14 16.13 3.14
    7 4 15 3.16 1.64
    -7 4 -15 -0.46 1.17
    7 4 16 -0.51 1.26
    -7 4 -16 0.25 0.89
    7 4 17 19.51 3.09
    -7 4 -17 23.17 4
    7 4 18 5.83 2.09
    -7 4 -18 9.46 2.72
    7 4 19 64.86 5.85
    -7 4 -19 53.35 5.6
    -7 4 -19 53.02 6.16
    7 4 20 0.43 1.04
    -7 4 -20 4.41 2.04
    -7 4 -20 1.19 1.41
    -7 4 -21 0.61 1.07
    -7 4 -21 4.74 2.15
    7 4 21 2.46 1.43
    -7 4 -22 8.31 2.62
    -7 4 -22 4.15 1.7
    7 4 22 8.96 2.62
    -7 4 -23 15.74 3.69
    -7 4 -23 14.53 3.16
    -7 4 -24 7.08 2.3
    -8 4 0 5.52 1.67
    8 4 0 4.67 1.38
    -8 4 1 43.8 4.08
    -8 4 -1 40.18 4.04
    8 4 1 43.04 3.65
    8 4 -1 41.41 3.54
    -8 4 2 2.16 1.13
    -8 4 -2 1.24 1.15
    8 4 2 1.49 0.95
    8 4 -2 0.22 0.64
    8 4 -3 52.32 3.87
    -8 4 3 49.8 4.27
    8 4 3 54.45 4.23
    -8 4 -3 54.16 4.9
    8 4 -4 143.49 6.28
    -8 4 4 136.61 6.87
    8 4 4 124.32 6.52
    -8 4 -4 135.63 7.84
    8 4 -5 45.83 3.53
    -8 4 5 44.3 3.82
    8 4 5 44.42 3.92
    -8 4 -5 46.03 4.69
    -8 4 6 2.19 0.85
    -8 4 -6 1.27 1.08
    8 4 6 1.25 1.08
    8 4 -6 2.44 0.91
    -8 4 -7 1.3 1.12
    8 4 7 0.11 0.65
    8 4 -7 0.97 0.64
    -8 4 7 0.04 0.77
    -8 4 -8 13.01 2.81
    8 4 8 15.14 2.59
    8 4 -8 12.43 1.81
    -8 4 8 25.63 2.83
    -8 4 -9 12.67 2.72
    8 4 9 21.05 2.92
    -8 4 9 23.68 2.59
    -8 4 -10 0.57 0.97
    8 4 10 1.54 1.1
    8 4 11 7.17 1.94
    -8 4 -11 2.12 1.27
    8 4 12 0.44 0.97
    -8 4 -12 0.69 1.16
    -8 4 12 0.31 0.51
    8 4 13 4.69 1.53
    -8 4 -13 4.72 1.88
    8 4 14 20.03 3.13
    -8 4 -14 21.36 3.77
    8 4 15 0.84 0.93
    -8 4 -15 1.4 1.04
    8 4 16 17.02 2.97
    -8 4 -16 18.64 3.58
    8 4 17 4.93 1.71
    -8 4 -17 5 2.06
    -8 4 -17 8.51 2.51
    -8 4 -18 2.27 1.4
    -8 4 -18 0.93 1.05
    8 4 19 1.72 1.8
    -8 4 -19 2.97 1.53
    -8 4 -19 1.53 1.57
    -8 4 -20 0.23 1.25
    -8 4 -20 -0.22 1.29
    8 4 20 1.7 1.24
    -8 4 -21 0.17 1.27
    -8 4 -21 0.26 1.33
    8 4 21 2.89 1.3
    -8 4 -22 1.39 1
    -8 4 -23 0.5 1.41
    -8 4 -24 1.08 1.14
    -9 4 0 -1.57 1.35
    9 4 0 -0.6 0.9
    -9 4 1 5.53 1.62
    -9 4 -1 5.16 1.71
    9 4 1 3.45 1.05
    9 4 -1 6.53 1.46
    -9 4 2 12.73 2.28
    -9 4 -2 14.05 2.81
    9 4 2 13.1 1.99
    9 4 -2 14.25 2.07
    -9 4 -3 26.62 3.7
    9 4 3 26.22 3.04
    -9 4 3 30.25 3.47
    9 4 -3 28.41 2.77
    9 4 4 46.48 4.05
    -9 4 4 45.17 4.17
    9 4 -4 40.35 3.25
    -9 4 -4 43.81 4.74
    -9 4 5 0.11 0.7
    -9 4 -5 -0.54 0.95
    9 4 5 0.82 0.7
    9 4 -5 0.18 0.47
    -9 4 -6 30.83 4.09
    9 4 6 32.78 3.54
    -9 4 6 36.76 3.62
    9 4 7 184.55 8.43
    -9 4 7 174.99 7.63
    -9 4 -7 161.57 9.43
    9 4 8 2.55 1.25
    -9 4 -8 2.27 1.57
    -9 4 8 0.04 0.75
    9 4 9 5.48 1.68
    -9 4 -9 5.48 1.72
    -9 4 9 6.23 1.71
    9 4 10 6.27 1.78
    -9 4 -10 3.16 1.47
    -9 4 10 3.14 1.21
    9 4 11 1.13 0.95
    -9 4 -11 0.22 0.98
    -9 4 11 0.88 0.82
    9 4 12 6.85 1.82
    -9 4 -12 6.44 2.23
    9 4 13 3.82 1.38
    -9 4 -13 2.77 1.68
    9 4 14 2.46 1.15
    -9 4 -14 2.91 1.71
    -9 4 -14 0.47 1.54
    9 4 15 3.27 1.5
    -9 4 -15 3.34 1.9
    -9 4 -15 6.65 2.19
    9 4 16 17.01 3.11
    -9 4 -16 15.8 3.6
    -9 4 -16 15.92 3.45
    -9 4 -17 13.27 3.18
    9 4 17 8.87 2.37
    -9 4 -17 8.83 2.87
    -9 4 -18 14.39 3.58
    -9 4 -18 6.62 2.36
    9 4 18 7.27 2.27
    -9 4 -19 -0.09 1.17
    -9 4 -19 -0.22 1.21
    9 4 19 -0.29 1.05
    -9 4 -20 -2 1.27
    -9 4 -21 1.49 1.2
    -10 4 0 0.03 0.72
    10 4 0 0.84 0.73
    -10 4 1 7.71 2
    -10 4 -1 7.92 2.16
    10 4 1 7.92 1.68
    10 4 -1 7.13 1.51
    -10 4 2 0.64 0.92
    -10 4 -2 0.64 1.26
    10 4 2 1.62 0.95
    10 4 -2 0.03 0.52
    10 4 3 49.87 4.2
    -10 4 3 49.01 4.58
    -10 4 3 53.39 5.24
    -10 4 -3 55.58 5.47
    -10 4 4 0.69 0.77
    10 4 4 1.07 0.78
    -10 4 -4 1.85 1.42
    -10 4 4 3.25 1.66
    -10 4 5 10.33 2.09
    10 4 5 10.92 2.11
    -10 4 -5 9.18 2.43
    -10 4 5 8.24 2.1
    -10 4 6 -1.25 0.98
    10 4 6 1.27 1.05
    -10 4 -6 2.4 1.57
    -10 4 6 1.94 1.26
    -10 4 -7 34.37 4.63
    10 4 7 37.95 3.95
    -10 4 7 32.78 3.89
    10 4 8 5.81 1.72
    -10 4 -8 5.9 2.11
    -10 4 8 6.38 1.81
    -10 4 -8 8.17 2.5
    10 4 9 3.26 1.39
    -10 4 -9 0.95 1.25
    -10 4 -9 1.44 1.66
    -10 4 9 2.64 1.32
    10 4 10 3.01 1.47
    -10 4 -10 -1.74 1.57
    -10 4 -10 -1.41 1.57
    -10 4 10 -1.07 0.91
    10 4 11 2.87 1.43
    -10 4 -11 4.41 2.03
    -10 4 -11 8.99 2.65
    10 4 12 3.6 1.46
    -10 4 -12 4.3 1.87
    -10 4 -12 7.92 2.72
    10 4 13 2.64 1.31
    -10 4 -13 2.53 1.78
    -10 4 -13 7.06 2.46
    10 4 14 12.06 2.75
    -10 4 -14 12.15 3.18
    -10 4 -14 10.78 2.87
    -10 4 -15 1.45 1.18
    -10 4 -15 4.03 2.03
    10 4 15 1.11 1.32
    -10 4 -16 2.98 2.09
    -10 4 -16 -2.15 1.53
    10 4 16 0.7 1.04
    -10 4 -17 3.75 2.02
    -10 4 -17 0.34 1.08
    10 4 17 -0.15 1.29
    -10 4 -18 6.63 2.53
    -11 4 0 -0.1 1.4
    -11 4 0 -0.25 1
    11 4 1 12.47 2.11
    -11 4 1 9.55 2.33
    -11 4 -1 12.16 2.67
    -11 4 -1 8.25 2.34
    -11 4 1 7.94 2.43
    11 4 2 3.61 1.3
    -11 4 2 6.15 1.93
    -11 4 -2 4.33 1.75
    -11 4 -2 4.83 2.1
    -11 4 2 6.39 2.08
    11 4 3 15.24 2.43
    -11 4 3 11.22 2.5
    -11 4 -3 15.32 3.08
    -11 4 -3 12.74 3.07
    -11 4 3 18.37 3.41
    11 4 4 0.73 1.01
    -11 4 4 2.03 1.35
    -11 4 -4 0.72 1.19
    -11 4 -4 1.31 1.22
    -11 4 4 -0.83 1.03
    11 4 5 17.45 2.7
    -11 4 -5 13.27 2.89
    -11 4 -5 15.34 3.38
    -11 4 5 10.27 2.45
    11 4 6 1.89 1.37
    -11 4 -6 2.24 1.46
    -11 4 -6 3.67 2.26
    -11 4 6 2.99 1.53
    11 4 7 7.11 1.86
    -11 4 -7 7.06 2.34
    -11 4 -7 10.29 3.01
    -11 4 7 7 2.21
    11 4 8 9.6 2.27
    -11 4 -8 6.09 2.2
    -11 4 -8 10.31 2.88
    -11 4 8 6.96 2.11
    11 4 9 19.62 3.14
    -11 4 -9 30.76 4.73
    -11 4 -9 28.42 4.63
    -11 4 9 23.85 3.54
    11 4 10 3.43 1.44
    -11 4 -10 1.26 1.34
    -11 4 -10 1.97 1.81
    11 4 11 1.86 1.4
    -11 4 -11 -0.6 1.24
    -11 4 -11 0.95 1.29
    -11 4 -12 0.67 1.42
    -11 4 -12 1.74 1.3
    11 4 12 1.86 1.45
    -11 4 -13 35.2 5.37
    -11 4 -13 36.2 5.34
    11 4 13 33.92 4.27
    -11 4 -14 2.03 1.97
    -11 4 -14 0.81 1.59
    11 4 14 3.05 1.7
    11 4 15 5.86 1.87
    -12 4 0 9.45 2.58
    -12 4 0 12.62 3.13
    -12 4 1 2.72 1.43
    -12 4 -1 6.92 2.3
    -12 4 -1 4.5 1.74
    -12 4 1 7.54 2.55
    -12 4 2 2.03 1.33
    -12 4 -2 2.84 1.67
    -12 4 -2 2.09 1.73
    -12 4 2 2.02 1.42
    -12 4 -3 0.91 1.02
    -12 4 3 1.36 1.33
    -12 4 -3 2.83 1.4
    -12 4 -4 3.17 1.85
    -12 4 -4 0.21 1.07
    -12 4 4 3.57 1.92
    -12 4 -5 0.14 1.45
    -12 4 -5 0 1.07
    -12 4 5 0.37 1
    12 4 5 0.56 0.75
    -12 4 -6 5.38 2.24
    -12 4 -6 3.59 1.85
    -12 4 6 3.69 1.63
    12 4 6 6.89 1.87
    -12 4 -7 5.06 2.22
    12 4 7 8.08 1.98
    -12 4 7 8.31 2.18
    -12 4 8 2.46 1.47
    -12 4 -8 0.78 1.05
    12 4 8 0.47 0.85
    -12 4 -9 6.47 2.64
    -12 4 -9 9.74 3.1
    12 4 9 4.08 1.8
    -12 4 -10 2.88 1.82
    -12 4 -10 1.88 1.59
    12 4 10 1.09 1.13
    -12 4 -11 1.35 1.88
    12 4 11 -0.66 0.92
    12 4 12 -0.31 0.82
    12 4 13 -0.13 1.06
    -13 4 0 -0.73 1.5
    -13 4 0 -0.33 1.18
    -13 4 -1 0.09 0.91
    -13 4 -1 1.52 1.42
    -13 4 1 -1.97 1.41
    -13 4 -2 19.42 3.88
    -13 4 -2 17.1 3.71
    -13 4 2 17.68 3.85
    -13 4 3 2.06 1.89
    -13 4 -3 0.84 1.32
    -13 4 -3 0.99 1.77
    -13 4 4 4.17 1.87
    -13 4 -4 7.48 2.64
    -13 4 5 -0.2 1.11
    -13 4 -5 2.41 1.96
    -13 4 6 1.7 1.35
    -13 4 -6 -1.25 1.17
    -13 4 -7 2.37 1.75
    -13 4 -8 7.39 2.68
    13 4 9 -0.93 1
    13 4 10 13.08 2.7
    13 4 11 3.99 1.77
    -14 4 -2 0.99 1.19
    -14 4 -3 1.82 1.45
    -14 4 3 -1.59 1.75
    -14 4 -4 9.08 3.1
    -14 4 4 9.38 2.92
    -14 4 5 0.34 1.17
    0 5 0 3.37 1.23
    0 5 1 -0.88 0.8
    0 5 -1 0.09 0.7
    0 5 2 -2.18 1.49
    0 5 -2 -0.85 0.99
    0 5 3 -1.27 1.26
    0 5 -3 -1.01 1.02
    0 5 4 -0.73 0.88
    0 5 -4 -0.54 0.83
    0 5 -5 -0.35 0.88
    0 5 5 -0.14 0.7
    0 5 6 -0.07 0.78
    0 5 -6 -0.45 0.88
    0 5 7 -0.36 0.54
    0 5 -7 -1.71 1.21
    0 5 8 -0.21 0.62
    0 5 -8 0.43 0.64
    0 5 -9 -0.08 1.15
    0 5 9 0.8 0.85
    0 5 10 0.63 0.73
    0 5 -10 -0.28 0.86
    0 5 11 -1.24 1.29
    0 5 -11 -1.95 1.29
    0 5 12 -0.61 1.12
    0 5 -12 0.13 0.93
    0 5 13 0.93 1.04
    0 5 -13 -1.27 1.46
    0 5 14 0.59 1.16
    0 5 -14 -0.81 1.13
    0 5 15 0.18 0.96
    0 5 -15 1.92 1.3
    0 5 16 0.13 0.83
    0 5 -16 -0.85 1.1
    0 5 17 -0.77 1.23
    0 5 -17 -0.47 0.95
    0 5 18 0.09 0.79
    0 5 -18 -0.04 0.93
    0 5 19 0.52 0.71
    0 5 -19 0.27 0.95
    0 5 20 0.41 1.15
    0 5 -20 1.82 1.2
    0 5 21 1.26 1.07
    0 5 -21 0.94 0.73
    0 5 22 0.61 0.92
    0 5 -22 -0.81 0.84
    0 5 23 0.45 0.74
    0 5 -23 0.28 1.06
    0 5 24 -0.36 0.88
    0 5 25 0.57 0.75
    0 5 26 0.81 0.96
    0 5 27 -2.95 1.58
    1 5 0 -0.2 0.84
    -1 5 0 -0.91 1.04
    -1 5 1 291.17 9.37
    1 5 -1 289.65 9.44
    -1 5 -1 282.2 9.45
    1 5 1 274.26 9.16
    1 5 2 7.79 1.63
    1 5 -2 6.22 1.56
    -1 5 2 8.37 1.67
    -1 5 -2 10 1.93
    1 5 3 245.76 8.54
    -1 5 3 255.84 8.65
    1 5 -3 237.46 8.71
    -1 5 -3 246.38 9.03
    1 5 4 461.7 11.66
    -1 5 4 459.29 11.58
    1 5 -4 476.61 12.3
    -1 5 -4 446.7 12.27
    1 5 5 96.06 5.34
    -1 5 5 105.31 5.5
    1 5 -5 99.71 5.72
    -1 5 -5 98.25 5.83
    1 5 6 104.25 5.51
    -1 5 6 111.93 5.62
    -1 5 -6 112.08 6.22
    1 5 -6 109.41 5.98
    1 5 7 84.67 5
    -1 5 7 70.77 4.44
    1 5 -7 74.32 5.03
    -1 5 -7 74.26 5.15
    -1 5 8 1.12 0.83
    1 5 -8 0.95 0.71
    1 5 8 3.15 1.47
    -1 5 -8 4.09 1.42
    -1 5 9 13.44 1.96
    1 5 9 10.43 2.17
    1 5 -9 12.76 2.16
    -1 5 -9 15.19 2.53
    -1 5 10 9.49 1.63
    1 5 10 7.93 2.04
    1 5 -10 11.03 2.07
    -1 5 10 10.24 2.02
    -1 5 -10 13.47 2.46
    1 5 11 6.74 1.81
    -1 5 11 6.46 1.68
    1 5 -11 3.86 1.27
    -1 5 -11 4.62 1.3
    1 5 12 74.31 5.51
    -1 5 12 69.31 5.26
    1 5 -12 71.09 5.15
    -1 5 -12 69.23 5.33
    1 5 13 10.4 2.3
    -1 5 13 5.27 1.52
    1 5 -13 8.43 1.99
    -1 5 -13 9.15 2.12
    1 5 14 195.62 9.17
    -1 5 14 195.86 8.8
    1 5 -14 207.21 9.11
    -1 5 -14 203.26 9.43
    1 5 15 41.21 4.13
    -1 5 15 44.4 4.22
    1 5 -15 50.51 4.59
    -1 5 -15 45.8 4.57
    -1 5 16 39.71 4.02
    1 5 -16 39.63 4.12
    -1 5 -16 39.5 4.35
    1 5 16 42.38 4.16
    -1 5 -17 8.04 2.26
    1 5 17 10.07 2.27
    -1 5 17 9.78 2.07
    1 5 -17 8.57 2.12
    -1 5 -18 26.82 3.8
    1 5 -18 28.93 3.56
    1 5 18 29.01 3.55
    -1 5 18 25.15 3.25
    -1 5 -19 18.27 3.32
    1 5 19 18.27 2.85
    -1 5 19 18.99 2.79
    1 5 -19 16.69 2.84
    1 5 -20 30.52 3.88
    -1 5 -20 38.56 4.57
    1 5 20 34.44 4.02
    -1 5 20 32.76 3.68
    -1 5 -21 13.01 2.72
    1 5 21 12.78 2.53
    -1 5 21 12.47 2.42
    1 5 -21 7.79 1.98
    1 5 22 0.76 0.85
    -1 5 22 2.54 1.11
    -1 5 -22 1.16 1.32
    1 5 23 41.34 4.51
    -1 5 23 37.69 4.08
    -1 5 -23 36.71 4.69
    1 5 24 3.29 1.55
    -1 5 24 0.87 0.81
    -1 5 -24 2.11 1.29
    -1 5 25 4.13 1.38
    1 5 25 9.14 2.29
    -1 5 26 1.73 1.32
    1 5 26 1.53 1.21
    1 5 27 15.79 2.97
    1 5 28 -0.89 1.11
    2 5 0 4.95 1.38
    -2 5 0 4.88 1.45
    2 5 1 745.16 14.94
    -2 5 1 765.48 15.32
    2 5 -1 746.65 15.1
    -2 5 -1 730.49 15.3
    2 5 2 39.92 3.62
    2 5 -2 33.76 3.36
    -2 5 2 37.51 3.39
    -2 5 -2 39.53 3.65
    2 5 3 318.35 9.71
    2 5 -3 323.15 10.11
    -2 5 3 300.52 9.51
    -2 5 -3 303.6 10.07
    2 5 4 177.22 7.3
    2 5 -4 176.87 7.48
    -2 5 4 175.08 7.13
    -2 5 -4 168.69 7.57
    2 5 5 41.48 3.56
    2 5 -5 40.02 3.61
    -2 5 5 34.79 3.24
    -2 5 -5 31.29 3.37
    -2 5 6 4.86 1.35
    2 5 -6 5.48 1.67
    -2 5 -6 7.33 2.03
    2 5 7 829.12 18.73
    2 5 -7 826.82 16.61
    -2 5 -7 818.93 17.59
    -2 5 7 836.41 15.36
    -2 5 -8 0.68 1.07
    -2 5 8 1.09 0.79
    2 5 -8 2.44 1.31
    2 5 8 1.2 1.08
    -2 5 -9 0.59 0.87
    -2 5 9 1.33 0.92
    2 5 9 -0.41 0.75
    2 5 -9 0.97 0.89
    2 5 10 50.33 4.58
    -2 5 10 49.35 3.56
    2 5 -10 43.49 3.92
    -2 5 -10 52.93 4.72
    2 5 11 322.8 11.67
    -2 5 11 300.71 10.99
    -2 5 11 303.59 8.83
    2 5 -11 328.55 10.8
    -2 5 -11 315.3 11.47
    2 5 12 31.08 3.64
    2 5 -12 27.62 3.2
    -2 5 12 24.86 3.07
    -2 5 -12 32.69 3.82
    -2 5 -13 3.3 1.38
    -2 5 13 0.02 1.23
    2 5 -13 0.85 0.82
    -2 5 -14 15.17 2.8
    2 5 14 16.69 2.83
    -2 5 14 20.12 2.86
    2 5 -14 17.91 2.63
    -2 5 -15 1.05 1.12
    2 5 15 1.61 1.34
    -2 5 15 0.88 0.89
    2 5 -15 1.94 1.25
    -2 5 -16 5.91 1.88
    2 5 16 5.08 1.5
    -2 5 16 5.8 1.83
    2 5 -16 5.48 1.62
    2 5 -17 163.82 8.26
    -2 5 -17 157.97 8.93
    2 5 17 168.52 8.51
    -2 5 17 155.7 7.59
    -2 5 -18 5.45 1.96
    2 5 18 4.93 1.63
    -2 5 18 2.52 1.02
    2 5 -18 4.08 1.45
    -2 5 -19 12.05 2.74
    2 5 19 11.72 2.35
    -2 5 19 9.24 1.96
    2 5 -19 12.35 2.43
    -2 5 -20 5.08 1.86
    2 5 20 4.75 1.66
    -2 5 20 6.05 1.65
    2 5 -20 5.14 1.78
    2 5 21 70.35 5.83
    -2 5 21 68.04 5.16
    -2 5 -21 67.55 6.28
    -2 5 -22 15.4 3.15
    2 5 22 12.79 2.63
    -2 5 22 14.28 2.54
    -2 5 -23 8.56 2.46
    2 5 23 12.32 2.58
    -2 5 23 12.71 2.29
    -2 5 -24 21.15 3.84
    2 5 24 26.95 3.89
    -2 5 24 18.84 2.83
    -2 5 -25 7.36 2.35
    2 5 25 11.68 2.68
    2 5 26 7.66 2.18
    2 5 27 -0.72 0.93
    3 5 0 -0.29 0.83
    -3 5 0 -1.2 0.8
    3 5 1 88.26 5.24
    -3 5 1 83.47 5.15
    -3 5 -1 85.17 5.29
    3 5 -1 86.39 5.24
    3 5 2 72.37 4.8
    3 5 -2 73.82 4.82
    -3 5 2 72.5 4.75
    -3 5 -2 69.04 4.87
    3 5 -3 1.2 0.85
    -3 5 3 0.5 0.65
    -3 5 -3 0 1.06
    3 5 -4 111.06 5.92
    -3 5 4 122.92 6.13
    -3 5 -4 123.76 6.67
    3 5 5 224.67 9.73
    -3 5 5 235.61 8.31
    3 5 -5 244.67 8.84
    -3 5 -5 239.47 9.36
    3 5 6 105.94 6.71
    3 5 -6 96.37 5.62
    -3 5 6 102.89 5.48
    -3 5 -6 103.66 6.26
    -3 5 -7 3.71 1.35
    3 5 -7 3.07 1.28
    -3 5 7 3.54 1.05
    3 5 7 5.03 1.4
    -3 5 -8 3.15 1.27
    -3 5 8 3.14 1.22
    3 5 -8 3.4 1.14
    3 5 8 5.33 1.55
    3 5 9 28.31 3.53
    3 5 -9 21.59 2.65
    -3 5 -9 27.29 3.41
    -3 5 9 25.38 2.65
    -3 5 -10 12.45 2.42
    -3 5 10 14.07 1.91
    3 5 10 14.06 2.62
    3 5 -10 14.34 2.29
    3 5 11 89.27 6.22
    -3 5 11 90.43 4.76
    3 5 -11 91.85 5.64
    -3 5 -11 94.55 6.48
    -3 5 -12 25.01 3.53
    -3 5 12 22.56 2.37
    3 5 12 21.26 3.1
    3 5 -12 23.85 2.91
    -3 5 12 17.3 2.5
    3 5 13 60.92 5.19
    -3 5 13 44.95 4.14
    -3 5 -13 50.51 5.02
    3 5 -13 51.52 4.38
    -3 5 14 141.07 7.21
    3 5 -14 140.41 7.28
    -3 5 -14 141.34 8.27
    3 5 14 143.48 7.87
    -3 5 -15 6.58 2.05
    3 5 15 1.73 0.85
    -3 5 15 8.44 1.93
    3 5 -15 7.25 1.83
    -3 5 16 129.12 6.84
    3 5 -16 127.76 7.08
    -3 5 -16 129.06 8.15
    3 5 16 132.2 7.67
    -3 5 -17 6.4 2.02
    3 5 17 4.41 1.74
    -3 5 17 8.32 1.87
    3 5 -17 4.67 1.46
    -3 5 -18 2.62 1.37
    3 5 18 3.15 1.47
    -3 5 18 1.51 0.9
    3 5 -18 2.28 1.17
    -3 5 -19 7.96 2.38
    3 5 19 9.88 2.27
    -3 5 19 10.11 1.98
    3 5 -19 8.25 2.04
    -3 5 -20 3.33 1.38
    3 5 20 7.84 2.26
    -3 5 20 5.71 1.51
    -3 5 -21 3.8 1.65
    3 5 21 3.46 1.31
    -3 5 21 4.59 1.35
    -3 5 -22 1.69 1.47
    3 5 22 1.97 1.08
    -3 5 22 2.2 0.95
    -3 5 -23 -1.67 1.66
    3 5 23 2.65 1.73
    -3 5 -24 -0.14 1.2
    3 5 24 -0.76 1.4
    3 5 25 2.35 1.59
    -3 5 -25 1.67 1.21
    3 5 26 1.3 1.5
    -3 5 -26 -0.67 1.04
    -4 5 0 182.3 7.9
    4 5 -1 98.14 5.59
    -4 5 1 97.3 5.77
    -4 5 -1 90.53 5.68
    -4 5 -2 13.82 2.26
    4 5 -2 18.97 2.51
    -4 5 2 16.75 2.37
    -4 5 -3 7.02 1.63
    4 5 -3 6.67 1.43
    -4 5 3 6.72 1.58
    4 5 3 6.03 1.48
    4 5 -4 27.4 2.98
    -4 5 4 27.96 2.98
    -4 5 -4 27.35 3.28
    4 5 4 25.05 3.16
    4 5 5 73.46 5.59
    4 5 -5 76.11 4.96
    -4 5 5 73.05 4.71
    -4 5 -5 81.97 5.62
    4 5 6 34.12 3.85
    4 5 -6 35.52 3.36
    -4 5 -6 38.97 4.03
    -4 5 6 34.42 3.24
    4 5 7 220.65 9.7
    4 5 -7 212.26 8.24
    -4 5 7 203.69 7.66
    -4 5 -7 192.67 9
    4 5 8 43.19 4.37
    4 5 -8 41.78 3.68
    -4 5 8 41.07 3.41
    -4 5 -8 40.13 4.25
    -4 5 -9 8.03 2.09
    4 5 9 8.87 1.99
    4 5 -9 8.86 1.82
    -4 5 9 6.8 1.38
    4 5 10 51.18 4.71
    4 5 -10 45.24 3.88
    -4 5 10 47.6 3.56
    -4 5 -10 55.16 4.99
    -4 5 -11 3.92 1.38
    4 5 11 5.84 1.69
    -4 5 11 3.64 0.98
    4 5 -11 2.03 0.88
    -4 5 -12 3.98 1.6
    4 5 12 3.08 1.42
    -4 5 12 3.48 0.94
    4 5 -12 2.42 1.07
    -4 5 12 1.75 0.72
    -4 5 -13 -0.69 1.2
    4 5 13 1.06 1.01
    -4 5 13 0.66 0.79
    4 5 -13 2.14 0.95
    -4 5 13 -0.67 1.07
    -4 5 14 42.81 3.94
    4 5 -14 43.3 4.01
    -4 5 -14 45.07 4.84
    4 5 14 46.21 4.58
    -4 5 -15 -0.83 1.51
    4 5 15 0.43 1.12
    -4 5 15 0.57 0.8
    4 5 -15 -0.19 0.92
    -4 5 16 74.6 5.06
    4 5 -16 74.72 5.34
    4 5 16 74.76 5.91
    -4 5 -16 71.59 6.41
    -4 5 -17 15.66 3.06
    4 5 17 17.39 2.98
    4 5 -17 12.51 2.2
    -4 5 17 18.37 2.58
    4 5 18 45 4.79
    -4 5 -18 38.97 4.91
    -4 5 18 37.25 3.46
    -4 5 -19 32.17 4.46
    4 5 19 25.11 3.6
    -4 5 19 29.65 3.15
    -4 5 -20 0.53 1.45
    4 5 20 -0.12 1.06
    -4 5 -21 17.38 3.48
    4 5 21 18.44 3.14
    -4 5 -22 0.49 0.84
    4 5 22 0.52 1.08
    4 5 23 0.34 1.05
    -4 5 -23 1.13 1.14
    4 5 24 1.76 1.54
    -4 5 -24 -1.68 1.87
    4 5 25 4.96 2.01
    -4 5 -25 3.89 1.71
    -4 5 -26 2.99 1.64
    -4 5 -27 2.13 1.54
    -5 5 0 1.34 0.9
    5 5 1 89.56 6.06
    -5 5 1 82.73 5.42
    -5 5 -1 80.89 5.54
    5 5 2 74.33 5.54
    -5 5 2 79.19 5.29
    -5 5 -2 81.98 5.61
    -5 5 -3 25.81 3.24
    -5 5 3 22.33 2.88
    5 5 3 26.42 3.4
    -5 5 -4 2.01 1.41
    5 5 4 1.05 1.02
    -5 5 4 1.83 1.12
    5 5 5 339.14 11.87
    -5 5 5 340.62 10.45
    5 5 -5 331.7 10.33
    -5 5 -5 335.25 11.82
    5 5 6 273.7 10.72
    5 5 -6 271.69 9.36
    -5 5 6 270.37 9.18
    -5 5 -6 261.53 10.54
    -5 5 -7 2.18 1.58
    5 5 -7 1.33 1.11
    5 5 7 1.4 1.39
    -5 5 7 1.43 1.13
    5 5 8 58.96 5.08
    5 5 -8 65.4 4.59
    -5 5 8 64.43 4.37
    -5 5 -8 58.59 5.3
    5 5 9 349.5 12.38
    5 5 -9 360.7 10.83
    -5 5 9 355.97 10.07
    -5 5 -9 355.93 12.88
    5 5 10 36.21 3.99
    5 5 -10 32.44 3.33
    -5 5 10 34.32 3.1
    -5 5 -10 39.76 4.42
    -5 5 -11 11.36 2.3
    5 5 11 17.09 2.84
    5 5 -11 14.53 2.27
    -5 5 11 13.12 1.89
    -5 5 -12 9 2.19
    5 5 12 7.29 2.09
    5 5 -12 9.57 1.9
    -5 5 12 10.79 1.63
    -5 5 12 7.76 1.77
    -5 5 13 59.73 4.56
    -5 5 13 60.07 3.63
    5 5 -13 56.61 4.37
    -5 5 -13 56.04 5.45
    5 5 13 58.12 5.1
    -5 5 -14 -0.1 1.07
    5 5 14 0.8 1.28
    5 5 -14 0.08 0.61
    -5 5 14 0.94 0.73
    -5 5 15 20.32 2.63
    -5 5 -15 19.56 3.41
    5 5 15 19.46 3.06
    5 5 -15 19.57 2.61
    -5 5 16 19.23 2.49
    -5 5 -16 17.76 3.43
    5 5 16 18.05 2.97
    5 5 -16 18.06 2.49
    5 5 17 38.39 4.37
    -5 5 -17 32.4 4.61
    -5 5 17 37.71 3.36
    -5 5 -18 1.14 1.54
    5 5 18 3.07 1.65
    -5 5 -19 38.09 5.04
    5 5 19 35.53 4.38
    -5 5 -20 2.19 1.27
    5 5 20 1.51 1.33
    -5 5 -21 15.14 3.19
    5 5 21 14.05 2.92
    5 5 22 1.27 1.29
    -5 5 -22 1.99 1.76
    5 5 23 14.97 3.06
    -5 5 -23 15.28 3.55
    -5 5 -24 32.16 5.09
    5 5 24 35.59 4.68
    -5 5 -25 -1.55 1.69
    -6 5 0 6.82 1.84
    6 5 0 6.33 1.6
    6 5 1 42.12 4.15
    6 5 -1 51.83 4.57
    -6 5 1 45.61 4.15
    -6 5 -1 46.73 4.39
    6 5 2 167.07 8.31
    6 5 -2 171 8.24
    -6 5 2 170.49 7.96
    -6 5 -2 167.58 8.37
    6 5 3 137.26 7.5
    -6 5 3 136.99 7.09
    -6 5 -3 127.69 7.4
    6 5 4 120.79 7.02
    -6 5 4 113.54 6.3
    -6 5 -4 108.99 7.03
    -6 5 -5 9.48 2.28
    6 5 5 8.55 2.02
    -6 5 5 8.88 1.77
    6 5 6 220.97 9.67
    -6 5 6 229.63 8.68
    -6 5 -6 203.84 9.78
    -6 5 -7 20.05 3.3
    6 5 7 21.43 3.25
    -6 5 7 18.99 2.49
    -6 5 -8 -0.61 0.96
    6 5 8 1.3 1.21
    -6 5 8 -0.22 0.81
    -6 5 -9 14.75 2.73
    6 5 9 13.51 2.6
    -6 5 9 14.36 2.17
    -6 5 -10 30.8 4.01
    -6 5 10 31 3.04
    6 5 10 30.72 3.7
    -6 5 -11 15.23 2.94
    6 5 11 17.42 2.75
    -6 5 11 20.55 2.38
    -6 5 -12 16.72 3.24
    6 5 12 20.74 3.09
    6 5 -12 21.75 2.74
    -6 5 12 20.44 2.28
    -6 5 13 42.47 3.71
    6 5 -13 44.1 3.81
    6 5 13 49.12 4.81
    -6 5 -13 48.61 5.26
    -6 5 -14 -1.91 1.52
    6 5 14 1.31 1.13
    6 5 -14 -0.7 0.91
    -6 5 14 0.69 0.56
    6 5 15 57.04 5.35
    -6 5 -15 62.88 6.22
    -6 5 -16 18.25 3.44
    6 5 16 15.75 2.95
    -6 5 -17 3.83 1.72
    6 5 17 2.15 1.29
    -6 5 -18 1.2 1.23
    6 5 18 3.44 1.67
    -6 5 -19 0.55 1.09
    6 5 19 3.78 1.76
    6 5 20 12.1 2.71
    -6 5 -20 10.9 3.01
    6 5 21 0.53 1.03
    -6 5 -21 1.16 1.29
    6 5 22 0.66 1.3
    -6 5 -22 0.09 1.17
    -6 5 -23 -0.51 1.26
    -7 5 0 -0.46 0.83
    7 5 0 -1.19 1.05
    -7 5 1 -0.72 1.24
    -7 5 -1 0.11 1.04
    7 5 1 0.47 0.74
    7 5 -1 0.29 0.71
    7 5 2 212.24 9.24
    7 5 -2 218.63 9.16
    -7 5 2 218.15 9.29
    -7 5 -2 215.33 9.75
    -7 5 3 12.65 2.33
    -7 5 -3 10.25 2.31
    7 5 3 14.73 2.52
    7 5 -3 12.63 2.21
    -7 5 -4 -0.22 0.75
    7 5 4 -1.54 1.38
    7 5 -4 0.2 0.81
    -7 5 4 0.29 0.77
    7 5 5 55.31 4.83
    7 5 -5 55.41 4.57
    -7 5 5 53.47 4.4
    -7 5 -5 55.78 5.25
    -7 5 -6 0.6 0.92
    7 5 6 -0.01 1.03
    -7 5 6 -0.59 0.98
    -7 5 7 87.05 5.47
    -7 5 -7 86.7 6.66
    7 5 7 92.71 6.19
    -7 5 8 53.3 4.23
    -7 5 -8 53.08 5.31
    7 5 8 50.45 4.7
    -7 5 -9 3.48 1.75
    7 5 9 -1.99 1.28
    -7 5 9 1.04 0.79
    -7 5 -10 34.48 4.4
    -7 5 10 38.26 3.42
    7 5 10 38.67 4.1
    -7 5 -11 9.04 2.48
    7 5 11 10.26 2.27
    -7 5 11 10.62 1.81
    -7 5 -12 2.51 1.58
    7 5 12 2.27 1.38
    -7 5 -13 0.72 0.84
    7 5 13 0.93 0.93
    -7 5 -14 3.02 1.66
    7 5 14 4.28 1.6
    -7 5 -15 7.11 2.32
    7 5 15 5.11 1.95
    -7 5 -16 10.04 2.65
    7 5 16 11.32 2.64
    -7 5 -17 -0.68 1.21
    7 5 17 0.94 1.24
    7 5 18 3.3 1.62
    -7 5 -18 1.15 1.23
    7 5 19 11.53 2.74
    -7 5 -19 2.53 1.56
    7 5 20 8.23 2.63
    -7 5 -20 5.74 2.22
    7 5 21 4.13 2.06
    -7 5 -21 0.35 1.23
    -7 5 -22 1.57 1.33
    -7 5 -22 -0.48 1
    -7 5 -23 -0.56 1.2
    -7 5 -24 2.94 1.52
    -8 5 0 22.85 3.2
    8 5 0 19.07 2.67
    -8 5 1 16.27 2.8
    -8 5 -1 16.23 2.64
    8 5 1 20.01 2.81
    8 5 -1 21.49 2.83
    8 5 2 55.44 4.57
    8 5 -2 58.17 4.64
    -8 5 2 48.96 4.61
    -8 5 -2 51.39 4.9
    -8 5 -3 24.88 3.59
    8 5 -3 30.71 3.44
    -8 5 3 33.26 3.78
    8 5 3 30.18 3.47
    8 5 -4 76.92 5.25
    -8 5 4 82.4 5.71
    -8 5 -4 82.92 6.4
    8 5 4 79.04 5.58
    -8 5 -5 6 1.85
    8 5 5 5.04 1.48
    8 5 -5 8.57 1.86
    -8 5 5 8.58 1.98
    -8 5 -6 3.6 1.42
    8 5 6 4.2 1.43
    8 5 -6 5.06 1.39
    -8 5 6 5.71 1.57
    -8 5 -7 -0.16 0.96
    8 5 7 -1.11 1.17
    8 5 -7 1.19 0.84
    -8 5 7 0.91 0.72
    -8 5 -8 6.18 2.03
    8 5 8 8.86 2.04
    8 5 -8 4.78 1.33
    -8 5 8 7.61 1.75
    -8 5 -9 24.88 3.9
    -8 5 9 27.1 3.06
    8 5 9 27.29 3.5
    -8 5 -10 -1.04 1.18
    8 5 10 0.32 0.8
    8 5 11 52.44 4.96
    -8 5 -11 58.57 6.13
    -8 5 -12 3.44 1.57
    8 5 12 8.99 2.16
    -8 5 -13 2.49 1.44
    8 5 13 1.16 1.13
    -8 5 -14 11.3 2.75
    8 5 14 6.54 1.82
    -8 5 -15 14.02 3.09
    8 5 15 11.65 2.68
    8 5 16 1.33 0.99
    -8 5 -16 -0.48 1.19
    8 5 17 5.8 1.97
    -8 5 -17 1.26 1.29
    8 5 18 2.9 1.71
    -8 5 -18 4.72 2.16
    8 5 19 8.3 2.35
    -8 5 -19 6.43 2.3
    -8 5 -20 2.13 1.9
    -8 5 -21 0.6 1.74
    -8 5 -22 10.62 3
    -9 5 0 -0.52 1.1
    9 5 0 -0.41 0.79
    -9 5 -1 23.51 3.57
    -9 5 1 27.54 3.69
    9 5 1 28.2 3.32
    9 5 -1 31.24 3.32
    9 5 -2 20.79 2.78
    -9 5 2 19.28 3.09
    -9 5 -2 20.87 3.32
    9 5 2 18.27 2.63
    -9 5 3 4.19 1.5
    -9 5 -3 2.56 1.18
    9 5 3 2.75 1.17
    9 5 -3 4.59 1.36
    -9 5 4 20.2 3.04
    -9 5 -4 25.06 3.79
    9 5 4 22.78 3
    9 5 -4 21.51 2.78
    9 5 -5 149.84 7.07
    -9 5 5 147.26 7.86
    9 5 5 131.6 7.42
    -9 5 -5 145.51 9.06
    -9 5 6 44.56 4.24
    9 5 6 42.99 4.26
    -9 5 -6 44.01 5.09
    -9 5 -7 -0.05 1.08
    9 5 7 2.94 1.42
    -9 5 7 0.17 0.84
    -9 5 -8 4.34 1.92
    9 5 8 8.1 2.12
    -9 5 -9 21.24 3.82
    9 5 9 26 3.52
    -9 5 -10 9.24 2.71
    9 5 10 11.17 2.44
    -9 5 -11 2.62 1.83
    9 5 11 0.17 1.22
    -9 5 -12 0.66 1.26
    9 5 12 -0.69 0.95
    9 5 13 45.08 4.88
    -9 5 -13 42.74 5.54
    9 5 14 1.54 1.23
    -9 5 -14 2.24 1.72
    9 5 15 1.73 1.09
    -9 5 -15 -0.29 1.15
    9 5 16 2.42 1.56
    -9 5 -16 -0.8 1.9
    9 5 17 4.39 1.84
    -9 5 -17 2.57 1.76
    -9 5 -18 11.55 3
    -9 5 -19 13.34 3.39
    10 5 0 40.91 3.92
    -10 5 0 35.44 4.36
    -10 5 1 2.05 1.25
    -10 5 -1 2.13 1.5
    10 5 1 2.25 1.1
    10 5 -1 1.81 1.04
    -10 5 2 -0.66 1.22
    -10 5 -2 -0.21 1.19
    10 5 2 0.93 0.76
    10 5 -2 -0.56 0.74
    -10 5 3 2.32 1.57
    -10 5 -3 -0.97 1.26
    10 5 3 0.41 0.87
    -10 5 4 3.33 1.32
    -10 5 -4 2.87 1.38
    10 5 4 3.19 1.02
    -10 5 5 1.1 0.99
    -10 5 -5 0.07 1.04
    10 5 5 2.04 1.01
    -10 5 -6 3.99 1.68
    10 5 6 1.08 0.93
    -10 5 6 1.45 1.06
    -10 5 -7 3.72 1.7
    10 5 7 9.87 2.18
    -10 5 -8 10.69 2.76
    10 5 8 13.48 2.53
    -10 5 -9 0.33 1.16
    10 5 9 -0.32 0.81
    10 5 10 2.79 1.46
    -10 5 -10 -1.27 1.18
    10 5 11 8.46 2.17
    -10 5 -11 8.98 2.67
    10 5 12 11.26 2.56
    -10 5 -12 11.54 3.02
    10 5 13 1.39 0.91
    -10 5 -13 2.35 1.49
    10 5 14 3.87 1.85
    -10 5 -14 10.57 3.24
    -10 5 -14 7.02 2.61
    10 5 15 0.7 1.15
    -10 5 -15 -1.74 1.37
    -10 5 -15 1.62 1.58
    10 5 16 4.4 1.8
    -11 5 0 -2.05 1.31
    -11 5 1 1.53 0.93
    -11 5 -1 -0.46 0.88
    -11 5 2 -0.34 1.17
    -11 5 -2 1.05 1.14
    11 5 2 1.73 0.97
    -11 5 3 1.34 1.13
    11 5 3 -0.07 0.73
    -11 5 4 2.64 1.37
    -11 5 -4 4.16 1.95
    11 5 4 0.86 0.68
    -11 5 4 6.01 2.17
    -11 5 -5 19.84 3.67
    11 5 5 15.74 2.68
    -11 5 5 17.42 3.43
    11 5 6 -0.03 0.8
    -11 5 -6 1.38 2.06
    -11 5 6 2.61 1.71
    11 5 7 25.61 3.58
    -11 5 -7 35.14 5.09
    -11 5 7 32.69 4.35
    11 5 8 2.18 1.06
    -11 5 -8 0.48 1.46
    -11 5 -8 1.35 1.87
    -11 5 8 0.93 1.31
    11 5 9 1.88 1.35
    -11 5 -9 1.89 1.39
    -11 5 -9 2.6 1.82
    11 5 10 4.5 1.81
    -11 5 -10 2.09 1.46
    -11 5 -10 6.3 2.55
    11 5 11 0.77 1.22
    -11 5 -11 0.17 0.97
    11 5 12 15.73 2.98
    -11 5 -12 14.59 3.6
    11 5 13 0.49 1.16
    11 5 14 0.82 1.31
    -12 5 0 -0.97 1.11
    -12 5 0 1.13 1.68
    -12 5 1 1.53 1.55
    -12 5 -1 1.35 1.02
    -12 5 -1 3.9 2.49
    -12 5 1 0.13 1.51
    -12 5 2 18.33 3.38
    -12 5 -2 19.66 3.7
    -12 5 -2 22.62 4.3
    -12 5 2 15.43 3.44
    -12 5 -3 10.11 2.91
    -12 5 -3 15.75 3.72
    -12 5 3 14.33 3.27
    -12 5 -4 2.22 1.86
    -12 5 -4 0.62 1.46
    -12 5 4 1.98 1.5
    12 5 5 9.75 2.43
    -12 5 -5 10.26 2.96
    -12 5 -5 12.15 3.52
    -12 5 5 12.6 3.06
    -12 5 -6 41.96 5.78
    -12 5 -6 40.52 5.92
    12 5 6 30.54 3.91
    -12 5 6 30.95 4.4
    12 5 7 7.15 2.02
    -12 5 -7 13.46 3.42
    -12 5 -7 11.49 3.24
    -12 5 7 9.3 2.41
    12 5 8 8.93 2.22
    -12 5 -8 4.12 2.1
    12 5 9 4.13 1.64
    -12 5 -9 2.48 1.05
    12 5 10 1.96 1.29
    12 5 11 1.1 1.24
    12 5 12 8.92 2.45
    -13 5 0 -1.21 1.83
    -13 5 -1 3.56 1.7
    -13 5 -1 2.66 1.78
    -13 5 1 4.52 2.46
    -13 5 -2 -0.91 1.01
    -13 5 2 3.84 1.87
    -13 5 -3 7.23 2.67
    -13 5 3 5.04 2.5
    -13 5 -4 1.95 1.59
    -13 5 4 2.56 1.86
    -13 5 -5 2.11 1.72
    -13 5 5 0.11 0.98
    -13 5 -6 4.05 2.11
    -13 5 6 2.63 1.51
    0 6 0 29.56 3.58
    0 6 -1 93.67 5.98
    0 6 1 104.04 6.21
    0 6 2 2.31 1.39
    0 6 -2 2.16 1.64
    0 6 3 1305.15 21.61
    0 6 -3 1286.94 22.17
    0 6 4 31.4 3.47
    0 6 -4 32.65 3.7
    0 6 5 4.42 1.21
    0 6 -5 2.17 1.09
    0 6 6 20.92 2.86
    0 6 -6 21.81 3.08
    0 6 7 7.49 1.73
    0 6 -7 6.28 1.77
    0 6 8 291.78 9.94
    0 6 -8 293.42 11.19
    0 6 9 179.64 7.82
    0 6 -9 171.48 8.59
    0 6 -10 8.27 2.16
    0 6 10 4.33 1.4
    0 6 11 223.52 10.49
    0 6 -11 215.36 9.82
    0 6 12 -0.14 1.46
    0 6 -12 4.25 1.83
    0 6 13 277.4 11.66
    0 6 -13 262.11 11.24
    0 6 14 253.94 11.12
    0 6 -14 256.95 11.15
    0 6 15 76.62 6.26
    0 6 -15 74.5 6.18
    0 6 16 74.51 6.02
    0 6 -16 67.52 5.91
    0 6 17 3.54 1.74
    0 6 -17 0.18 0.98
    0 6 18 10.69 2.45
    0 6 -18 10.08 2.56
    0 6 19 0.89 0.87
    0 6 -19 1.22 1.22
    0 6 -20 65.34 6.16
    0 6 20 69.39 5.89
    0 6 21 27.21 3.68
    0 6 -21 22.47 3.73
    0 6 22 18.95 3.21
    0 6 -22 18.99 3.49
    0 6 23 7.26 2.19
    0 6 -23 6.82 2.28
    0 6 24 1.88 0.99
    0 6 25 11.28 2.64
    0 6 26 27.5 3.91
    0 6 27 -0.76 0.96
    1 6 0 0.53 0.79
    -1 6 0 0.08 0.72
    1 6 1 2.65 1.31
    1 6 -1 4.08 1.54
    -1 6 1 4.8 1.58
    -1 6 -1 3.64 1.27
    1 6 2 284.75 10.18
    -1 6 2 274.64 10.08
    -1 6 -2 289.73 10.58
    1 6 -2 293.65 10.56
    1 6 3 90.19 5.69
    -1 6 3 88.23 5.73
    1 6 -3 85.16 5.74
    -1 6 -3 79.89 5.64
    1 6 4 17.35 2.51
    -1 6 4 20.34 2.72
    1 6 -4 19.19 2.84
    -1 6 -4 19.55 2.85
    1 6 5 4.23 1.29
    -1 6 5 2.58 1.15
    1 6 -5 5.01 1.58
    -1 6 -5 3.56 1.2
    1 6 6 5.5 1.55
    -1 6 6 6.84 1.64
    1 6 -6 4.81 1.4
    -1 6 -6 5.37 1.61
    1 6 7 13.66 2.25
    -1 6 7 11.08 1.99
    1 6 -7 9.82 2
    -1 6 -7 8.7 1.99
    -1 6 8 39.8 3.76
    1 6 -8 43.54 4.29
    -1 6 -8 43.74 4.39
    1 6 9 156.76 8.89
    -1 6 9 159.1 7.28
    1 6 -9 157.36 8.18
    -1 6 -9 165.38 8.64
    -1 6 10 8.93 1.84
    1 6 -10 7.74 2.01
    1 6 10 7.46 2.19
    -1 6 -10 8.17 2.16
    1 6 11 6.03 1.82
    1 6 -11 3.01 1.34
    -1 6 11 1.34 1.31
    -1 6 -11 5.79 1.8
    1 6 12 131.19 8.08
    -1 6 12 125.41 7.79
    1 6 -12 131.37 7.8
    -1 6 -12 130.44 7.89
    1 6 13 47.16 4.9
    -1 6 13 37.06 4.33
    1 6 -13 37.32 4.23
    -1 6 -13 39.16 4.53
    1 6 14 25.93 3.66
    -1 6 14 20.43 3.2
    1 6 -14 26.85 3.63
    -1 6 -14 23.5 3.45
    1 6 15 22.47 3.42
    -1 6 15 18.32 3.01
    1 6 -15 23.21 3.52
    -1 6 -15 18.94 3.32
    -1 6 16 6.06 1.84
    1 6 16 7.93 2.25
    1 6 -16 8.2 1.98
    -1 6 -16 4.38 1.58
    -1 6 17 29.81 3.85
    1 6 17 24.46 3.56
    1 6 -17 30.24 3.97
    -1 6 -17 25.93 3.87
    1 6 18 9.34 2.31
    -1 6 18 12.27 2.61
    1 6 -18 12.88 2.62
    -1 6 -18 9.59 2.49
    1 6 19 27.17 3.76
    1 6 -19 25.75 3.81
    -1 6 19 32.77 3.84
    -1 6 -19 29.41 4.21
    1 6 20 -0.5 0.8
    -1 6 20 -1.63 0.75
    1 6 -20 0.53 0.9
    -1 6 -20 0.58 0.99
    1 6 21 10.29 2.51
    -1 6 21 10.24 2.25
    1 6 -21 9.47 2.36
    -1 6 -21 9.57 2.47
    1 6 22 6.67 2.02
    -1 6 22 4.86 1.72
    -1 6 -22 2.75 1.79
    -1 6 23 -0.34 0.84
    -1 6 -23 -0.87 1.47
    -1 6 24 1.97 1.26
    -1 6 -24 -0.98 1.21
    1 6 25 0.16 0.95
    -1 6 25 -0.88 1
    1 6 26 1.13 0.92
    2 6 0 257 9.74
    -2 6 0 250.07 9.76
    2 6 1 2.52 1.15
    2 6 -1 5.94 1.8
    -2 6 1 1.76 1
    -2 6 -1 1.39 1.05
    2 6 2 87.16 5.64
    -2 6 2 83.6 5.56
    -2 6 -2 87.79 5.95
    2 6 -2 85.92 5.69
    2 6 -3 -0.36 0.95
    2 6 3 -0.09 0.82
    -2 6 3 -0.11 0.74
    -2 6 -3 -0.34 0.94
    2 6 4 70.67 5.04
    2 6 -4 70.55 5.28
    -2 6 4 66.6 4.95
    -2 6 -4 74.04 5.51
    2 6 -5 4.07 1.31
    -2 6 5 3.4 1.13
    2 6 5 4.97 1.6
    -2 6 -5 0.85 0.8
    2 6 6 3.5 1.27
    -2 6 6 7.15 1.71
    2 6 -6 5.95 1.68
    -2 6 -6 6.67 1.9
    -2 6 7 33.46 3.42
    2 6 -7 31.91 3.58
    -2 6 -7 40.65 4.27
    2 6 8 30.67 4.03
    -2 6 8 33.79 3.41
    2 6 -8 36.27 3.92
    -2 6 -8 36.34 4.09
    -2 6 9 21.97 2.7
    -2 6 -9 28.42 3.64
    2 6 -9 22.53 3.16
    2 6 9 24.37 3.58
    -2 6 10 6.03 1.45
    2 6 10 3.36 1.77
    2 6 -10 2.81 0.99
    -2 6 -10 4.78 1.63
    2 6 11 45.38 4.86
    -2 6 11 46.99 3.91
    2 6 -11 42.51 4.26
    -2 6 -11 45.32 4.7
    2 6 12 117.66 7.69
    -2 6 12 125.94 7.77
    2 6 -12 131.27 7.61
    -2 6 -12 124.15 7.91
    2 6 13 73.58 6.17
    -2 6 13 67.7 5.8
    2 6 -13 70.95 5.68
    -2 6 -13 68.36 5.97
    2 6 14 4.26 1.72
    -2 6 14 0.47 0.98
    2 6 -14 2.52 1.24
    -2 6 -14 3.01 1.63
    2 6 15 11.95 2.57
    -2 6 15 11.69 2.41
    2 6 -15 8.44 2.15
    -2 6 -15 9.4 2.32
    2 6 16 6.37 1.96
    -2 6 16 2.29 1.19
    2 6 -16 3.09 1.48
    -2 6 -16 1.87 1.19
    2 6 17 9.13 2.52
    -2 6 17 8.79 2.29
    2 6 -17 5.96 1.75
    -2 6 -17 6.64 2.05
    2 6 18 11.38 2.57
    -2 6 18 8.76 2.14
    2 6 -18 6.66 2
    -2 6 -18 3.76 1.58
    2 6 -19 45.08 4.84
    -2 6 -19 42.27 5.06
    2 6 19 46.03 4.94
    -2 6 19 42.44 4.39
    2 6 20 1.11 1.35
    -2 6 20 1.17 1.1
    2 6 -20 3.09 1.52
    -2 6 -20 2.76 1.76
    2 6 21 1.61 1.4
    -2 6 21 3.67 1.43
    -2 6 -21 4.48 1.97
    2 6 22 0.41 0.8
    -2 6 22 2.22 1.33
    -2 6 -22 2.32 1.44
    2 6 23 -1.05 1.15
    -2 6 23 1.04 0.88
    -2 6 -23 0.86 1.27
    2 6 24 1.9 1.18
    -2 6 -24 -0.27 1.38
    2 6 25 4.17 1.82
    -2 6 -25 0.61 1.15
    3 6 0 0.02 0.77
    -3 6 0 -0.31 1.01
    3 6 1 37.07 3.8
    3 6 -1 37.75 3.78
    -3 6 1 40.54 3.95
    -3 6 -1 38.96 3.98
    3 6 2 0.61 0.84
    3 6 -2 0.58 0.94
    -3 6 2 0.3 0.77
    -3 6 -2 -0.28 1.12
    3 6 -3 11.53 2.16
    3 6 3 12.68 2.23
    -3 6 3 9.14 2.01
    -3 6 -3 11.54 2.19
    3 6 -4 15.01 2.37
    -3 6 4 14.53 2.39
    -3 6 -4 16.4 2.65
    3 6 -5 10.51 2.04
    -3 6 5 10.6 2.02
    -3 6 -5 10.22 2.11
    3 6 6 89.9 7.11
    3 6 -6 74.11 5.6
    -3 6 6 89.25 5.76
    -3 6 -6 77.23 6.11
    3 6 -7 13.07 2.35
    -3 6 7 9.49 1.92
    3 6 7 9.39 2.18
    -3 6 -7 11.27 2.32
    3 6 -8 -1.08 1.19
    -3 6 8 0.37 0.72
    3 6 8 0.88 1.34
    -3 6 -8 1.71 1.32
    3 6 9 102.51 7.22
    -3 6 9 89.84 5.57
    3 6 -9 89.61 6.13
    -3 6 -9 90.5 6.72
    -3 6 -10 5.97 2.16
    -3 6 10 3.63 1.13
    3 6 10 5.42 1.75
    3 6 -10 -0.35 1.17
    3 6 11 62.92 5.69
    -3 6 11 62.16 4.45
    3 6 -11 61.71 5.15
    -3 6 -11 60.61 5.64
    -3 6 -12 2.56 1.76
    -3 6 12 2.62 1.11
    3 6 12 3.96 1.76
    3 6 -12 5.36 1.78
    -3 6 12 2.46 1.3
    3 6 13 150.01 8.83
    -3 6 13 166.84 8.88
    3 6 -13 160.11 8.44
    -3 6 -13 161.34 9.29
    -3 6 -14 9.33 2.35
    3 6 14 11.93 2.76
    -3 6 14 9.01 2.03
    3 6 -14 13.8 2.56
    -3 6 -15 9.26 2.42
    3 6 15 11.18 2.57
    -3 6 15 13.73 2.58
    3 6 -15 8.9 2.12
    -3 6 -16 2.25 1.35
    3 6 16 2.81 1.48
    -3 6 16 4.73 1.66
    3 6 -16 2.66 1.12
    -3 6 -17 1.13 1.18
    3 6 17 3.85 1.46
    -3 6 17 3.41 1.58
    3 6 -17 -0.27 1.12
    -3 6 -18 18.18 3.49
    3 6 18 17.19 3.11
    -3 6 18 18.41 2.89
    3 6 -18 16.84 2.92
    -3 6 -19 28.94 4.39
    3 6 -19 37.03 4.32
    3 6 19 33.11 4.36
    -3 6 19 34.37 3.83
    -3 6 -20 3.1 1.68
    3 6 20 2.36 1.31
    -3 6 20 0.59 0.99
    -3 6 -21 5.34 2.09
    3 6 21 8.32 2.26
    -3 6 21 7.54 1.81
    -3 6 -22 12.93 3.2
    3 6 22 12.75 2.87
    -3 6 -23 26.58 4.6
    3 6 23 31.17 4.32
    -3 6 -24 3.17 1.83
    3 6 24 3.92 1.74
    -3 6 -25 0.94 1.18
    -3 6 -26 1.73 1.56
    4 6 0 2.85 1.7
    -4 6 0 0.44 1.3
    4 6 -1 420.91 12.56
    -4 6 1 398.67 12.77
    -4 6 -1 409.93 13.03
    4 6 -2 33.99 3.7
    -4 6 2 38.25 3.97
    -4 6 -2 36.42 3.99
    4 6 -3 64.18 4.96
    -4 6 3 66.06 5.15
    -4 6 -3 61.87 5.29
    4 6 -4 45.23 4.23
    -4 6 4 44.42 4.2
    -4 6 -4 45.47 4.54
    4 6 4 39.59 4.54
    4 6 -5 0.69 0.66
    -4 6 5 1.73 1
    4 6 5 0.77 1.08
    -4 6 -5 0.28 0.95
    -4 6 -6 5.73 1.86
    4 6 -6 7.38 1.92
    -4 6 6 4.48 1.37
    4 6 6 5.57 1.82
    4 6 7 203.85 10.05
    4 6 -7 197.87 8.75
    -4 6 7 187.54 8.2
    -4 6 -7 183.73 9.45
    -4 6 -8 26.69 3.69
    4 6 -8 33.75 3.83
    -4 6 8 29.17 3.21
    4 6 8 31.55 4.04
    -4 6 -9 16.66 3.06
    4 6 -9 18.39 2.75
    4 6 9 20.63 3.35
    -4 6 9 15.25 2.36
    4 6 10 45 4.84
    -4 6 10 52.04 4.17
    4 6 -10 47.35 4.45
    -4 6 -10 54.94 5.32
    4 6 11 48.02 5.06
    -4 6 11 41.78 3.69
    4 6 -11 41.38 4.21
    -4 6 -11 47.01 5.15
    -4 6 -12 25.12 3.8
    -4 6 12 21.76 2.64
    4 6 -12 26.41 3.4
    4 6 12 20.84 3.28
    -4 6 -13 13.09 2.76
    4 6 13 10.77 2.44
    -4 6 13 12.71 2.03
    4 6 -13 9.96 2.16
    -4 6 13 11.24 2.38
    -4 6 -14 4.52 1.94
    4 6 14 2.25 1.46
    4 6 -14 0.82 0.88
    -4 6 14 3 1.2
    -4 6 -15 -1.44 1.43
    4 6 15 -1.64 1.46
    -4 6 15 -1.37 1.06
    4 6 -15 0.86 0.98
    -4 6 -16 0.2 1
    4 6 16 1.77 1.22
    -4 6 16 1.81 1.12
    4 6 -16 1 1.15
    -4 6 -17 0.83 1.04
    4 6 17 2.58 1.49
    -4 6 17 -0.14 0.76
    4 6 -17 0.55 0.87
    -4 6 -18 12.51 2.95
    4 6 18 7.96 2.24
    -4 6 18 10.38 2.13
    -4 6 -19 10.72 2.82
    4 6 19 9.19 2.31
    -4 6 19 10.22 2.18
    -4 6 -20 4.22 1.89
    4 6 20 2.2 1.44
    -4 6 -21 5.73 2.3
    4 6 21 3.89 1.78
    -4 6 -22 -0.35 1.34
    4 6 22 2.18 1.48
    -4 6 -23 -0.07 1.23
    4 6 23 2.08 1.57
    -4 6 -24 -0.77 1.36
    -4 6 -25 1.51 1.26
    -5 6 0 -1.53 1.22
    -5 6 1 5.73 1.74
    -5 6 -1 2.4 1.04
    -5 6 2 26.49 3.3
    5 6 2 23.33 3.51
    -5 6 -2 25.72 3.48
    -5 6 -3 25.4 3.55
    5 6 -3 22.51 2.99
    5 6 3 23.71 3.43
    -5 6 3 23.5 3.21
    -5 6 -4 -0.74 1.06
    5 6 -4 -0.53 1.22
    5 6 4 -1 1.51
    -5 6 4 -1.02 1.13
    -5 6 -5 0.48 1.22
    5 6 -5 -0.11 0.67
    5 6 5 1.93 1.53
    -5 6 5 -0.34 0.88
    -5 6 -6 11.89 2.45
    5 6 -6 11.19 2.15
    5 6 6 10.74 2.46
    -5 6 6 11.81 2.32
    5 6 7 148.19 8.7
    5 6 -7 135.81 7.27
    -5 6 7 148.51 7.42
    -5 6 -7 154.4 8.78
    -5 6 -8 4.74 1.62
    5 6 -8 6.19 1.7
    5 6 8 5.32 1.92
    -5 6 8 5.24 1.53
    -5 6 -9 29.13 3.98
    5 6 -9 41.45 4.13
    -5 6 9 28.1 3.21
    5 6 9 27.56 3.93
    -5 6 -10 4.92 1.88
    5 6 10 10.07 2.41
    5 6 -10 6.99 1.77
    -5 6 10 7.75 1.8
    -5 6 -11 2.39 1.5
    5 6 11 1.98 1.24
    5 6 -11 0.99 0.92
    -5 6 11 0.22 0.63
    5 6 12 107.1 7.42
    5 6 -12 96.19 6.24
    -5 6 12 93.97 5.43
    -5 6 -12 97.35 7.53
    -5 6 -13 18.14 3.37
    5 6 13 21.21 3.43
    -5 6 13 20.36 2.5
    5 6 -13 17.41 2.69
    -5 6 13 17.42 2.86
    -5 6 -14 -1.18 1.15
    5 6 14 0.44 1.06
    5 6 -14 1.03 1.06
    -5 6 14 0.36 1.12
    -5 6 -15 3.65 1.54
    5 6 15 5.77 1.9
    5 6 -15 6.86 1.86
    -5 6 15 6.36 1.56
    -5 6 -16 -0.56 1.45
    5 6 16 -1.46 1.41
    -5 6 16 1.9 0.87
    5 6 -16 0.64 0.86
    -5 6 -17 8.77 2.6
    5 6 17 11.17 2.73
    -5 6 -18 19.1 3.72
    5 6 18 19.13 3.28
    -5 6 -19 3.06 2
    5 6 19 3.08 1.68
    -5 6 -20 11.34 3.11
    5 6 20 17.16 3.24
    -5 6 -21 8.74 2.79
    5 6 21 9.86 2.67
    -5 6 -22 1.86 1.6
    5 6 22 2.85 1.73
    -5 6 -23 15.6 3.55
    6 6 0 169.4 9.14
    -6 6 0 180.52 9.01
    -6 6 -1 0.06 1.01
    6 6 1 0.16 1.03
    6 6 2 242.88 10.95
    -6 6 2 233.51 10.17
    -6 6 -2 234.83 10.63
    -6 6 3 32.98 3.83
    6 6 3 30.17 3.88
    -6 6 -3 34.73 4.18
    6 6 4 38.03 4.42
    -6 6 4 34.43 3.83
    -6 6 -4 38.72 4.36
    -6 6 -5 4.04 1.66
    6 6 5 2.69 1.35
    -6 6 5 1.88 1.31
    6 6 6 42.77 4.84
    -6 6 6 46.61 4.48
    -6 6 -6 40.03 4.83
    6 6 7 31.41 4.03
    -6 6 7 35.89 3.79
    -6 6 -7 34.99 4.45
    -6 6 -8 4.2 1.82
    6 6 8 0.59 1.12
    -6 6 8 1.54 1.2
    -6 6 -9 13.32 2.88
    6 6 9 18.49 3.25
    6 6 -9 17.49 2.72
    -6 6 9 17.63 2.74
    6 6 10 82.95 6.54
    6 6 -10 81.28 5.72
    -6 6 10 71.51 5.07
    -6 6 -10 69.83 6.49
    -6 6 -11 1.42 1.26
    6 6 -11 0.64 0.83
    -6 6 11 -0.69 0.9
    -6 6 -12 24.09 3.97
    6 6 -12 27.41 3.36
    -6 6 12 31.68 3.21
    6 6 12 30.07 4.14
    -6 6 -13 5.92 2.02
    6 6 13 5.46 1.94
    6 6 -13 4.41 1.53
    -6 6 13 5.35 1.71
    -6 6 -14 1.71 1.01
    6 6 14 1.87 1.19
    6 6 -14 4.7 1.52
    -6 6 14 0.83 0.78
    -6 6 -15 12.5 3.11
    6 6 15 12.12 2.66
    -6 6 -16 5.04 1.92
    6 6 16 3.05 1.57
    -6 6 -17 8.94 2.88
    6 6 17 15.67 3.06
    -6 6 -18 6.76 2.36
    6 6 18 3.64 1.69
    -6 6 -19 0.93 1.6
    6 6 19 0.13 0.95
    -6 6 -20 1.72 1.69
    6 6 20 2.52 1.58
    -6 6 -21 12.17 3.24
    -7 6 0 1.75 1.38
    7 6 0 -0.64 1.43
    7 6 1 223.72 10.35
    7 6 -1 214.01 10.12
    -7 6 1 224.99 10.35
    -7 6 -1 218.13 10.36
    7 6 2 63.29 5.48
    7 6 -2 63.62 5.6
    -7 6 2 57.43 5.21
    -7 6 -2 72.24 6.03
    7 6 3 59.82 5.49
    7 6 -3 51.58 5
    -7 6 3 60.63 5.21
    -7 6 -3 49.74 5.1
    -7 6 -4 2.53 1.47
    7 6 4 1.98 1.37
    7 6 -4 0.13 0.94
    -7 6 4 1.29 0.81
    -7 6 -5 13.09 2.88
    7 6 5 13.86 2.7
    -7 6 5 8.9 1.98
    -7 6 -6 6.36 2
    7 6 6 7.67 2.06
    -7 6 6 8.41 1.99
    -7 6 -7 2.8 1.7
    7 6 7 2.91 1.66
    -7 6 7 2.27 1.13
    -7 6 -8 14.96 3.14
    7 6 8 20.63 3.33
    -7 6 8 15.46 2.58
    -7 6 9 82.64 5.68
    -7 6 -9 84.79 7.22
    7 6 9 82.66 6.42
    -7 6 -10 7.48 2.12
    7 6 10 7.32 2.08
    -7 6 10 10.58 2.17
    -7 6 -11 16.5 3.29
    7 6 11 15.84 3.03
    -7 6 -12 -0.15 1.39
    7 6 12 1.45 1.63
    -7 6 -13 1.38 1.48
    7 6 13 1.67 1.55
    -7 6 -14 19.31 3.94
    7 6 14 23.75 3.67
    -7 6 -15 18.99 3.75
    7 6 15 26.53 3.89
    -7 6 -16 1.52 1.5
    7 6 16 1.76 1.36
    -7 6 -17 3.71 1.62
    7 6 17 8.21 2.31
    -7 6 -18 1.43 1.66
    7 6 18 2.27 1.6
    -7 6 -19 -1.4 1.62
    7 6 19 -1.59 1.62
    8 6 0 40.46 4.44
    -8 6 0 36.7 4.41
    -8 6 1 4.19 1.61
    -8 6 -1 3.05 1.7
    8 6 1 3.42 1.33
    8 6 -1 6.56 2.09
    -8 6 -2 26.41 3.81
    8 6 2 31.24 3.83
    8 6 -2 28.13 3.63
    -8 6 2 29.39 3.8
    -8 6 -3 1.5 1.41
    8 6 3 1.49 1.4
    8 6 -3 -0.92 1.07
    -8 6 3 1.97 1.23
    -8 6 -4 0.03 1.17
    8 6 4 -0.27 0.96
    8 6 -4 -1.48 1.37
    -8 6 4 -0.6 0.98
    8 6 5 1.78 1.25
    8 6 -5 -0.65 1
    -8 6 5 -1.59 1.38
    -8 6 -6 0.63 1.33
    8 6 6 2.01 1.33
    8 6 -6 1.11 0.91
    -8 6 6 -0.6 0.99
    -8 6 -7 0.96 1.29
    8 6 7 2.39 1.32
    8 6 -7 0.23 0.83
    -8 6 7 2.21 1.11
    -8 6 -8 13.94 3.02
    8 6 8 16.71 2.94
    -8 6 8 13.88 2.48
    -8 6 -9 3.94 1.92
    8 6 9 1.54 0.93
    -8 6 9 5.17 1.65
    -8 6 -10 1.44 1.44
    8 6 10 1.41 1.26
    -8 6 -11 -2.07 1.88
    8 6 11 -0.39 1.19
    -8 6 -12 2.73 1.96
    8 6 12 2.66 1.51
    -8 6 -13 2.77 1.63
    8 6 13 4.69 1.67
    -8 6 -14 28.22 4.69
    8 6 14 25.81 3.87
    -8 6 -15 -0.98 1.5
    8 6 15 4.45 1.79
    -8 6 -16 -0.06 1.07
    8 6 16 -0.48 1.06
    -8 6 -17 2.67 1.71
    8 6 17 0.49 0.93
    -9 6 0 0.11 1.01
    9 6 0 -1.13 1.23
    -9 6 1 0.18 0.8
    -9 6 -1 0.41 0.86
    9 6 -1 1.57 1.04
    9 6 1 1.03 0.94
    -9 6 2 1.63 1.2
    -9 6 -2 1.63 1.5
    9 6 2 0.18 0.75
    9 6 -2 -0.52 1.15
    -9 6 -3 28.7 4.17
    9 6 -3 25.2 3.37
    -9 6 3 28.85 3.89
    9 6 3 30.45 3.83
    -9 6 -4 0.57 0.93
    9 6 4 -0.5 0.81
    9 6 -4 -0.21 0.73
    -9 6 4 0.72 0.81
    -9 6 -5 1.53 1.51
    9 6 5 1.24 1.29
    -9 6 5 2.07 1.06
    -9 6 -6 18.06 3.73
    9 6 6 12.67 2.51
    -9 6 6 16.81 2.96
    -9 6 -7 3.58 1.93
    9 6 7 3.57 1.36
    -9 6 7 1.54 0.84
    -9 6 -8 1.51 1.14
    9 6 8 2.44 1.08
    -9 6 -9 2.54 1.57
    9 6 9 0.29 1.2
    -9 6 -10 1.22 1.38
    9 6 10 3.14 1.5
    -9 6 -11 -0.44 1.19
    9 6 11 -0.94 1.26
    -9 6 -12 0.99 1.3
    9 6 12 2.13 1.35
    -9 6 -13 6.47 2.25
    9 6 13 5.15 1.82
    -9 6 -14 2.95 2.12
    9 6 14 -0.52 1.33
    -9 6 -15 2.38 1.98
    9 6 15 0.43 1.28
    9 6 16 0.28 1.08
    -10 6 0 0.78 0.85
    10 6 0 4.03 1.54
    -10 6 1 -1 1.58
    -10 6 -1 3.69 1.54
    10 6 1 4.08 1.53
    10 6 -1 4.46 1.48
    -10 6 2 1.97 0.98
    -10 6 -2 -1.73 1.32
    10 6 2 0.42 0.83
    -10 6 -3 5.86 2.15
    10 6 3 4.04 1.52
    -10 6 3 4.11 1.62
    10 6 4 -0.68 1.06
    -10 6 4 0.2 0.92
    -10 6 -5 6.61 2.25
    10 6 5 3.63 1.44
    -10 6 5 6.49 1.89
    -10 6 -6 -1.45 1.32
    10 6 6 -0.48 1.28
    -10 6 -7 0.7 1.39
    10 6 7 0.36 0.84
    -10 6 -8 5.8 2.46
    10 6 8 7 2.06
    -10 6 -9 9.33 2.76
    10 6 9 9.08 2.26
    -10 6 -10 -0.77 1.48
    10 6 10 1.18 1.37
    -10 6 -11 12.21 3.33
    10 6 11 9.02 2.3
    -10 6 -12 1.13 1.31
    10 6 12 1.31 1.49
    -10 6 -13 -1.66 1.34
    10 6 13 0.79 1.21
    10 6 14 -0.81 0.88
    -11 6 0 -1.64 1.57
    -11 6 1 0.25 0.89
    -11 6 -1 -1.42 1.38
    -11 6 2 -1.91 1.46
    -11 6 -2 -1.14 1.21
    11 6 2 0.19 0.83
    -11 6 3 -0.03 1.02
    -11 6 -3 2.2 1.63
    11 6 3 -0.38 1.16
    -11 6 -4 7.6 2.65
    11 6 4 5.57 1.7
    -11 6 -5 24.6 4.31
    11 6 5 23.85 3.55
    -11 6 -6 3.26 2.39
    11 6 6 1.03 0.82
    -11 6 -7 1.76 1.51
    11 6 7 -0.93 1.09
    -11 6 -8 2.71 1.81
    11 6 8 -0.65 0.97
    -11 6 -9 1.22 1.35
    11 6 9 0.39 1.01
    -11 6 -10 4.68 2.22
    11 6 10 2.11 1.17
    11 6 11 6.11 2.04
    11 6 12 6.08 2.18
    -12 6 0 2.99 1.68
    -12 6 1 10.99 2.78
    -12 6 -1 15.38 3.52
    -12 6 -2 2.46 1.76
    -12 6 2 7.05 2.56
    -12 6 -3 4.54 1.97
    -12 6 3 7.52 2.68
    -12 6 -4 10.18 2.97
    -12 6 4 16.63 3.76
    -12 6 -5 -0.81 1.45
    -12 6 5 1.32 1.76
    -12 6 -6 2.76 1.36
    12 6 6 -0.16 0.83
    -12 6 -7 -0.5 1.17
    12 6 7 -1.29 1.12
    12 6 8 3.01 1.52
    12 6 9 0.04 0.93
    -13 6 -1 1.62 1.35
    -13 6 -2 3.37 1.94
    -13 6 -3 0.42 1.24
    -13 6 5 10.33 2.91
    0 7 0 27.16 3.73
    0 7 1 -0.74 0.85
    0 7 -1 -0.98 1.03
    0 7 2 -0.12 0.89
    0 7 -2 1.44 1.17
    0 7 3 1.03 0.95
    0 7 -3 -0.14 0.95
    0 7 4 0.22 0.95
    0 7 -4 1.5 1.61
    0 7 5 -4.01 1.46
    0 7 -5 0.56 0.97
    0 7 6 -0.58 1.07
    0 7 -6 -0.25 1.17
    0 7 7 3.75 1.37
    0 7 -7 -0.58 1.37
    0 7 8 0.95 1.09
    0 7 -8 -0.25 0.97
    0 7 9 0.91 0.85
    0 7 -9 0.87 0.93
    0 7 -10 -0.97 1.07
    0 7 -11 -0.31 1
    0 7 11 -1.55 1.55
    0 7 12 -0.21 0.96
    0 7 -12 0.25 0.99
    0 7 13 -0.7 0.92
    0 7 -13 -0.41 0.89
    0 7 14 3.46 1.88
    0 7 -14 0.07 1.14
    0 7 15 -0.55 1.14
    0 7 -15 0.21 0.8
    0 7 16 0.29 1.05
    0 7 -16 -2.65 1.85
    0 7 17 2.33 1.59
    0 7 -17 -0.12 1.18
    0 7 18 1.6 1.47
    0 7 -18 -0.02 1.34
    0 7 19 1.72 1.61
    0 7 -19 0.81 1.19
    0 7 20 -0.65 0.9
    0 7 -20 1.52 1.29
    0 7 21 1.13 1.02
    0 7 -21 3.29 2
    0 7 22 -0.56 0.98
    0 7 -22 -0.6 1.04
    0 7 23 -1.48 1.63
    0 7 24 -1.51 1.23
    0 7 25 -0.45 1.04
    1 7 0 -0.3 0.85
    -1 7 0 0.21 1.03
    1 7 1 49.09 4.69
    1 7 -1 51.04 4.78
    -1 7 1 51.91 4.82
    -1 7 -1 56.49 5.02
    1 7 2 0.95 1.19
    1 7 -2 1.57 1.15
    -1 7 2 2.09 1.2
    -1 7 -2 2.16 1.26
    1 7 3 20.47 3
    -1 7 3 25.62 3.39
    1 7 -3 27.33 3.55
    -1 7 -3 27.29 3.68
    1 7 4 45.64 4.37
    -1 7 4 49 4.63
    1 7 -4 44.19 4.63
    -1 7 -4 47.34 4.81
    1 7 5 59.38 5.02
    -1 7 5 58.06 5.05
    1 7 -5 66.5 5.53
    -1 7 -5 62.4 5.46
    1 7 6 4.14 1.5
    -1 7 6 0.81 1.08
    1 7 -6 2.31 1
    -1 7 -6 2.52 1.27
    1 7 7 13.49 2.46
    -1 7 7 11.67 2.25
    1 7 -7 12.84 2.63
    -1 7 -7 9.93 2.39
    1 7 8 27.63 3.48
    -1 7 8 29.8 3.59
    1 7 -8 21.21 3.3
    -1 7 -8 23.99 3.63
    -1 7 9 67.05 5.23
    1 7 -9 74.76 6.08
    -1 7 -9 68.63 6.08
    -1 7 10 0.67 0.88
    1 7 -10 3.27 1.71
    1 7 10 -0.14 1.75
    -1 7 -10 1.88 1.48
    -1 7 11 8.89 1.9
    1 7 -11 4.49 1.77
    1 7 11 12.35 2.88
    -1 7 -11 8.15 2.01
    1 7 12 1.49 1.31
    1 7 -12 1.91 1.42
    -1 7 12 -0.23 1.45
    -1 7 -12 1.73 1.41
    1 7 13 0.74 0.95
    -1 7 13 1.02 1.47
    1 7 -13 0.9 1.08
    -1 7 -13 1.72 1.34
    1 7 14 23.08 3.76
    -1 7 14 27.93 3.95
    1 7 -14 21.97 3.52
    -1 7 -14 22.23 3.62
    1 7 15 21.91 3.75
    -1 7 15 15.31 3.05
    1 7 -15 15.84 3.1
    -1 7 -15 21.38 3.72
    1 7 16 11.79 2.77
    -1 7 16 11.9 2.77
    1 7 -16 12.43 2.84
    -1 7 -16 12.33 2.86
    1 7 17 8.97 2.5
    -1 7 17 7.42 2.18
    1 7 -17 7.25 2.17
    -1 7 -17 14.89 3.11
    1 7 18 4.06 1.68
    -1 7 18 3.16 1.52
    1 7 -18 2.16 1.2
    -1 7 -18 4.37 2.08
    1 7 19 10.99 2.67
    -1 7 19 13.57 2.83
    1 7 -19 10.05 2.34
    -1 7 -19 10.91 2.93
    1 7 20 22.88 3.79
    -1 7 20 20.46 3.43
    1 7 -20 21.23 3.81
    -1 7 -20 17.69 3.52
    1 7 21 4.82 2.02
    -1 7 21 2.91 1.51
    1 7 -21 9.06 2.67
    -1 7 -21 4.76 2.17
    1 7 22 -0.82 1.36
    -1 7 22 1.05 1
    -1 7 -22 1.67 1.22
    1 7 23 12.4 2.75
    -1 7 23 14.41 2.86
    -1 7 -23 17.45 3.69
    1 7 24 3.99 1.7
    -1 7 24 -1.03 1.37
    -1 7 -24 3.29 1.73
    2 7 0 4.81 1.95
    -2 7 0 0.23 1.01
    2 7 1 78.99 5.91
    2 7 -1 86.69 6.23
    -2 7 1 83.49 6.12
    -2 7 -1 78.06 6.07
    2 7 2 51.31 4.69
    2 7 -2 59.21 5.15
    -2 7 2 51.1 4.85
    -2 7 -2 62.12 5.38
    2 7 3 73.52 5.69
    2 7 -3 64.31 5.42
    -2 7 3 71 5.59
    -2 7 -3 63.94 5.6
    2 7 4 0.83 0.83
    2 7 -4 0.42 0.95
    -2 7 4 0.38 0.81
    -2 7 -4 1.12 0.95
    2 7 5 -0.71 0.95
    2 7 -5 0.45 0.94
    -2 7 5 0.39 0.78
    -2 7 -5 -1.29 1.39
    2 7 6 30.19 3.71
    -2 7 6 30.98 3.63
    -2 7 -6 36.34 4.21
    2 7 -6 31.06 3.75
    -2 7 7 9.78 2
    2 7 -7 12.6 2.48
    -2 7 -7 10.85 2.5
    -2 7 8 37.57 3.9
    2 7 -8 44.75 4.73
    -2 7 -8 44.68 4.88
    2 7 8 40.77 4.87
    -2 7 9 34.25 3.73
    2 7 -9 39.08 4.4
    -2 7 -9 41.64 4.84
    2 7 9 31.25 4.34
    -2 7 10 0.25 0.71
    2 7 -10 0.21 0.89
    2 7 10 -1.32 1.54
    -2 7 -10 0.92 1.28
    -2 7 11 18.31 2.68
    2 7 11 17.49 3.39
    2 7 -11 15.16 2.73
    -2 7 -11 14.31 3.07
    2 7 12 78.1 6.82
    -2 7 12 71.67 6.51
    -2 7 12 75.27 5.39
    2 7 -12 72.37 6.17
    -2 7 -12 78.25 6.83
    2 7 13 53.53 5.68
    -2 7 13 46.38 5.21
    2 7 -13 46.52 5.05
    -2 7 -13 60.35 5.95
    2 7 14 18.08 3.32
    -2 7 14 13.74 2.81
    2 7 -14 18.95 3.26
    -2 7 -14 18.07 3.35
    2 7 15 2.24 1.52
    -2 7 15 1.48 1.22
    2 7 -15 1.27 1.07
    -2 7 -15 1.27 1.29
    2 7 16 8 2.36
    -2 7 16 6.91 1.9
    2 7 -16 8.1 2.24
    -2 7 -16 4.75 1.8
    2 7 17 0.99 0.91
    -2 7 17 -0.14 1
    2 7 -17 0.81 1.25
    -2 7 -17 -0.4 0.99
    2 7 18 5.86 1.93
    -2 7 18 6.86 2.11
    2 7 -18 5.81 1.88
    -2 7 -18 5.95 2.22
    -2 7 19 30.03 4.04
    2 7 19 31.09 4.37
    2 7 -19 28.55 4.31
    -2 7 -19 29.06 4.53
    2 7 20 3.85 1.57
    -2 7 20 8.74 2.36
    2 7 -20 6.04 1.92
    -2 7 -20 7.47 2.67
    2 7 21 2.12 1.13
    -2 7 21 1.75 1.61
    -2 7 -21 1.73 1.72
    2 7 22 12.25 2.75
    -2 7 22 8.47 2.37
    -2 7 -22 13.97 3.38
    2 7 23 7.36 2.37
    -2 7 23 6.39 2.04
    -2 7 -23 4.57 1.8
    -2 7 -24 11.85 3.1
    -2 7 -25 15.77 3.64
    3 7 0 -0.25 0.81
    -3 7 0 -0.71 1.02
    3 7 1 8.66 2.03
    3 7 -1 4.88 1.79
    -3 7 1 5.57 1.76
    -3 7 -1 4.54 1.56
    3 7 2 24.26 3.37
    3 7 -2 28.16 3.61
    -3 7 2 23.41 3.32
    -3 7 -2 27.72 3.72
    3 7 3 33.86 3.85
    3 7 -3 35.83 4.09
    -3 7 3 36.74 4.06
    -3 7 -3 35.87 4.26
    3 7 4 15.93 2.71
    3 7 -4 16.94 2.82
    -3 7 4 16.25 2.86
    -3 7 -4 13.32 2.68
    3 7 -5 25.68 3.48
    -3 7 5 25.58 3.37
    -3 7 -5 23.38 3.48
    3 7 -6 63.01 5.42
    -3 7 6 69.37 5.44
    -3 7 -6 66.63 5.91
    3 7 -7 -1.34 1.23
    -3 7 7 1.22 1.1
    3 7 7 -2.66 2.08
    -3 7 -7 -0.7 1.05
    -3 7 8 16.02 2.62
    3 7 -8 15.75 2.85
    3 7 8 16.77 3.17
    -3 7 -8 18.49 3.32
    3 7 9 57.04 5.92
    -3 7 9 58.1 4.85
    3 7 -9 64.03 5.53
    -3 7 -9 57.37 5.68
    3 7 10 152.21 9.49
    -3 7 10 135.27 7.39
    3 7 -10 142.03 8.32
    -3 7 -10 142.04 9
    -3 7 11 2.8 1.16
    3 7 11 6.89 2.15
    3 7 -11 3.29 1.65
    -3 7 -11 3.28 1.62
    -3 7 12 20.88 2.96
    3 7 12 26.9 4.07
    3 7 -12 19.04 3.06
    -3 7 -12 19.55 3.62
    -3 7 13 -1 0.91
    3 7 13 -0.48 1.2
    3 7 -13 -1.71 1.48
    -3 7 13 2.02 1.27
    -3 7 -13 -0.05 0.94
    3 7 14 14.13 2.94
    3 7 -14 12.82 2.62
    -3 7 14 12.8 2.73
    -3 7 -14 17.47 3.37
    3 7 15 1.37 1.12
    -3 7 15 2.01 1.32
    3 7 -15 1.78 1.15
    -3 7 -15 4.89 2.07
    3 7 16 10.04 2.48
    -3 7 16 12.71 2.59
    3 7 -16 9.69 2.36
    -3 7 -16 12.49 3.14
    3 7 17 15.31 3.12
    -3 7 17 11.33 2.45
    3 7 -17 10.42 2.57
    -3 7 -17 11.29 2.82
    3 7 18 8.43 2.55
    -3 7 18 10.61 2.55
    3 7 -18 10.96 2.5
    -3 7 -18 8.31 2.53
    3 7 19 12.94 2.99
    -3 7 19 16.57 2.97
    3 7 -19 11.69 2.69
    -3 7 -19 14.03 3.27
    3 7 20 9.02 2.69
    -3 7 20 19.74 3.19
    -3 7 -20 20.57 4.02
    3 7 21 -0.07 1.11
    -3 7 -21 1.62 1.51
    3 7 22 8.47 2.42
    -3 7 -22 7.81 2.56
    -3 7 -23 -0.96 1.36
    -3 7 -24 1.17 1.23
    4 7 0 293.78 11.37
    -4 7 0 270.15 11.49
    4 7 1 67.36 5.52
    4 7 -1 64.13 5.41
    -4 7 1 53.36 5.2
    -4 7 -1 64.2 5.7
    4 7 -2 17.84 3.02
    -4 7 2 15.92 2.84
    -4 7 -2 17.17 3.01
    4 7 -3 70.61 5.62
    -4 7 3 78.78 6.01
    -4 7 -3 71.81 6.16
    4 7 -4 83.33 6.15
    -4 7 4 77.22 5.96
    -4 7 -4 73.38 6.16
    4 7 5 65.22 6.24
    4 7 -5 73.05 5.83
    -4 7 5 71.54 5.63
    -4 7 -5 67.26 6
    4 7 -6 12.77 2.53
    -4 7 6 12.58 2.5
    4 7 6 5.74 1.94
    -4 7 -6 8.79 2.37
    4 7 7 106.71 7.96
    4 7 -7 102.95 6.89
    -4 7 7 109.62 6.87
    -4 7 -7 97.57 7.44
    4 7 -8 27.22 3.61
    -4 7 8 24.66 3.19
    4 7 8 30.21 4.33
    -4 7 -8 29.67 4.19
    4 7 -9 19.22 3.12
    -4 7 9 14.45 2.55
    4 7 9 18.33 3.29
    -4 7 -9 17.04 3.31
    4 7 -10 -0.37 1.19
    -4 7 10 -0.53 1.21
    4 7 10 1.39 1.23
    -4 7 -10 0.86 1.23
    4 7 11 36.83 4.78
    -4 7 11 33.9 3.71
    4 7 -11 30.6 3.94
    -4 7 -11 34.35 4.71
    4 7 12 10.45 2.64
    -4 7 12 12.84 2.35
    4 7 -12 7.34 2.1
    -4 7 -12 7.18 2.39
    -4 7 -13 19.62 3.59
    4 7 13 23.07 3.72
    -4 7 13 21.36 2.88
    4 7 -13 19.01 3.1
    -4 7 13 22.45 3.85
    -4 7 -14 18.99 3.71
    4 7 14 21.12 3.65
    -4 7 14 20.62 2.79
    4 7 -14 19.64 3.23
    -4 7 14 15.44 3.05
    -4 7 -15 22.92 4.03
    4 7 15 29.71 4.34
    4 7 -15 18.88 3.11
    -4 7 15 27.17 3.82
    -4 7 -16 0.15 1.24
    4 7 16 1 1.02
    -4 7 16 -1.16 1.56
    4 7 -16 -0.12 1.11
    -4 7 -17 7.31 2.64
    4 7 17 5.47 2.02
    -4 7 17 6.63 1.91
    4 7 -17 10.22 2.46
    -4 7 -18 15.94 3.61
    4 7 18 15.49 3.19
    -4 7 18 11.63 2.52
    -4 7 -19 1.71 1.68
    4 7 19 0.85 1.1
    -4 7 -20 3.38 2.1
    4 7 20 -0.45 0.83
    -4 7 -21 7.23 2.73
    4 7 21 10.07 2.6
    -4 7 -22 -0.85 1.45
    -5 7 0 1.67 1.39
    -5 7 1 93.87 6.86
    -5 7 -1 95.5 7.12
    -5 7 2 17.45 3
    -5 7 -2 13.45 2.74
    5 7 -3 -0.76 1.05
    -5 7 3 2.36 1.34
    5 7 3 -0.4 1.31
    -5 7 -3 0.17 1.03
    5 7 -4 1.82 1.3
    -5 7 4 0.46 1.25
    5 7 4 1.16 0.95
    -5 7 -4 1.68 1.35
    5 7 -5 6.42 1.86
    -5 7 5 5.23 1.77
    5 7 5 3.92 1.7
    -5 7 -5 7.59 2.27
    5 7 -6 0.01 0.83
    5 7 6 -1 1.24
    -5 7 6 -0.93 0.86
    -5 7 -6 -1.28 1.25
    5 7 -7 16.83 2.82
    5 7 7 16.76 3.31
    -5 7 7 24.6 3.41
    -5 7 -7 19.55 3.47
    5 7 -8 13.13 2.74
    5 7 8 11.21 2.69
    -5 7 8 14.04 2.6
    -5 7 -8 14.22 3.1
    -5 7 -9 31.69 4.52
    5 7 -9 29.38 3.82
    -5 7 9 32.57 3.75
    5 7 9 26.69 4.11
    -5 7 -10 7.57 2.47
    5 7 -10 3.44 1.36
    5 7 10 7.15 2.15
    -5 7 10 8.27 2.05
    5 7 -11 -0.84 1.11
    -5 7 11 -0.38 0.74
    -5 7 -12 31.95 4.67
    -5 7 12 26.39 3.27
    5 7 12 24.69 3.93
    5 7 -12 22.96 3.42
    5 7 13 52.32 5.61
    -5 7 13 50.33 4.39
    5 7 -13 50.3 4.94
    -5 7 -13 58.25 6.34
    5 7 -14 30.98 4.04
    -5 7 -14 37.09 5.15
    -5 7 14 31.45 4.14
    5 7 14 34.92 4.59
    -5 7 -15 2.51 1.87
    5 7 15 -0.88 1.14
    5 7 -15 -0.03 0.97
    -5 7 15 -0.27 0.9
    -5 7 -16 1.66 1.48
    5 7 16 -1.7 1.78
    5 7 -16 0.13 0.85
    -5 7 16 -0.32 1.1
    -5 7 -17 5.32 2.3
    5 7 17 2.55 1.52
    -5 7 -18 2.12 1.71
    5 7 18 2.81 1.54
    -5 7 -19 -0.62 1.49
    5 7 19 -0.99 1.47
    -5 7 -20 7.35 2.61
    5 7 20 6.19 1.99
    -5 7 -21 6.12 2.41
    6 7 0 211.18 11.19
    -6 7 0 220.53 10.78
    6 7 1 20.46 3.75
    -6 7 1 21.07 3.46
    -6 7 -1 18.43 3.35
    6 7 2 11.43 2.7
    -6 7 2 12.48 2.71
    -6 7 -2 11.29 2.63
    6 7 3 12.85 2.77
    -6 7 3 15.01 2.79
    -6 7 -3 14.49 2.93
    6 7 4 6.06 1.9
    -6 7 4 3.38 1.39
    -6 7 -4 3.78 1.66
    6 7 5 -1.74 1.32
    -6 7 5 -0.72 0.81
    -6 7 -5 0.49 1.38
    -6 7 -6 -1.31 1.54
    6 7 6 -0.93 1.27
    -6 7 6 -0.2 0.9
    -6 7 -7 -1.01 1.31
    6 7 7 -0.98 1.13
    -6 7 7 -0.31 0.84
    6 7 8 54.29 5.79
    6 7 -8 62.03 5.39
    -6 7 8 60.43 5.27
    -6 7 -8 51.18 5.74
    -6 7 -9 12.6 2.86
    6 7 9 16.57 3.4
    6 7 -9 18.09 3
    -6 7 9 18.85 3.1
    -6 7 -10 19.58 3.67
    6 7 10 20.46 3.57
    6 7 -10 24.46 3.42
    -6 7 10 22.44 3.14
    -6 7 -11 19.79 3.73
    6 7 11 21.47 3.79
    6 7 -11 20.57 3.16
    -6 7 11 19.3 2.92
    -6 7 -12 2.27 1.99
    6 7 12 4.03 1.91
    6 7 -12 -0.91 1.11
    -6 7 -13 2.44 1.39
    6 7 13 4.11 1.76
    6 7 -13 4.95 1.74
    -6 7 -14 3.69 1.93
    6 7 14 5.66 2.1
    6 7 -14 4.05 1.61
    -6 7 -15 6.04 2.35
    6 7 15 7.01 2.3
    -6 7 -16 1.11 1.57
    6 7 16 -0.29 1.34
    -6 7 -17 2.59 1.83
    6 7 17 1.32 0.92
    -6 7 -18 0.36 1.47
    6 7 18 1.13 1.05
    -6 7 -19 3.87 2.33
    7 7 0 8.92 2.5
    -7 7 0 5.51 2.01
    7 7 1 18.37 3.4
    7 7 -1 22.41 3.6
    -7 7 1 20.64 3.42
    -7 7 -1 21.95 3.57
    7 7 2 8.19 2.29
    7 7 -2 4.48 1.42
    -7 7 2 6.83 2.18
    -7 7 -2 6.77 1.98
    7 7 3 -0.22 1.17
    -7 7 3 -0.03 0.83
    7 7 -3 -1.11 1.49
    -7 7 -3 1.27 1.27
    -7 7 -4 11.28 2.73
    7 7 4 7.53 2.11
    -7 7 4 8.97 2.22
    -7 7 -5 4.42 1.95
    7 7 5 3.46 1.65
    -7 7 5 5.06 1.7
    -7 7 -6 -0.92 1.48
    7 7 6 0.54 1.02
    -7 7 6 -0.49 1.12
    -7 7 -7 29.45 4.63
    7 7 7 33.18 4.6
    -7 7 7 39.24 4.46
    -7 7 -8 25.76 4.3
    7 7 8 27.03 4.09
    -7 7 8 25.23 3.44
    -7 7 -9 9.23 2.54
    7 7 9 10.75 2.65
    -7 7 9 12.4 2.63
    -7 7 -10 2.54 1.75
    7 7 10 2.3 1.89
    -7 7 10 1.88 1.34
    -7 7 -11 10.51 2.88
    7 7 11 11.91 2.77
    -7 7 -12 0.32 1.2
    7 7 12 2.12 1.1
    -7 7 -13 -1.09 1.5
    7 7 13 -1.22 1.35
    -7 7 -14 10.29 3.02
    7 7 14 9.91 2.63
    -7 7 -15 -0.06 1.03
    7 7 15 -1.54 1.5
    -7 7 -16 -1.39 1.47
    7 7 16 2.82 1.58
    -7 7 -17 -0.39 1.48
    7 7 17 0.94 1.32
    8 7 0 14.58 2.92
    -8 7 0 20.83 3.45
    8 7 1 0.85 0.99
    8 7 -1 -0.32 1.08
    -8 7 1 -0.24 0.82
    8 7 2 7.11 2.13
    8 7 -2 3.26 1.5
    -8 7 2 6.2 2.02
    -8 7 -2 8.41 2.28
    8 7 3 35.72 4.53
    8 7 -3 35.45 4.44
    -8 7 3 38.02 4.69
    -8 7 -3 35.81 4.81
    -8 7 -4 3.14 1.68
    8 7 4 2.83 1.67
    8 7 -4 0.28 0.85
    -8 7 4 0.74 1.17
    -8 7 -5 0.62 1.26
    8 7 5 -0.69 1.17
    8 7 -5 0.6 1.07
    -8 7 5 0.59 0.82
    -8 7 -6 2.58 1.45
    8 7 6 2.71 1.61
    -8 7 6 4.03 1.58
    8 7 -6 4.9 1.72
    8 7 7 44.5 5.12
    8 7 -7 41.87 4.86
    -8 7 7 38.75 4.47
    -8 7 -7 38.55 5.26
    -8 7 -8 13.72 3.17
    8 7 8 20.08 3.65
    -8 7 8 19.42 3.12
    -8 7 -9 6.22 2.52
    8 7 9 11.55 2.66
    -8 7 -10 10.1 2.93
    8 7 10 13.25 2.97
    -8 7 -11 25.71 4.56
    8 7 11 23.36 3.77
    -8 7 -12 4.32 1.67
    8 7 12 7.09 2
    -8 7 -13 0.51 1.46
    8 7 13 -0.57 1.3
    -8 7 -14 0.58 1.37
    8 7 14 1.05 1.13
    -8 7 -15 11.19 3.07
    8 7 15 12.12 3.05
    9 7 0 0.57 0.9
    -9 7 0 0.37 1.26
    9 7 1 -0.11 1.01
    9 7 -1 3.19 1.51
    -9 7 1 2.92 1.8
    -9 7 -1 -1.22 1.21
    -9 7 -2 23.55 3.89
    9 7 2 21.95 3.55
    9 7 -2 23.16 3.62
    -9 7 2 24.96 3.88
    -9 7 -3 -1.09 1.27
    9 7 3 2.29 1.32
    9 7 -3 0.48 0.87
    -9 7 3 0.46 0.81
    -9 7 -4 0.29 1.1
    9 7 4 2.9 1.63
    9 7 -4 0.7 0.93
    -9 7 -5 4.3 2.19
    9 7 5 2.54 1.52
    -9 7 5 0 0.98
    -9 7 -6 2.39 1.69
    9 7 6 2.07 1.29
    -9 7 6 1.68 1.42
    -9 7 -7 0.44 1.15
    9 7 7 -2.74 1.69
    -9 7 -8 -0.67 1.17
    9 7 8 -0.67 1.45
    -9 7 -9 5.17 2.29
    9 7 9 6.03 2
    -9 7 -10 2.79 1.66
    9 7 10 -1 1.32
    -9 7 -11 25.82 4.65
    9 7 11 20.57 3.59
    -9 7 -12 -0.01 1.3
    9 7 12 1.08 1.31
    9 7 13 6.53 2.38
    10 7 0 19.9 3.42
    -10 7 0 21.5 3.81
    -10 7 -1 16.12 3.51
    10 7 1 24.92 3.59
    10 7 -1 19.01 3.15
    -10 7 1 15.45 3.31
    -10 7 -2 7.75 2.77
    10 7 2 8.1 2.29
    -10 7 2 8.1 2.36
    10 7 3 -0.32 1.12
    -10 7 3 1.74 1.38
    -10 7 -4 13.02 3.3
    10 7 4 12.14 2.63
    -10 7 4 12.23 2.88
    -10 7 -5 -0.59 1.35
    10 7 5 -0.18 1.11
    -10 7 -6 0.83 1.39
    10 7 6 -1.15 1.45
    -10 7 -7 3.21 1.56
    10 7 7 3 1.47
    -10 7 -8 1.74 1.05
    10 7 8 2.11 1.22
    -10 7 -9 0.97 1.5
    10 7 9 -0.42 1.26
    -10 7 -10 10.8 3.31
    10 7 10 8.45 2.39
    10 7 11 12.61 2.99
    -11 7 0 -1.57 1.5
    -11 7 -1 0.21 1.3
    -11 7 1 2.3 1.54
    -11 7 -2 2.22 1.71
    -11 7 2 -0.79 0.87
    -11 7 -3 4.67 2.09
    11 7 3 4.01 1.49
    -11 7 -4 11.02 3.17
    11 7 4 8.49 2.25
    -11 7 -5 11.53 3.1
    11 7 5 7.14 2.05
    -11 7 -6 3.3 1.96
    11 7 6 1.6 1.17
    -11 7 -7 -0.25 1.48
    11 7 7 3.09 1.29
    11 7 8 2.29 1.68
    11 7 9 8.29 2.31
    -12 7 0 -1.7 1.58
    -12 7 -1 5.72 2.2
    -12 7 -2 3.83 1.89
    -12 7 -3 1.42 1.61
    0 8 0 283.98 12.16
    0 8 1 4.16 2.03
    0 8 -1 -0.41 1.14
    0 8 2 0.79 1.25
    0 8 -2 4.39 1.89
    0 8 3 1.17 1.35
    0 8 -3 3.2 1.67
    0 8 4 89.84 6.68
    0 8 -4 92.86 7.14
    0 8 5 1 1.06
    0 8 -5 0.08 1.05
    0 8 6 22.61 3.39
    0 8 -6 14.83 2.94
    0 8 7 12.47 2.53
    0 8 -7 8.58 2.18
    0 8 8 2.71 1.21
    0 8 -8 5.29 2.02
    0 8 9 9.57 2.3
    0 8 -9 6.59 2.07
    0 8 10 34.42 4.11
    0 8 -10 41.76 5.09
    0 8 11 61.9 6.6
    0 8 -11 64.53 6.32
    0 8 -12 7.43 2.51
    0 8 12 7.76 2.55
    0 8 13 5.99 2.16
    0 8 -13 10.16 2.79
    0 8 14 6.31 2.18
    0 8 -14 7.84 2.39
    0 8 15 1.89 1.48
    0 8 -15 1.84 1.37
    0 8 16 3.06 1.49
    0 8 -16 0.06 1.24
    0 8 17 9.21 2.62
    0 8 -17 9.48 2.64
    0 8 18 3.91 1.93
    0 8 -18 1.64 1.22
    0 8 19 1.92 1.44
    0 8 -19 2.17 1.72
    0 8 20 4.69 2.19
    0 8 -20 1.81 1.54
    0 8 -21 35.13 5.24
    0 8 21 46.04 5.49
    0 8 22 1.37 1.6
    0 8 -22 -0.03 1.19
    0 8 23 14.95 3.34
    1 8 0 0.37 1.23
    -1 8 0 1.82 1.69
    1 8 1 122.35 7.88
    1 8 -1 113.04 7.73
    -1 8 1 109.11 7.57
    -1 8 -1 121.91 8.04
    1 8 2 8.43 2.35
    1 8 -2 9.34 2.38
    -1 8 2 11.28 2.55
    -1 8 -2 6.68 2.14
    1 8 3 4.33 1.62
    -1 8 3 4.56 1.65
    1 8 -3 3.88 1.6
    -1 8 -3 6 2.01
    1 8 4 1.83 1.19
    -1 8 4 2.36 1.3
    1 8 -4 -0.14 1.6
    -1 8 -4 2.26 1.18
    1 8 5 1.66 1.12
    -1 8 5 3.71 1.74
    1 8 -5 1.7 1.25
    -1 8 -5 1.63 1.09
    1 8 6 16.83 3.01
    -1 8 6 15.05 2.77
    1 8 -6 19.61 3.45
    -1 8 -6 14.59 2.97
    1 8 7 4.13 1.6
    -1 8 7 4.85 1.85
    1 8 -7 4.39 1.83
    -1 8 -7 3.09 1.73
    1 8 8 2.29 1.36
    -1 8 8 0.75 0.94
    1 8 -8 2.19 1.69
    -1 8 -8 2.63 1.6
    -1 8 9 9.04 2.24
    1 8 -9 7.1 2.4
    -1 8 -9 5.26 2.13
    1 8 10 49.52 5.87
    -1 8 10 47.07 4.77
    1 8 -10 37.32 4.76
    -1 8 -10 45.14 5.35
    1 8 11 47.71 5.77
    -1 8 11 49.75 4.84
    1 8 -11 51.39 5.55
    -1 8 -11 43.04 5.31
    1 8 -12 3.42 1.44
    1 8 12 0.94 1.34
    -1 8 -12 1.03 1
    -1 8 12 0.98 1.16
    1 8 13 11.77 2.77
    1 8 -13 11.21 2.59
    -1 8 13 16.05 3.37
    -1 8 -13 16.24 3.39
    1 8 14 1.03 1.27
    -1 8 14 2.02 1.42
    1 8 -14 2.89 1.81
    -1 8 -14 0.43 1.03
    1 8 15 2.64 1.84
    -1 8 15 -1.66 1.59
    1 8 -15 -0.23 1.24
    -1 8 -15 1.1 1.27
    1 8 16 1.05 1.42
    -1 8 16 0.76 1.28
    1 8 -16 0.91 1.29
    -1 8 -16 -0.59 1.49
    1 8 17 2.65 1.63
    -1 8 17 2.81 1.57
    1 8 -17 1.14 1.25
    -1 8 -17 1.39 1.57
    1 8 18 11.34 2.97
    -1 8 18 13.04 3.11
    1 8 -18 11.73 2.93
    -1 8 -18 10.75 2.88
    -1 8 19 0.02 1.08
    1 8 -19 -1.45 1.37
    -1 8 -19 1.3 1.34
    1 8 20 5.81 2.14
    -1 8 20 8.71 2.4
    1 8 -20 4.87 2.14
    -1 8 -20 7.14 2.44
    1 8 21 3.19 1.93
    -1 8 21 -1.75 1.61
    1 8 -21 1.85 1.51
    -1 8 -21 2.05 1.69
    1 8 22 14.54 3.3
    -1 8 22 17.92 3.47
    -1 8 -22 9.73 2.89
    -1 8 23 5.19 2.04
    -1 8 -23 2.2 1.57
    2 8 0 9.46 2.26
    -2 8 0 9.15 2.48
    2 8 1 121.93 7.86
    2 8 -1 124.55 7.95
    -2 8 1 113.79 7.77
    -2 8 -1 119.12 8
    2 8 2 11.14 2.41
    2 8 -2 8.73 2.2
    -2 8 2 13.17 2.8
    -2 8 -2 8.97 2.44
    2 8 3 39.97 4.48
    2 8 -3 45.11 4.87
    -2 8 3 39.85 4.65
    -2 8 -3 40.63 4.79
    2 8 4 4.58 1.79
    2 8 -4 6.05 1.92
    -2 8 4 3.12 1.4
    -2 8 -4 4.74 1.89
    2 8 5 8.72 2.21
    2 8 -5 7.23 1.95
    -2 8 5 6.49 1.89
    -2 8 -5 11.72 2.84
    2 8 6 13.07 2.69
    -2 8 6 10.64 2.36
    2 8 -6 7.66 2.13
    -2 8 -6 9.07 2.31
    -2 8 7 9.3 2.27
    2 8 -7 6.72 1.91
    -2 8 -7 8.22 2.3
    -2 8 8 0.34 1.08
    2 8 -8 -0.13 1.21
    -2 8 -8 0.22 1.04
    -2 8 9 23.4 3.31
    2 8 -9 18.97 3.46
    -2 8 -9 24.91 3.96
    2 8 9 18.9 3.67
    2 8 10 47.71 5.88
    -2 8 10 43.07 4.55
    2 8 -10 43.36 5.04
    -2 8 -10 45.01 5.37
    -2 8 11 39.82 4.34
    2 8 -11 42.74 5.08
    -2 8 -11 35.59 5
    2 8 11 35.97 5.02
    -2 8 12 24.87 3.38
    2 8 12 29.68 4.59
    2 8 -12 23.91 3.81
    -2 8 -12 23.55 3.95
    2 8 13 -0.75 1.07
    2 8 -13 -0.07 0.84
    -2 8 13 -1.47 1.41
    -2 8 -13 -1.84 1.41
    2 8 -14 3.33 1.76
    -2 8 14 2.49 1.68
    -2 8 -14 3.41 1.84
    2 8 15 -0.89 1.17
    -2 8 15 1.92 1.53
    2 8 -15 -0.07 1.15
    -2 8 -15 1.74 1.65
    2 8 16 1.56 1.41
    -2 8 16 0.81 1.08
    2 8 -16 0.12 1.03
    -2 8 -16 0.82 1.14
    2 8 17 2.91 1.57
    -2 8 17 0.31 0.87
    2 8 -17 0.69 1.07
    -2 8 -17 4.51 2.02
    2 8 18 0.48 1.14
    -2 8 18 -1.32 0.99
    2 8 -18 -1.86 1.68
    -2 8 -18 -1.48 1.79
    2 8 19 1.9 1.02
    -2 8 19 -1.56 1.3
    2 8 -19 -0.98 1.53
    -2 8 -19 0.48 1.09
    2 8 20 15.61 3.4
    -2 8 20 17.2 3.29
    2 8 -20 15.93 3.49
    -2 8 -20 16.61 3.84
    2 8 21 2.5 1.49
    -2 8 21 0.88 1.11
    -2 8 -21 1.87 1.69
    -2 8 22 -0.89 1.36
    -2 8 -22 -1.84 1.69
    3 8 0 -1.2 1.37
    -3 8 0 1.46 1.32
    3 8 1 22.91 3.49
    3 8 -1 24.6 3.6
    -3 8 1 15.04 2.85
    -3 8 -1 26.82 3.92
    3 8 2 76.79 6.25
    3 8 -2 71.02 6.07
    -3 8 2 69.16 6.1
    -3 8 -2 78.41 6.67
    3 8 3 5.8 1.5
    3 8 -3 3.31 1.49
    -3 8 3 4.11 1.62
    -3 8 -3 1.83 1.32
    3 8 4 17.62 3.03
    3 8 -4 19.06 3.24
    -3 8 4 17.68 3.09
    -3 8 -4 15.84 3.02
    3 8 -5 10.28 2.49
    -3 8 5 10.38 2.4
    -3 8 -5 11.84 2.59
    3 8 -6 -0.63 1.13
    -3 8 6 -0.97 1.17
    -3 8 -6 2.35 1.55
    3 8 -7 1.93 1.26
    -3 8 7 1.93 1.24
    -3 8 -7 2.36 1.49
    3 8 7 -0.56 2.27
    -3 8 8 11.72 2.47
    3 8 -8 13.62 2.75
    3 8 8 7.73 1.9
    -3 8 -8 12.51 2.97
    -3 8 9 33.17 4.09
    3 8 -9 43.18 5.04
    -3 8 -9 41.57 5.14
    3 8 9 33.22 4.73
    3 8 10 42.68 5.39
    -3 8 10 39.23 4.43
    3 8 -10 36.87 4.63
    -3 8 -10 41.24 5.26
    -3 8 11 0.76 1.1
    3 8 -11 1.44 1.34
    3 8 11 -0.11 1.26
    -3 8 -11 0.61 1.38
    -3 8 12 5.42 1.7
    3 8 12 3.78 1.57
    3 8 -12 3.38 1.36
    -3 8 -12 3.19 1.63
    -3 8 13 11.19 2.27
    3 8 13 17.11 3.45
    3 8 -13 13.31 2.8
    -3 8 13 9.58 2.79
    -3 8 -13 12.95 3.18
    3 8 14 0.88 1.35
    3 8 -14 -2.91 2.13
    -3 8 14 -0.22 1.17
    -3 8 -14 0.41 1.46
    3 8 15 -1.62 1.29
    3 8 -15 -2.3 1.81
    -3 8 15 -0.6 0.94
    -3 8 -15 1.24 1.41
    3 8 16 0.44 1.02
    -3 8 16 1.78 1.52
    3 8 -16 0.43 1.09
    -3 8 -16 0.34 1.29
    3 8 17 5.76 2.17
    -3 8 17 5.98 1.91
    3 8 -17 6.92 2.12
    -3 8 -17 5.7 2.36
    3 8 18 8.39 2.56
    -3 8 18 5.96 2.2
    3 8 -18 7.52 2.27
    -3 8 -18 5.58 2.11
    3 8 19 -0.73 1.15
    -3 8 19 1.05 1.18
    -3 8 -19 -1.36 1.38
    3 8 20 -0.99 1.19
    -3 8 20 1 1.35
    -3 8 -20 -0.28 1.24
    -3 8 -21 0.34 1.34
    4 8 0 47.6 4.99
    -4 8 0 35.47 4.55
    4 8 1 0.82 1.63
    4 8 -1 1.77 1.39
    -4 8 1 0.99 1.14
    -4 8 -1 0.64 1.25
    4 8 -2 28.33 3.98
    -4 8 2 25 3.84
    -4 8 -2 24.9 3.83
    4 8 -3 0.69 1.18
    -4 8 3 -0.96 1.46
    -4 8 -3 1.46 1.08
    4 8 -4 11.32 2.68
    -4 8 4 9.69 2.42
    -4 8 -4 13.16 2.82
    4 8 -5 1.58 1.35
    -4 8 5 0.19 0.84
    -4 8 -5 1.91 1.28
    4 8 5 -1.23 1.93
    4 8 -6 0.21 1.09
    4 8 6 -0.41 1.57
    -4 8 -6 0.66 1.09
    4 8 -7 5.48 1.89
    -4 8 7 3.54 1.61
    4 8 7 3.63 1.78
    -4 8 -7 6.71 2.23
    4 8 -8 15 2.98
    -4 8 8 22.5 3.44
    4 8 8 28.06 4.54
    -4 8 -8 23.2 4.01
    4 8 -9 4.06 1.59
    -4 8 9 4.76 1.6
    4 8 9 4.51 1.49
    -4 8 -9 6.19 2.31
    4 8 10 47.28 5.84
    -4 8 10 45.95 4.78
    4 8 -10 48.48 5.3
    -4 8 -10 46.25 5.74
    -4 8 11 18.84 3.08
    4 8 -11 18.15 3.3
    4 8 11 25.78 4.32
    -4 8 -11 17.63 3.69
    -4 8 12 17.36 2.94
    4 8 12 16.79 3.57
    4 8 -12 14.89 2.98
    -4 8 -12 15.73 3.58
    -4 8 13 3.2 1.45
    4 8 13 0.37 1.6
    4 8 -13 -1.92 1.61
    -4 8 -13 1.45 1.59
    -4 8 14 13.19 2.53
    4 8 14 10.44 2.85
    4 8 -14 13.12 2.86
    -4 8 14 13.01 3.11
    -4 8 -14 10.97 3.05
    4 8 15 0.99 1.17
    4 8 -15 1.1 1.25
    -4 8 15 0.45 1.34
    -4 8 -15 2.35 1.56
    4 8 16 1.88 1.62
    4 8 -16 -1.1 1.23
    -4 8 16 0.99 0.95
    -4 8 -16 0.78 1.22
    4 8 17 3.31 1.76
    -4 8 17 0.5 0.97
    4 8 -17 1.57 1.41
    -4 8 -17 1.98 1.22
    4 8 18 1.53 1.29
    -4 8 -18 -0.39 1.35
    -4 8 -19 4.29 2.2
    -5 8 0 -0.1 1.02
    -5 8 1 74.57 6.57
    -5 8 -1 74.18 6.76
    5 8 -2 5.21 1.95
    -5 8 2 2.36 1.69
    -5 8 -2 -0.19 1.26
    5 8 -3 1.57 1.4
    -5 8 3 1.11 1.51
    -5 8 -3 -0.58 1.3
    5 8 3 -0.61 1.52
    5 8 -4 9.81 2.33
    -5 8 4 8.62 2.32
    5 8 4 4.16 1.55
    -5 8 -4 5.39 1.77
    5 8 -5 1.86 1.2
    -5 8 5 1.67 1.31
    5 8 5 0.36 1.54
    -5 8 -5 -0.45 1.32
    5 8 -6 7.39 2.15
    -5 8 6 11.32 2.53
    5 8 6 4.55 1.54
    -5 8 -6 6.07 1.91
    5 8 -7 5.19 1.75
    -5 8 7 4.07 1.79
    5 8 7 2.15 1.66
    -5 8 -7 3.67 1.86
    5 8 -8 0.1 1.09
    5 8 8 1.46 1.43
    -5 8 8 -0.78 1.47
    -5 8 -8 2.37 1.39
    5 8 -9 1.02 1.07
    5 8 9 0.59 1.42
    -5 8 9 -0.13 1.09
    -5 8 -9 -1.52 1.68
    5 8 -10 2.87 1.66
    5 8 10 6.26 2.25
    -5 8 10 1 1.34
    -5 8 -10 3.23 1.61
    5 8 11 17.67 3.63
    5 8 -11 25.58 3.89
    -5 8 11 25.57 3.61
    -5 8 -11 26.33 4.46
    5 8 12 5.74 2.45
    5 8 -12 6.37 2.02
    -5 8 12 6.89 1.97
    -5 8 -12 2.46 1.75
    5 8 13 1.16 1.36
    5 8 -13 3.82 1.39
    -5 8 -13 2.52 2.09
    5 8 14 7.75 2.39
    5 8 -14 4.66 1.85
    -5 8 14 4.96 1.81
    -5 8 -14 5.45 2.09
    5 8 15 7.86 2.28
    5 8 -15 3.3 1.48
    -5 8 15 6.29 2.13
    -5 8 -15 1.73 1
    5 8 16 -1.67 1.81
    5 8 -16 0.67 0.85
    5 8 17 -3.47 2.11
    -5 8 -17 0.12 1.2
    -6 8 0 4.21 2.05
    6 8 1 139.75 9.85
    -6 8 1 132.72 8.89
    -6 8 -1 142.01 9.34
    -6 8 2 4.09 1.91
    6 8 2 1.68 1.75
    -6 8 -2 4.06 1.77
    6 8 3 5.6 2.27
    -6 8 3 6.96 2.14
    -6 8 -3 1.91 1.12
    6 8 4 0.25 1.03
    -6 8 4 1.33 1.29
    -6 8 -4 1.73 1.29
    6 8 5 2.4 1.21
    -6 8 5 2.57 1.45
    -6 8 -5 4.88 1.93
    6 8 6 -0.9 1.49
    -6 8 6 0.78 0.85
    -6 8 -6 -0.97 1.51
    6 8 -7 -0.95 1.06
    6 8 7 -0.76 1.28
    -6 8 7 0.35 1.06
    -6 8 -7 0.26 1.23
    6 8 -8 13.43 2.9
    6 8 8 9.48 2.56
    -6 8 8 9.65 2.38
    -6 8 -8 11.48 3.02
    6 8 -9 33.87 4.4
    6 8 9 26.99 4.31
    -6 8 9 18.05 3.12
    -6 8 -9 26.96 4.42
    6 8 -10 5.15 1.94
    6 8 10 5.7 2.11
    -6 8 10 1.9 1.42
    -6 8 -10 7.54 2.56
    6 8 11 63.21 6.62
    6 8 -11 51.5 5.38
    -6 8 -11 65.79 7.05
    6 8 12 1.23 1.67
    6 8 -12 1.42 1.32
    -6 8 -12 0.13 1.41
    6 8 13 0.36 1.21
    6 8 -13 3.75 1.93
    -6 8 -13 5.59 2.59
    6 8 14 2.87 2.01
    6 8 -14 1.37 1.22
    -6 8 -14 3.48 2.08
    6 8 15 5.12 2.11
    -6 8 -15 8.89 2.89
    -6 8 -16 1.09 1.6
    7 8 0 -2.85 1.97
    -7 8 0 -2.57 1.84
    7 8 1 -1.8 1.71
    7 8 -1 -0.57 1.49
    -7 8 1 -0.07 0.96
    -7 8 -1 0.96 1.16
    7 8 2 -0.81 1.18
    -7 8 2 -0.74 1.32
    7 8 -2 -0.51 1.6
    -7 8 -2 -2.28 1.89
    7 8 3 -0.81 1.34
    -7 8 3 0.21 1.13
    -7 8 -3 0.79 1.54
    7 8 4 4.05 1.73
    -7 8 4 8.48 2.38
    -7 8 -4 5.26 2.02
    7 8 5 1.92 1.39
    -7 8 5 4.68 1.88
    -7 8 -5 1.5 0.95
    7 8 6 3.34 1.44
    -7 8 6 5.39 2.01
    -7 8 -6 1.96 1.23
    7 8 7 1.86 1.45
    -7 8 7 -0.36 1
    -7 8 -7 2.05 1.83
    7 8 8 0.05 1.14
    -7 8 8 -0.28 1.02
    -7 8 -8 1.11 1.48
    7 8 9 9.02 2.65
    -7 8 9 3.8 1.6
    -7 8 -9 4.02 1.69
    7 8 10 4.14 2.22
    -7 8 -10 -1.14 1.64
    -7 8 -11 9.36 3.02
    7 8 11 5.5 2.27
    -7 8 -12 19.69 4.11
    7 8 12 25.52 4.3
    -7 8 -13 -0.57 1.27
    7 8 13 0.43 1.16
    -7 8 -14 2.48 2.16
    7 8 14 2.79 1.71
    8 8 0 13 3.04
    -8 8 0 16.49 3.36
    8 8 1 -1.03 1.17
    8 8 -1 -0.68 0.95
    -8 8 1 0.49 1.11
    -8 8 -1 -1.23 1.31
    8 8 2 10.7 2.8
    8 8 -2 14.65 3.04
    -8 8 2 14.94 3.18
    -8 8 -2 16.06 3.46
    8 8 3 4.45 2.05
    8 8 -3 -0.65 1.2
    -8 8 3 2.42 1
    -8 8 -3 1.45 1.19
    8 8 4 1.07 1.14
    8 8 -4 -1 1.42
    -8 8 4 0.36 1.1
    -8 8 -4 0.45 1.28
    8 8 5 3.95 1.9
    -8 8 5 1.41 1.25
    8 8 -5 0.41 0.97
    -8 8 -5 3.61 1.97
    8 8 6 13.76 3.2
    -8 8 6 16.18 3.29
    8 8 -6 13.42 3
    -8 8 -6 21.63 4.16
    8 8 7 0.4 0.94
    -8 8 7 1.82 1.2
    -8 8 -8 11.03 3.14
    8 8 8 9.99 2.88
    -8 8 -9 12.94 3.54
    8 8 9 19.67 3.77
    -8 8 -10 1 1.47
    8 8 10 3.58 1.92
    -8 8 -11 -0.32 1.26
    8 8 11 -1.35 1.34
    8 8 12 1.81 1.4
    9 8 0 2.85 1.74
    -9 8 0 -3.14 1.7
    9 8 1 1.33 1.47
    9 8 -1 0.03 1.14
    -9 8 1 -0.44 1.02
    -9 8 -1 1.92 1.56
    9 8 2 -0.07 0.87
    9 8 -2 -0.31 1.23
    -9 8 2 -0.82 1.15
    -9 8 -2 -1.83 1.7
    9 8 3 1.06 1.17
    9 8 -3 3.78 1.71
    -9 8 3 5.36 2.21
    -9 8 -3 4.59 1.95
    9 8 4 0.86 1.05
    -9 8 4 -0.19 1.13
    -9 8 -4 -1.69 1.15
    9 8 5 3.01 1.64
    -9 8 5 0.67 0.9
    -9 8 -5 2.31 1.49
    9 8 6 -0.25 0.78
    -9 8 -6 0.66 1.7
    -9 8 -7 -0.98 1.64
    9 8 7 0.54 1.34
    -9 8 -8 3.81 2.03
    9 8 8 2.51 1.61
    -9 8 -9 -0.43 1.3
    9 8 9 1.09 1
    9 8 10 0.06 1.19
    10 8 0 4.06 1.89
    -10 8 0 2.95 1.69
    10 8 1 2.81 1.65
    -10 8 1 2.43 1.98
    -10 8 -1 0.56 1.35
    10 8 2 6.05 2.4
    -10 8 2 2.02 1.33
    -10 8 -2 4.07 2.13
    10 8 3 7.74 2.31
    -10 8 3 7.45 2.55
    -10 8 -3 7.81 2.86
    10 8 4 5.64 2.01
    -10 8 -4 4.42 2.03
    10 8 5 3.01 1.61
    -10 8 -5 2.89 1.99
    -10 8 -6 4.84 2.52
    10 8 6 -0.22 1.14
    10 8 7 2.91 1.48
    10 8 8 -1.86 1.82
    -11 8 0 3.95 2.1
    -11 8 1 2.85 1.4
    -11 8 -1 4.02 2.07
    -11 8 -2 2.65 1.75
    11 8 4 0.83 1.12
    11 8 5 -0.74 1.28
    0 9 0 1.68 1.52
    0 9 1 -1.2 1.06
    0 9 -1 3.07 1.85
    0 9 2 -0.08 1.17
    0 9 -2 -1.96 1.62
    0 9 3 -2.7 1.81
    0 9 -3 -1.48 1.39
    0 9 4 0.02 1.07
    0 9 -4 1.61 1.61
    0 9 5 0.36 1.14
    0 9 -5 -1.5 1.47
    0 9 6 -0.05 1.03
    0 9 -6 -0.72 1.26
    0 9 7 1.27 1.36
    0 9 -7 0.6 1.7
    0 9 8 1.74 1.54
    0 9 -8 0.05 1.55
    0 9 9 -1.33 1.38
    0 9 -9 1.85 1.57
    0 9 10 0.34 0.94
    0 9 -10 1.05 1.41
    0 9 -11 -0.22 1.18
    0 9 11 1.67 1.15
    0 9 -12 -0.06 1.47
    0 9 12 -2.36 1.9
    0 9 13 -1.8 1.97
    0 9 -13 2.35 1.68
    0 9 14 3.4 1.88
    0 9 -14 0.2 1.05
    0 9 15 1.91 1.53
    0 9 -15 3.04 1.93
    0 9 16 1.91 0.94
    0 9 -16 -0.41 1.66
    0 9 17 -0.22 1.14
    0 9 -17 0.42 1.26
    0 9 18 -0.05 1.18
    0 9 -18 4.08 1.82
    0 9 19 1.59 1.62
    0 9 -19 -1.22 1.82
    0 9 -20 0.24 1.25
    1 9 0 -0.95 1.49
    -1 9 0 1.11 1.25
    1 9 1 3.33 1.53
    1 9 -1 2.98 1.49
    -1 9 1 5.01 1.97
    -1 9 -1 4.1 1.95
    1 9 2 -0.07 1.25
    1 9 -2 1.67 1.37
    -1 9 2 2.04 1.32
    -1 9 -2 -0.13 1.28
    1 9 3 1.8 1.37
    -1 9 3 1.22 1.16
    1 9 -3 0.57 1.49
    -1 9 -3 3.11 1.52
    1 9 4 4.77 1.87
    -1 9 4 5.24 2.01
    1 9 -4 4.65 1.61
    -1 9 -4 5.78 2.22
    1 9 5 38.08 4.65
    -1 9 5 38.47 4.76
    -1 9 -5 45.16 5.46
    1 9 -5 36.18 4.8
    1 9 6 1.89 1.33
    -1 9 6 0.65 1.09
    1 9 -6 1.25 1.5
    -1 9 -6 3.76 2.32
    1 9 7 22.28 3.56
    -1 9 7 27 3.9
    1 9 -7 23.98 4.01
    -1 9 -7 19.92 3.74
    1 9 8 32.52 4.41
    -1 9 8 29.51 4.13
    1 9 -8 36.46 4.94
    -1 9 -8 24.3 4.37
    -1 9 9 0.94 1.09
    1 9 -9 3.2 1.87
    -1 9 -9 1.59 1.27
    -1 9 10 3.65 1.73
    1 9 -10 6.73 2.42
    -1 9 -10 5.65 2.43
    1 9 10 4.74 2.32
    -1 9 11 2.18 1.49
    1 9 -11 3.6 2.05
    -1 9 -11 0.95 1.18
    1 9 11 3.88 2.03
    1 9 -12 -0.01 1.24
    1 9 12 1.03 1.26
    -1 9 -12 2.42 1.55
    -1 9 12 3 2.11
    1 9 13 0.81 1.47
    1 9 -13 1.24 1.32
    -1 9 -13 1.34 1.41
    -1 9 13 1.59 1.27
    1 9 14 0.47 1.09
    1 9 -14 -1.76 1.74
    -1 9 14 -1.26 1.76
    -1 9 -14 -0.4 1.07
    1 9 15 2.71 1.48
    -1 9 15 4.68 2.89
    1 9 -15 4.22 1.94
    -1 9 -15 5.31 2.29
    1 9 16 16.95 3.75
    -1 9 16 13.45 3.37
    1 9 -16 15.93 3.57
    -1 9 -16 15.7 3.66
    1 9 17 -1.11 1.5
    -1 9 17 2.94 1.98
    1 9 -17 2.41 1.97
    -1 9 -17 2.21 1.68
    1 9 18 0.36 1.17
    -1 9 18 1.49 1.65
    1 9 -18 0.74 1.35
    -1 9 -18 0.99 1.44
    -1 9 19 4.05 2.18
    1 9 -19 2.02 1.83
    -1 9 -19 2.38 1.92
    -1 9 20 5.66 2.44
    1 9 -20 0.89 1.19
    1 9 -21 4.34 2.2
    2 9 0 -0.14 1.21
    -2 9 0 0.54 1.21
    2 9 1 1.12 1.03
    2 9 -1 -0.75 1.42
    -2 9 1 2.47 1.95
    -2 9 -1 -0.32 0.97
    2 9 2 13.7 2.79
    2 9 -2 10.62 2.55
    -2 9 2 10.73 2.61
    -2 9 -2 11.5 2.86
    2 9 3 2.59 1.56
    2 9 -3 1.76 1.32
    -2 9 3 2.23 1.37
    -2 9 -3 3.75 2.1
    2 9 4 2.1 1.16
    2 9 -4 -0.67 1.81
    -2 9 4 3.49 1.58
    -2 9 -4 0.28 0.98
    2 9 5 1.37 1.24
    2 9 -5 -0.83 1.34
    -2 9 5 0.95 1.07
    -2 9 -5 0.2 1.08
    2 9 6 24.31 3.77
    -2 9 6 23.56 3.68
    2 9 -6 28.99 4.39
    -2 9 -6 31.28 4.69
    -2 9 7 -0.68 0.99
    2 9 -7 1.82 1.58
    -2 9 -7 -1.25 1.5
    -2 9 8 9.44 2.5
    2 9 -8 7.63 2.49
    -2 9 -8 4.37 1.89
    -2 9 9 -0.26 0.98
    2 9 -9 0.56 1.25
    2 9 9 -2.41 2.13
    -2 9 10 2.89 1.6
    2 9 -10 4 1.88
    -2 9 -10 0.59 1.24
    2 9 10 2.79 1.55
    -2 9 11 -0.11 1.1
    2 9 -11 -1.01 1.32
    2 9 11 -0.95 1.67
    -2 9 -11 -0.23 1.41
    -2 9 12 23.48 3.58
    2 9 -12 25.04 4.11
    2 9 12 20.08 4.08
    -2 9 -12 30.22 4.8
    2 9 13 -2.01 1.42
    2 9 -13 -2.6 1.76
    -2 9 -13 -1.57 1.5
    -2 9 13 0.33 1.42
    2 9 14 5.46 2.42
    2 9 -14 6.29 2
    -2 9 14 0.85 0.94
    -2 9 -14 5.36 2.38
    2 9 15 1 1.52
    2 9 -15 -0.41 1.09
    -2 9 15 -0.16 1.29
    -2 9 -15 -1.46 1.57
    2 9 16 1 1.14
    -2 9 16 0.78 1.03
    2 9 -16 -1.02 1.57
    -2 9 -16 0.26 1.77
    2 9 17 0.36 1.32
    -2 9 17 -0.93 1.04
    2 9 -17 0.04 1.13
    -2 9 -17 -0.26 1.34
    -2 9 18 8.29 2.69
    2 9 -18 8.05 2.6
    -2 9 -18 9.15 2.83
    -2 9 19 14.22 3.34
    2 9 -19 15.09 3.53
    -2 9 20 9.03 2.76
    -2 9 21 0.02 1.18
    3 9 0 0.16 1.14
    -3 9 0 0.71 1.32
    3 9 1 69.46 6.32
    3 9 -1 73.39 6.59
    -3 9 1 71.51 6.72
    -3 9 -1 61.41 6.37
    3 9 2 29.48 4.29
    3 9 -2 28.46 4.24
    -3 9 2 25.34 4.09
    -3 9 -2 23.91 4.12
    3 9 3 12.82 3.02
    3 9 -3 14.77 3.29
    -3 9 3 15.19 3.23
    -3 9 -3 14.4 3.43
    3 9 4 21.64 3.58
    3 9 -4 20.96 3.57
    -3 9 4 26.37 4.05
    -3 9 -4 19.32 3.75
    3 9 -5 -1.1 1.29
    -3 9 5 0.63 1.16
    -3 9 -5 0.83 1.85
    3 9 -6 6.95 2.25
    -3 9 6 10.4 2.67
    -3 9 -6 7.29 2.5
    3 9 -7 4.26 1.77
    -3 9 7 1.32 1.38
    -3 9 -7 -0.35 1.59
    3 9 7 2.41 1.69
    -3 9 8 8.15 2.28
    3 9 -8 2.15 1.39
    -3 9 -8 5.08 2.14
    3 9 8 3.47 1.64
    -3 9 9 34.57 4.55
    3 9 -9 34.75 4.8
    3 9 9 33.91 5.21
    -3 9 -9 37.84 5.41
    -3 9 10 3.48 1.54
    3 9 -10 3.76 1.71
    3 9 10 5.55 2.28
    -3 9 -10 4.23 1.92
    -3 9 11 11.86 2.56
    3 9 -11 13.83 3.06
    3 9 11 12.36 3.21
    -3 9 -11 15.93 3.79
    -3 9 12 4.86 1.87
    3 9 -12 1.39 1.01
    -3 9 -12 1.53 1.47
    -3 9 13 2.35 1.22
    3 9 -13 0.06 1.35
    -3 9 -13 2.96 1.71
    -3 9 13 -0.34 1.5
    3 9 14 3.57 1.95
    3 9 -14 0.61 1.27
    -3 9 14 3.79 2.03
    -3 9 -14 0.89 1.34
    3 9 15 1.8 1.71
    3 9 -15 1.18 1.13
    -3 9 15 -0.01 1.46
    -3 9 -15 2.3 2.18
    3 9 16 5.31 2.46
    3 9 -16 2.08 1.61
    -3 9 16 1.43 1.48
    -3 9 -16 -0.04 1.1
    -3 9 17 3.13 1.7
    3 9 -17 -1.06 1.52
    -3 9 -17 3.26 1.74
    -3 9 18 0.45 1.07
    3 9 -18 2.87 1.95
    -3 9 19 14.38 3.27
    4 9 0 20.35 3.44
    -4 9 0 13.79 2.98
    4 9 1 1.06 1.33
    4 9 -1 6.01 2.05
    -4 9 1 4.03 1.52
    -4 9 -1 4.18 2.01
    4 9 -2 22.54 3.88
    -4 9 2 31.97 4.58
    -4 9 -2 22.56 4.07
    4 9 -3 56.61 5.88
    -4 9 3 53.09 5.76
    -4 9 -3 57.19 6.3
    4 9 -4 10.94 2.75
    -4 9 4 6.3 2.22
    -4 9 -4 8.13 2.67
    4 9 -5 13.48 2.97
    -4 9 5 11.49 2.69
    -4 9 -5 10.94 3.05
    4 9 -6 2.18 1.84
    -4 9 6 0.89 1.1
    -4 9 -6 2.07 1.25
    4 9 6 -0.45 1.55
    4 9 -7 3.95 1.71
    -4 9 7 1.45 0.99
    4 9 7 2.12 1.68
    -4 9 -7 4.93 2.57
    4 9 -8 36.36 4.79
    -4 9 8 47.23 5.32
    4 9 8 31.78 5
    -4 9 -8 40.35 5.59
    4 9 -9 6.49 2.19
    -4 9 9 7.86 2.33
    4 9 9 8.49 2.75
    -4 9 -9 4.5 1.95
    -4 9 10 29.29 4.1
    4 9 -10 28.63 4.29
    4 9 10 27.04 4.54
    -4 9 -10 31.65 5.07
    -4 9 11 17.07 3.14
    4 9 -11 16.68 3.36
    4 9 11 13.53 3.44
    -4 9 -11 14.15 3.45
    -4 9 12 2.67 1.09
    4 9 -12 1.78 1.44
    4 9 12 3.12 1.95
    -4 9 -12 -1.43 1.85
    -4 9 13 0.6 0.85
    4 9 13 0.6 1.19
    4 9 -13 1.87 1.31
    4 9 14 -1.73 1.64
    4 9 -14 -0.57 1.38
    -4 9 14 -3.54 1.96
    -4 9 -14 -1.29 1.11
    4 9 15 4.39 2.09
    4 9 -15 0.27 1.11
    -4 9 15 1.85 1.43
    -4 9 -15 4.18 2.05
    4 9 -16 -0.42 0.93
    -4 9 16 -0.24 1.3
    4 9 -17 2.23 1.55
    -4 9 17 1.73 1.6
    -5 9 0 0.81 1.56
    -5 9 1 4.47 1.9
    -5 9 -1 4.87 2.06
    5 9 -2 1.32 1.42
    -5 9 2 1.81 1.58
    -5 9 -2 1.08 1.15
    5 9 -3 3.87 1.9
    -5 9 3 3.36 1.79
    -5 9 -3 2.77 1.06
    5 9 -4 6.73 2.23
    -5 9 4 9.18 2.66
    -5 9 -4 5.91 2.06
    5 9 4 6.64 2.48
    5 9 -5 4.36 2.08
    -5 9 5 1.35 1.38
    5 9 5 0.39 1.45
    -5 9 -5 0.97 1.28
    5 9 -6 39.6 4.89
    -5 9 6 37.62 4.92
    5 9 6 37.18 5.39
    -5 9 -6 40.92 5.59
    5 9 -7 1.49 1.17
    -5 9 7 1.92 1.39
    5 9 7 2.15 1.31
    -5 9 -7 2.36 1.63
    5 9 -8 0.79 0.96
    -5 9 8 -1.63 1.55
    5 9 8 0.17 1.33
    -5 9 -8 -2.4 1.34
    5 9 -9 0.91 1.29
    -5 9 9 -0.57 1.33
    5 9 9 2.15 1.79
    -5 9 -9 -0.21 1.03
    5 9 -10 -1.96 1.54
    -5 9 10 -0.81 1.38
    5 9 10 1.21 1.6
    -5 9 -10 1.11 1.49
    5 9 -11 0.7 0.97
    5 9 11 1.58 1.38
    -5 9 11 1.4 1.12
    -5 9 -11 -0.48 1.26
    5 9 12 12 3.27
    5 9 -12 5.44 2.07
    -5 9 -12 8.15 2.92
    5 9 13 1.72 1.77
    5 9 -13 3.66 2.03
    -5 9 -13 1.23 1.48
    5 9 -14 -0.5 1.2
    -5 9 14 -2.09 1.85
    -5 9 -14 -0.92 1.32
    5 9 -15 1.01 1.28
    -6 9 0 4.96 2.05
    -6 9 -1 2.98 1.79
    6 9 1 3.33 1.68
    -6 9 2 0.16 1.09
    -6 9 -2 0.25 1.32
    6 9 2 -1.98 1.64
    -6 9 3 6.06 2.21
    6 9 3 6.92 2.3
    -6 9 -3 5.03 1.98
    -6 9 4 4.63 1.94
    6 9 4 0.72 1.38
    -6 9 -4 7 2.53
    6 9 5 0.38 1.08
    -6 9 5 0.28 1.2
    -6 9 -5 -0.54 1.73
    6 9 6 -0.72 1.82
    -6 9 -6 0.44 1.06
    6 9 7 0.71 1.49
    -6 9 7 4.31 2.01
    6 9 -8 7.7 2.54
    6 9 8 1.64 1.78
    -6 9 8 5.67 2.12
    -6 9 -8 7.15 2.7
    6 9 -9 24.98 4.07
    6 9 9 23.38 4.36
    -6 9 9 16.82 3.36
    -6 9 -9 20.71 4.23
    6 9 -10 0.88 1.09
    6 9 10 0.05 1.22
    -6 9 10 0.96 1.48
    -6 9 -10 -0.73 1.47
    6 9 -11 6.6 2.2
    6 9 11 7.23 3.03
    -6 9 -11 5.7 2.59
    6 9 12 -0.93 1.06
    6 9 -12 0.71 0.88
    6 9 -13 2.7 1.67
    6 9 -14 -1.83 1.49
    7 9 0 -0.7 1.78
    -7 9 0 -3.76 2.23
    7 9 1 2.97 1.49
    -7 9 1 1.9 1.31
    -7 9 -1 2.17 1.68
    7 9 -1 0.17 1.23
    7 9 2 3.45 1.79
    -7 9 2 0.82 1.27
    -7 9 -2 5.87 2.46
    7 9 -2 3.16 1.49
    7 9 3 -1.4 1.88
    -7 9 3 2.39 1.46
    -7 9 -3 -3.04 2.12
    7 9 4 -0.88 1.64
    -7 9 4 1.08 1.72
    -7 9 -4 0.22 1.12
    7 9 5 12.53 3.18
    -7 9 5 13.72 3.12
    -7 9 -5 14.58 3.59
    7 9 6 0.96 1.14
    -7 9 6 -1.2 1.04
    -7 9 -6 2.83 2.25
    7 9 7 5.26 2.09
    -7 9 7 7.41 2.3
    -7 9 -7 8.32 2.87
    7 9 8 0.49 1.51
    -7 9 8 2.2 1.48
    -7 9 -8 0.92 1.63
    7 9 9 0.01 1.43
    -7 9 -9 0.4 1.28
    7 9 10 3.94 1.73
    8 9 0 13.23 3.04
    -8 9 0 19.25 3.82
    8 9 1 -1.04 1.72
    8 9 -1 -1.13 1.37
    -8 9 1 -3.07 1.97
    -8 9 -1 0.85 1.18
    8 9 2 7.77 2.41
    8 9 -2 9.08 2.77
    -8 9 2 8.67 2.55
    -8 9 -2 9.43 2.67
    8 9 3 1.67 1.47
    8 9 -3 -1.87 1.43
    -8 9 3 -0.26 0.96
    -8 9 -3 -1.22 1.4
    8 9 4 7.83 2.64
    -8 9 4 5.99 2.2
    8 9 -4 2.97 1.31
    -8 9 -4 2.86 1.96
    8 9 5 2.74 1.9
    -8 9 5 4.55 1.98
    8 9 -5 3.92 1.59
    -8 9 -5 7.53 2.5
    8 9 6 7.8 2.77
    -8 9 6 11.45 2.94
    8 9 -6 8.31 2.64
    -8 9 -6 14.03 3.72
    8 9 7 7.93 2.63
    -8 9 -7 1.73 1.66
    8 9 8 0.54 1.48
    9 9 0 -0.68 1.29
    -9 9 0 -1.32 1.5
    9 9 1 0.07 0.96
    9 9 -1 -0.58 0.93
    -9 9 1 1.14 1.23
    -9 9 -1 -0.33 1.14
    9 9 2 1.03 1.44
    9 9 -2 3.01 1.59
    -9 9 2 0.74 1.1
    -9 9 -2 3.89 2.15
    9 9 3 6.86 2.53
    -9 9 3 5.7 2.26
    -9 9 -3 4.93 2.18
    9 9 4 0.38 1.26
    -9 9 4 0.13 1.14
    -9 9 -4 0.59 1.41
    9 9 5 -0.38 1.05
    -10 9 0 9.3 2.91
    10 9 1 4.49 1.83
    -10 9 1 9.54 2.8
    10 9 2 -1.04 1.14
    -10 9 2 2.12 1.68
    0 10 0 9.62 2.79
    0 10 1 3.4 1.66
    0 10 -1 3.28 1.97
    0 10 2 13.54 3.15
    0 10 -2 16.7 3.54
    0 10 3 13.43 3.1
    0 10 -3 16.41 3.5
    0 10 4 41.27 5.19
    0 10 -4 48.61 5.94
    0 10 5 11.34 2.88
    0 10 -5 18.19 4.01
    0 10 6 1.61 1.55
    0 10 -6 1.3 1.81
    0 10 7 1.25 1.42
    0 10 -7 4.33 2.11
    0 10 8 5.81 2.1
    0 10 -8 5.33 2.27
    0 10 9 -1.63 1.24
    0 10 -9 3.14 1.58
    0 10 -10 2.14 1.74
    0 10 -11 1.89 1.77
    0 10 11 -2.47 2.43
    0 10 -12 4.51 1.73
    0 10 12 2.99 1.78
    0 10 -13 3.31 2.2
    0 10 13 -1.4 2.23
    0 10 14 -1.4 1.93
    0 10 -14 0.02 1.16
    0 10 15 7.44 2.7
    0 10 -15 8.26 3.03
    1 10 0 -3.77 2.19
    -1 10 0 -1.23 1.5
    1 10 1 -0.1 1.05
    1 10 -1 0.9 1.18
    -1 10 1 -1.33 1.46
    -1 10 -1 -0.04 1.39
    1 10 -2 0.76 1.17
    -1 10 2 -0.15 1.35
    -1 10 -2 1.26 1.63
    1 10 3 1.46 1.24
    -1 10 3 3.53 1.77
    1 10 -3 8.76 2.77
    -1 10 -3 4.6 2.16
    1 10 4 36.06 4.9
    -1 10 4 26.66 4.39
    1 10 -4 27.03 4.46
    -1 10 -4 31.73 4.8
    1 10 5 3 1.71
    -1 10 5 1.84 1.86
    1 10 -5 1.66 1.96
    -1 10 -5 3.77 1.72
    1 10 6 45.55 5.51
    -1 10 6 38.08 5.03
    1 10 -6 39.22 5.38
    -1 10 -6 40.39 5.51
    1 10 7 1.99 1.46
    -1 10 7 1.21 1.37
    1 10 -7 3.83 1.98
    -1 10 -7 0.71 1.46
    1 10 8 10.46 2.77
    -1 10 8 5.51 2.01
    1 10 -8 7.53 2.56
    -1 10 -8 9.49 2.75
    -1 10 9 1.52 1.41
    1 10 -9 -1.25 1.92
    -1 10 -9 0.96 1.66
    1 10 -10 0.52 1.04
    -1 10 -10 1.5 1.72
    1 10 10 -1.04 1.55
    -1 10 11 -1.05 1.52
    1 10 -11 0.4 1.23
    -1 10 -11 0.62 1.36
    1 10 11 -0.74 1.39
    1 10 -12 1.76 1.71
    -1 10 -12 0.53 1.46
    1 10 12 -0.06 1.4
    1 10 -13 0.36 1.34
    1 10 13 4.73 2.33
    -1 10 -13 1.99 1.81
    -1 10 13 2.81 1.63
    1 10 14 1.02 1.52
    1 10 -14 1.22 1.27
    -1 10 14 -3 2.25
    -1 10 -14 -2.16 1.75
    -1 10 15 -0.62 1.52
    1 10 -15 -0.09 1.39
    -1 10 16 0.21 1.2
    2 10 0 -0.48 1.25
    -2 10 0 0.04 0.99
    2 10 1 -0.46 1.6
    2 10 -1 1.72 1.68
    -2 10 1 0.4 1.17
    -2 10 -1 0.32 1.16
    2 10 2 16.55 3.48
    2 10 -2 17.9 3.56
    -2 10 2 15.37 3.27
    -2 10 -2 16.91 3.64
    2 10 3 1.55 1.22
    2 10 -3 2.09 1.66
    -2 10 3 -0.29 1.48
    -2 10 -3 2.86 2.03
    2 10 4 34.4 4.75
    2 10 -4 31.5 4.79
    -2 10 4 24.54 4.22
    -2 10 -4 39.73 5.49
    2 10 5 2.8 1.63
    2 10 -5 0.04 1.26
    -2 10 5 -0.88 1.35
    -2 10 -5 4.51 2.21
    2 10 6 4.4 1.97
    -2 10 6 1.46 1.1
    2 10 -6 2.43 1.58
    -2 10 -6 0.91 1.59
    -2 10 7 2.2 1.68
    2 10 -7 4.79 2.24
    -2 10 -7 2.35 1.87
    -2 10 8 3.13 1.35
    2 10 -8 0.34 1.17
    -2 10 -8 -0.37 1.6
    -2 10 9 6.21 2.19
    2 10 -9 0.46 0.97
    -2 10 -9 8.87 2.65
    2 10 9 4.84 1.67
    -2 10 10 3.99 1.78
    2 10 -10 4.87 1.95
    -2 10 -10 3.03 1.8
    2 10 10 6.78 2.72
    -2 10 11 0.57 1.39
    2 10 -11 0.14 1.53
    2 10 11 1.74 1.72
    -2 10 -11 0.48 1.8
    -2 10 12 -1.21 1.38
    2 10 -12 -2.27 1.84
    2 10 12 0.96 1.3
    -2 10 -12 0.71 1.34
    -2 10 12 0.53 1.45
    2 10 -13 -2 1.73
    2 10 13 2.16 1.92
    -2 10 -13 -0.34 1.39
    -2 10 13 -4.24 2.89
    2 10 -14 0.02 1.13
    -2 10 14 -2.89 2.32
    2 10 -15 -1.3 1.64
    -2 10 15 -2.48 2.71
    -2 10 16 0.72 1.43
    3 10 0 1.02 1.18
    -3 10 0 1.14 1.6
    3 10 1 3.78 1.68
    3 10 -1 -0.01 1.04
    -3 10 1 0.82 1.43
    -3 10 -1 3.76 2.03
    3 10 2 -0.65 0.92
    3 10 -2 -0.59 1.62
    -3 10 2 -1 1.72
    -3 10 -2 -0.25 1.24
    3 10 3 18.6 3.63
    3 10 -3 13.92 3.14
    -3 10 3 17.18 3.56
    -3 10 -3 16.02 3.59
    3 10 4 2.23 1.57
    3 10 -4 1.91 2.19
    -3 10 4 -0.78 1.28
    -3 10 -4 0.84 1.2
    3 10 -5 6.99 2.24
    -3 10 5 5.13 2.12
    -3 10 -5 4.83 2.27
    3 10 -6 6.92 2.38
    -3 10 6 10.25 2.81
    -3 10 -6 8.59 2.89
    3 10 -7 0.68 1.25
    -3 10 7 2.1 1.48
    -3 10 -7 2.1 1.62
    3 10 7 -1.13 1.8
    -3 10 8 -0.48 1.18
    3 10 -8 1.28 1.12
    -3 10 -8 0 1.37
    3 10 8 -0.26 1.64
    -3 10 9 8.39 2.51
    3 10 -9 10.03 2.81
    3 10 9 3.11 1.98
    -3 10 -9 6.76 2.34
    -3 10 10 3.59 1.56
    3 10 -10 3.95 1.99
    3 10 10 6.45 2.84
    -3 10 -10 5.39 2.19
    -3 10 11 5.16 1.99
    3 10 -11 5.22 2.13
    3 10 11 -0.09 1.21
    -3 10 -11 0.25 1.51
    -3 10 12 0.51 0.89
    3 10 -12 -1.24 1.57
    -3 10 -12 1.31 1.47
    -3 10 13 1.01 1.2
    3 10 -13 -0.05 1.37
    -3 10 13 0.43 1.87
    3 10 -14 3.9 1.84
    -3 10 14 0.79 1.58
    3 10 -15 4.4 2.24
    -3 10 15 2.68 2.33
    -3 10 16 4.22 2.24
    -3 10 17 -1.01 1.38
    4 10 0 1.04 1.2
    -4 10 0 0.89 1.18
    4 10 1 1.63 1.49
    4 10 -1 5.6 2.38
    -4 10 1 3.94 2.22
    -4 10 -1 1.52 1.56
    4 10 -2 1.6 1.71
    -4 10 2 0.35 1.55
    -4 10 -2 -0.36 1.31
    4 10 -3 4.14 1.95
    -4 10 3 6.36 2.51
    -4 10 -3 4.94 2.22
    4 10 -4 11.63 2.89
    -4 10 4 5.24 2.05
    -4 10 -4 8.4 2.7
    4 10 -5 0.19 1.09
    -4 10 5 0.84 1.02
    -4 10 -5 2.01 1.87
    4 10 5 1.88 1.89
    4 10 -6 0.21 1.6
    -4 10 6 1.5 1.45
    -4 10 -6 2.7 1.73
    4 10 -7 2.42 1.95
    -4 10 7 1.44 1.46
    -4 10 -7 4.78 2.38
    4 10 7 0.92 1.45
    4 10 -8 13.08 3.21
    -4 10 8 5.01 1.96
    4 10 8 4.9 2.44
    -4 10 -8 6.96 2.45
    4 10 -9 1.36 1.42
    -4 10 9 1.31 1.02
    4 10 9 2.04 1.54
    -4 10 -9 2.89 2.06
    -4 10 10 -0.06 1.19
    4 10 -10 1.32 1.18
    4 10 10 -0.52 1.18
    -4 10 -10 -1.99 2.15
    -4 10 11 -0.84 0.93
    4 10 -11 -0.19 1.07
    -4 10 12 -0.33 1.17
    4 10 -12 1.96 1.54
    4 10 -13 0.24 1.35
    -4 10 13 0.45 1.74
    4 10 -14 12.49 3.15
    -4 10 14 14.53 3.9
    4 10 -15 3.04 1.77
    -4 10 15 1.73 1.65
    -4 10 16 8.42 3.02
    -5 10 0 0.71 1.33
    -5 10 1 4.74 1.87
    -5 10 -1 5.39 2.25
    -5 10 2 5.6 2.35
    -5 10 -2 4.66 2.14
    5 10 -3 15.35 3.3
    -5 10 3 14.4 3.14
    -5 10 -3 15.37 3.63
    5 10 3 10.99 3
    5 10 -4 2.46 1.85
    -5 10 4 2.48 1.96
    -5 10 -4 0.7 1.86
    5 10 4 -0.49 1.39
    5 10 -5 2.95 1.94
    -5 10 5 -0.85 1.21
    -5 10 -5 3.29 2.34
    5 10 5 2.42 2
    5 10 -6 14.52 3.44
    -5 10 6 14.3 3.22
    5 10 6 12.36 3.23
    -5 10 -6 14.49 3.53
    5 10 -7 7.22 2.44
    -5 10 7 3.8 1.72
    5 10 7 5.2 2.15
    -5 10 -7 3.24 1.86
    5 10 -8 18.08 3.75
    -5 10 8 14.58 3.32
    5 10 8 22.86 4.5
    -5 10 -8 19.85 4.32
    5 10 -9 4.23 2.08
    -5 10 9 1.24 1.44
    5 10 -10 -0.08 0.92
    -5 10 10 5.85 2.17
    5 10 -11 1.66 1.41
    5 10 -12 0.81 1.36
    5 10 -13 -0.51 1.14
    5 10 -14 1.29 1.44
    -6 10 0 -0.06 1.64
    -6 10 1 0.55 1.48
    -6 10 -1 -0.34 1.12
    6 10 1 -0.86 1.68
    -6 10 2 2.08 1.53
    -6 10 -2 1.85 1.76
    6 10 2 -2.42 2.22
    -6 10 3 -0.47 0.96
    6 10 3 -0.72 1.26
    -6 10 -3 -1.41 1.31
    -6 10 4 14.84 3.39
    6 10 4 13.08 3.59
    -6 10 -4 13.41 3.42
    -6 10 5 1.39 1.26
    6 10 5 1.28 1.28
    -6 10 -5 1.02 1.46
    -6 10 6 11.18 2.97
    6 10 6 10.72 3.24
    -6 10 -6 10.91 3.16
    -6 10 7 1.32 0.97
    -6 10 8 7.24 2.55
    6 10 -9 2.93 1.83
    -6 10 9 3.31 1.92
    6 10 -10 1.18 1.31
    6 10 -11 -2.33 1.67
    6 10 -12 -0.38 1.26
    -7 10 0 -0.15 1.49
    7 10 0 0.03 1.26
    -7 10 1 2.16 1.81
    7 10 1 -0.94 1.16
    -7 10 -1 2.44 1.01
    7 10 -1 0.49 1.41
    7 10 2 1.77 1.65
    -7 10 2 1.51 1.44
    -7 10 -2 -0.59 1.93
    7 10 -2 0.2 1.61
    7 10 3 1.36 1.61
    -7 10 3 2.04 1.65
    -7 10 -3 4.14 2.41
    -7 10 4 -0.26 0.97
    -7 10 5 0.53 1.11
    -7 10 6 1.72 1.27
    -7 10 7 2.21 1.74
    8 10 0 -2.19 1.67
    -8 10 0 -3.38 2.09
    8 10 -1 -0.18 1.24
    -8 10 1 2.99 1.9
    8 10 -2 -1.71 2
    -8 10 2 2.4 1.62
    -8 10 3 3.89 1.87
    8 10 -3 2.2 1.69
    -8 10 4 -3.28 1.85
    8 10 -4 -0.03 1.28
    -8 10 5 5.64 2.39
    8 10 -5 1.92 2.04
    0 11 0 3.13 1.3
    0 11 1 1.35 1.19
    0 11 -1 0.39 1.14
    0 11 2 0.67 1.27
    0 11 -2 0.7 1.43
    0 11 3 -0.93 1.56
    0 11 -3 0 1.34
    0 11 4 -0.52 1.15
    0 11 -4 2.82 2.05
    0 11 5 0.76 1.45
    0 11 -5 0.9 1.21
    0 11 6 1.67 1.18
    0 11 -6 3.01 2.19
    0 11 7 0.61 0.98
    0 11 8 -0.48 1.22
    0 11 9 -1.79 1.85
    1 11 0 -0.57 1.28
    -1 11 0 0.66 1.31
    1 11 1 5.77 2.15
    1 11 -1 5.75 2.55
    -1 11 1 4.8 2.23
    -1 11 -1 2.29 1.79
    1 11 2 -0.32 1.31
    1 11 -2 -1.17 1.57
    -1 11 2 0.46 1.25
    -1 11 -2 -0.77 1.5
    1 11 3 5.6 2.08
    -1 11 3 6.28 2.39
    1 11 -3 2.3 1.49
    -1 11 -3 3.85 1.82
    1 11 4 9.74 2.82
    -1 11 4 8.51 2.61
    1 11 -4 8.23 2.64
    -1 11 -4 9.41 2.9
    1 11 5 4.88 1.98
    -1 11 5 4.68 2.03
    1 11 -5 9.6 2.73
    -1 11 -5 5.96 2.66
    1 11 6 7.14 2.63
    -1 11 6 6.39 2.56
    1 11 -6 4.89 2.37
    -1 11 -6 5.34 2.63
    1 11 7 6.08 2.32
    -1 11 7 5.36 2.23
    -1 11 8 16.77 3.7
    -1 11 9 2.72 1.71
    -1 11 10 4.67 1.9
    2 11 0 0.53 1.14
    -2 11 0 -1.64 1.88
    2 11 1 -0.49 1.32
    2 11 -1 1.47 1.18
    -2 11 1 -2.39 2.01
    -2 11 -1 0.18 1.54
    2 11 2 2.68 1.75
    2 11 -2 0.63 1.12
    -2 11 2 0.6 1.14
    -2 11 -2 2.27 1.8
    2 11 3 3.5 1.9
    2 11 -3 1.14 1.45
    -2 11 3 1.02 1.53
    -2 11 -3 3.64 2.1
    2 11 4 8.44 2.87
    2 11 -4 8.75 2.85
    -2 11 4 7.43 2.68
    -2 11 -4 6.15 2.43
    2 11 5 3.21 1.71
    -2 11 5 4.73 2.23
    2 11 -5 2.68 2.05
    -2 11 -5 2.01 1.76
    -2 11 6 5.21 2.17
    2 11 -6 2.51 1.75
    -2 11 7 17.33 3.63
    -2 11 8 1.72 1.87
    -2 11 9 1.12 1.14
    -2 11 10 1.29 1.49
    -2 11 11 3.24 1.78
    3 11 0 2.11 1.55
    -3 11 0 -0.95 1.89
    3 11 1 0.57 1.33
    3 11 -1 0.76 1.28
    -3 11 1 -2.88 2.24
    -3 11 -1 -0.46 1.34
    3 11 2 0.64 1.23
    3 11 -2 -3.71 2.14
    -3 11 2 -1.33 1.78
    -3 11 -2 1.97 1.87
    3 11 -3 0.33 1.44
    -3 11 3 -0.3 1.54
    -3 11 -3 2.67 2.01
    -3 11 4 0.49 1.55
    -3 11 5 11.17 3.07
    -3 11 6 1.26 1.33
    -3 11 7 0.41 1.02
    -3 11 8 0.75 1.3
    -3 11 9 3.41 1.82
    -3 11 10 3.96 1.78
    -3 11 11 1.24 1.46
    -3 11 12 6.46 2.35
    -4 11 0 1.42 1.89
    -4 11 1 -1.65 1.81
    -4 11 -1 -0.8 1.41
    -4 11 2 -1.88 1.61
    -4 11 3 3.65 2.13
    -4 11 4 -0.81 1.82
    -4 11 5 0.53 1.53
    -4 11 6 2.95 1.93
    -4 11 7 6.07 2.64
    -4 11 8 0.06 1.16
    -4 11 9 4.81 2.14
    -4 11 10 2.03 0.98
    -5 11 2 14.1 3.58
    -5 11 3 0.31 1.47
    -5 11 4 -1.03 1.31
    -5 11 5 1.8 1.78
    -5 11 6 1.1 1.66
    -5 11 7 6.05 2.39
    -5 11 8 -2 1.79
    -5 11 9 -2.7 1.72
    -6 11 6 -1.41 1.58
    -6 11 7 3.07 1.76
_refine_special_details     ?
_reflns_number_total     2333
_reflns_number_gt     1814
_reflns_threshold_expression     'I > 2\s(I)'
_refine_ls_structure_factor_coef     Fsqd
_refine_ls_matrix_type     full
_refine_ls_R_factor_all     0.0632
_refine_ls_R_factor_gt     0.0487
_refine_ls_wR_factor_gt     0.1236
_refine_ls_wR_factor_ref     0.1338
_refine_ls_goodness_of_fit_ref     1.047
_refine_ls_restrained_S_all     1.047
_refine_ls_number_reflns     2333
_refine_ls_number_parameters     146
_refine_ls_number_restraints     0
_refine_ls_hydrogen_treatment     constr
_refine_ls_weighting_scheme     calc
_refine_ls_weighting_details
              'w=1/[\s^2^(Fo^2^)+(0.0463P)^2^+1.4972P] where P=(Fo^2^+2Fc^2^)/3'
_atom_sites_solution_hydrogens     geom
_atom_sites_solution_primary     ?
_atom_sites_solution_secondary     ?
_refine_ls_shift/su_max     0.000
_refine_ls_shift/su_mean     0.000
_refine_diff_density_max     0.203
_refine_diff_density_min     -0.353
_refine_ls_extinction_method     none
_refine_ls_extinction_coef     .
loop_
    _atom_type_symbol
    _atom_type_description
    _atom_type_scat_dispersion_real
    _atom_type_scat_dispersion_imag
    _atom_type_scat_source
    'C' 'C' 0.0033 0.0016
                         'International Tables Vol C Tables 4.2.6.8 and 6.1.1.4'
    'H' 'H' 0.0000 0.0000
                         'International Tables Vol C Tables 4.2.6.8 and 6.1.1.4'
    'O' 'O' 0.0106 0.0060
                         'International Tables Vol C Tables 4.2.6.8 and 6.1.1.4'
    'S' 'S' 0.1246 0.1234
                         'International Tables Vol C Tables 4.2.6.8 and 6.1.1.4'
_computing_data_collection
;
CrysAlisPro  (Rigaku OD, 2018)
;
_computing_cell_refinement
;
CrysAlisPro  (Rigaku OD, 2018)
;
_computing_data_reduction
;
CrysAlisPro  (Rigaku OD, 2018)
;
_computing_structure_solution
;
SHELXT (Sheldrick, 2015a)
;
_computing_structure_refinement
;
ShelXL (Sheldrick, 2015b)
;
_computing_molecular_graphics
;
<i>OLEX2</i> (Dolomanov <i>et al.</i>,  2009)
;
_computing_publication_material
;
<i>OLEX2</i> (Dolomanov <i>et al.</i>,  2009)
;
loop_
    _atom_site_type_symbol
    _atom_site_label
    _atom_site_fract_x
    _atom_site_fract_y
    _atom_site_fract_z
    _atom_site_U_iso_or_equiv
    _atom_site_adp_type
    _atom_site_calc_flag
    _atom_site_occupancy
    _atom_site_disorder_assembly
    _atom_site_disorder_group
    S S1 0.89495(8) 0.20994(11) 0.39007(3) 0.0907(3) Uani d 1 . .
    C C2 0.8168(2) 0.3325(4) 0.43118(11) 0.0783(8) Uani d 1 . .
    H H2 0.749344 0.383495 0.417667 0.094 Uiso calc 1 . .
    C C3 0.8629(2) 0.3490(3) 0.48637(9) 0.0533(6) Uani d 1 . .
    C C4 0.9650(2) 0.2575(3) 0.49383(11) 0.0637(7) Uani d 1 . .
    H H4 1.008933 0.252750 0.528507 0.076 Uiso calc 1 . .
    C C5 0.9932(2) 0.1760(3) 0.44462(11) 0.0704(7) Uani d 1 . .
    H H5 1.058032 0.110896 0.441931 0.085 Uiso calc 1 . .
    C C6 0.8079(2) 0.4425(3) 0.53031(10) 0.0550(6) Uani d 1 . .
    H H6 0.738492 0.493292 0.519204 0.066 Uiso calc 1 . .
    C C7 0.8460(2) 0.4637(3) 0.58489(9) 0.0521(5) Uani d 1 . .
    H H7 0.918191 0.420470 0.596709 0.062 Uiso calc 1 . .
    C C8 0.77790(19) 0.5528(2) 0.62690(9) 0.0486(5) Uani d 1 . .
    O O9 0.67534(14) 0.5953(2) 0.61457(7) 0.0621(5) Uani d 1 . .
    C C10 0.83162(18) 0.5889(2) 0.68496(9) 0.0458(5) Uani d 1 . .
    C C11 0.9339(2) 0.5188(3) 0.70693(10) 0.0511(5) Uani d 1 . .
    H H11 0.973899 0.449440 0.683877 0.061 Uiso calc 1 . .
    C C12 0.9773(2) 0.5503(3) 0.76226(10) 0.0536(6) Uani d 1 . .
    H H12 1.044085 0.499832 0.776762 0.064 Uiso calc 1 . .
    C C13 0.92110(19) 0.6570(2) 0.79603(9) 0.0477(5) Uani d 1 . .
    C C14 0.8212(2) 0.7312(3) 0.77412(10) 0.0545(6) Uani d 1 . .
    H H14 0.784258 0.804822 0.796302 0.065 Uiso calc 1 . .
    C C15 0.77688(19) 0.6960(3) 0.71980(10) 0.0518(5) Uani d 1 . .
    H H15 0.708722 0.744893 0.705920 0.062 Uiso calc 1 . .
    O O16 0.95988(15) 0.6936(2) 0.85077(6) 0.0601(5) Uani d 1 . .
    H H16 1.025310 0.654151 0.857006 0.090 Uiso calc 1 . .
loop_
    _atom_site_aniso_label
    _atom_site_aniso_U_11
    _atom_site_aniso_U_22
    _atom_site_aniso_U_33
    _atom_site_aniso_U_12
    _atom_site_aniso_U_13
    _atom_site_aniso_U_23
    S1 0.0964(6) 0.1162(8) 0.0596(4) 0.0193(5) -0.0060(4) -0.0214(4)
    C2 0.0726(17) 0.104(2) 0.0583(15) 0.0212(17) -0.0110(13) -0.0091(15)
    C3 0.0502(12) 0.0622(14) 0.0475(12) 0.0007(11) 0.0014(10) 0.0023(11)
    C4 0.0598(14) 0.0797(17) 0.0515(13) 0.0102(13) -0.0034(11) 0.0004(12)
    C5 0.0670(15) 0.0795(19) 0.0647(16) 0.0183(15) 0.0016(13) -0.0065(14)
    C6 0.0479(12) 0.0638(15) 0.0533(13) 0.0051(11) 0.0010(10) 0.0052(11)
    C7 0.0478(12) 0.0562(13) 0.0522(12) 0.0038(10) 0.0000(10) 0.0012(10)
    C8 0.0475(12) 0.0483(12) 0.0500(12) -0.0017(10) 0.0024(9) 0.0060(10)
    O9 0.0497(9) 0.0816(12) 0.0550(9) 0.0138(9) -0.0052(7) -0.0024(8)
    C10 0.0427(11) 0.0441(12) 0.0507(12) -0.0017(9) 0.0037(9) 0.0038(9)
    C11 0.0498(12) 0.0477(12) 0.0558(13) 0.0051(10) -0.0003(10) -0.0054(10)
    C12 0.0482(12) 0.0522(13) 0.0604(14) 0.0072(11) -0.0063(10) -0.0014(11)
    C13 0.0466(11) 0.0492(12) 0.0474(11) -0.0054(10) 0.0022(9) 0.0005(10)
    C14 0.0498(12) 0.0562(14) 0.0577(13) 0.0065(11) 0.0043(10) -0.0082(11)
    C15 0.0442(11) 0.0523(13) 0.0590(13) 0.0079(10) -0.0022(10) 0.0005(11)
    O16 0.0580(10) 0.0712(11) 0.0510(9) 0.0040(9) -0.0045(7) -0.0082(8)
_geom_special_details
;
 All esds (except the esd in the dihedral angle between two l.s. planes)
 are estimated using the full covariance matrix.  The cell esds are taken
 into account individually in the estimation of esds in distances, angles
 and torsion angles; correlations between esds in cell parameters are only
 used when they are defined by crystal symmetry.  An approximate (isotropic)
 treatment of cell esds is used for estimating esds involving l.s. planes.
;
loop_
    _geom_bond_atom_site_label_1
    _geom_bond_atom_site_label_2
    _geom_bond_site_symmetry_2
    _geom_bond_distance
    _geom_bond_publ_flag
    S1 C2 . 1.689(3) ?
    S1 C5 . 1.682(3) ?
    C2 H2 . 0.9300 ?
    C2 C3 . 1.367(3) ?
    C3 C4 . 1.411(3) ?
    C3 C6 . 1.446(3) ?
    C4 H4 . 0.9300 ?
    C4 C5 . 1.378(3) ?
    C5 H5 . 0.9300 ?
    C6 H6 . 0.9300 ?
    C6 C7 . 1.329(3) ?
    C7 H7 . 0.9300 ?
    C7 C8 . 1.461(3) ?
    C8 O9 . 1.232(3) ?
    C8 C10 . 1.488(3) ?
    C10 C11 . 1.392(3) ?
    C10 C15 . 1.391(3) ?
    C11 H11 . 0.9300 ?
    C11 C12 . 1.380(3) ?
    C12 H12 . 0.9300 ?
    C12 C13 . 1.382(3) ?
    C13 C14 . 1.387(3) ?
    C13 O16 . 1.361(2) ?
    C14 H14 . 0.9300 ?
    C14 C15 . 1.370(3) ?
    C15 H15 . 0.9300 ?
    O16 H16 . 0.8200 ?
loop_
    _geom_angle_atom_site_label_1
    _geom_angle_atom_site_label_2
    _geom_angle_atom_site_label_3
    _geom_angle_site_symmetry_1
    _geom_angle_site_symmetry_3
    _geom_angle
    _geom_angle_publ_flag
    C5 S1 C2 . . 92.31(13) ?
    S1 C2 H2 . . 123.5 ?
    C3 C2 S1 . . 113.0(2) ?
    C3 C2 H2 . . 123.5 ?
    C2 C3 C4 . . 110.3(2) ?
    C2 C3 C6 . . 123.0(2) ?
    C4 C3 C6 . . 126.6(2) ?
    C3 C4 H4 . . 123.3 ?
    C5 C4 C3 . . 113.3(2) ?
    C5 C4 H4 . . 123.3 ?
    S1 C5 H5 . . 124.5 ?
    C4 C5 S1 . . 111.0(2) ?
    C4 C5 H5 . . 124.5 ?
    C3 C6 H6 . . 116.6 ?
    C7 C6 C3 . . 126.9(2) ?
    C7 C6 H6 . . 116.6 ?
    C6 C7 H7 . . 119.0 ?
    C6 C7 C8 . . 122.0(2) ?
    C8 C7 H7 . . 119.0 ?
    C7 C8 C10 . . 119.85(19) ?
    O9 C8 C7 . . 119.9(2) ?
    O9 C8 C10 . . 120.3(2) ?
    C11 C10 C8 . . 123.2(2) ?
    C15 C10 C8 . . 119.10(19) ?
    C15 C10 C11 . . 117.7(2) ?
    C10 C11 H11 . . 119.4 ?
    C12 C11 C10 . . 121.3(2) ?
    C12 C11 H11 . . 119.4 ?
    C11 C12 H12 . . 120.1 ?
    C11 C12 C13 . . 119.8(2) ?
    C13 C12 H12 . . 120.1 ?
    C12 C13 C14 . . 119.7(2) ?
    O16 C13 C12 . . 122.6(2) ?
    O16 C13 C14 . . 117.8(2) ?
    C13 C14 H14 . . 120.0 ?
    C15 C14 C13 . . 120.0(2) ?
    C15 C14 H14 . . 120.0 ?
    C10 C15 H15 . . 119.3 ?
    C14 C15 C10 . . 121.4(2) ?
    C14 C15 H15 . . 119.3 ?
    C13 O16 H16 . . 109.5 ?
loop_
    _geom_torsion_atom_site_label_1
    _geom_torsion_atom_site_label_2
    _geom_torsion_atom_site_label_3
    _geom_torsion_atom_site_label_4
    _geom_torsion_site_symmetry_1
    _geom_torsion_site_symmetry_2
    _geom_torsion_site_symmetry_3
    _geom_torsion_site_symmetry_4
    _geom_torsion
    _geom_torsion_publ_flag
    S1 C2 C3 C4 . . . . 0.1(3) ?
    S1 C2 C3 C6 . . . . -177.0(2) ?
    C2 S1 C5 C4 . . . . 0.5(3) ?
    C2 C3 C4 C5 . . . . 0.3(4) ?
    C2 C3 C6 C7 . . . . 179.4(3) ?
    C3 C4 C5 S1 . . . . -0.5(3) ?
    C3 C6 C7 C8 . . . . -175.4(2) ?
    C4 C3 C6 C7 . . . . 2.7(4) ?
    C5 S1 C2 C3 . . . . -0.3(3) ?
    C6 C3 C4 C5 . . . . 177.3(2) ?
    C6 C7 C8 O9 . . . . 9.1(4) ?
    C6 C7 C8 C10 . . . . -172.3(2) ?
    C7 C8 C10 C11 . . . . -13.2(3) ?
    C7 C8 C10 C15 . . . . 167.8(2) ?
    C8 C10 C11 C12 . . . . -176.7(2) ?
    C8 C10 C15 C14 . . . . 178.6(2) ?
    O9 C8 C10 C11 . . . . 165.4(2) ?
    O9 C8 C10 C15 . . . . -13.6(3) ?
    C10 C11 C12 C13 . . . . -2.3(4) ?
    C11 C10 C15 C14 . . . . -0.5(3) ?
    C11 C12 C13 C14 . . . . 0.3(3) ?
    C11 C12 C13 O16 . . . . -179.7(2) ?
    C12 C13 C14 C15 . . . . 1.6(3) ?
    C13 C14 C15 C10 . . . . -1.5(4) ?
    C15 C10 C11 C12 . . . . 2.4(3) ?
    O16 C13 C14 C15 . . . . -178.5(2) ?
loop_
    _geom_hbond_atom_site_label_d
    _geom_hbond_atom_site_label_h
    _geom_hbond_atom_site_label_a
    _geom_hbond_site_symmetry_d
    _geom_hbond_site_symmetry_h
    _geom_hbond_site_symmetry_a
    _geom_hbond_distance_dh
    _geom_hbond_distance_ha
    _geom_hbond_distance_da
    _geom_hbond_angle_dha
    _geom_hbond_publ_flag
    O16 H16 O9 . . 6_657 0.82 1.86 2.667(2) 167 y
    C6 H6 O9 . . . 0.93 2.46 2.785(3) 100 y
    C11 H11 O16 . . 4_746 0.93 2.55 3.425(3) 157 y
_shelx_space_group_comment
;
The symmetry employed for this shelxl refinement is uniquely defined
by the following loop, which should always be used as a source of
symmetry information in preference to the above space-group names.
They are only intended as comments.
;
_shelx_estimated_absorpt_T_min     0.902
_shelx_estimated_absorpt_T_max     0.982
_iucr_refine_instructions_details
;
TITL TR1001 in Pbca #61
 tr1001.res created by SHELXL-2016/4 at 20:58:31 on 14-Feb-2019
REM reset to Pbca #61
CELL 0.71073 11.080754 9.025139 22.815679 90 90 90
ZERR 8 0.000461 0.000517 0.00095 0 0 0
LATT 1
SYMM 0.5-X,-Y,0.5+Z
SYMM 0.5+X,0.5-Y,-Z
SYMM -X,0.5+Y,0.5-Z
SFAC C H O S
UNIT 104 80 16 8
L.S. 10
PLAN  5
SIZE 0.4 0.3 0.07
TEMP 21
MORE -1
BOND $H
CONF
fmap 2
acta
SHEL 999 0.8
OMIT 3 6 6
OMIT 7 7 7
REM <olex2.extras>
REM <HklSrc "%./TR1001.hkl">
REM </olex2.extras>
WGHT    0.046300    1.497200
FVAR       0.56795
S1    4    0.894948    0.209944    0.390065    11.00000    0.09639    0.11616 =
         0.05962   -0.02137   -0.00597    0.01928
C2    1    0.816763    0.332506    0.431180    11.00000    0.07256    0.10394 =
         0.05831   -0.00906   -0.01097    0.02119
AFIX  43
H2    2    0.749344    0.383495    0.417667    11.00000   -1.20000
AFIX   0
C3    1    0.862873    0.348963    0.486372    11.00000    0.05024    0.06220 =
         0.04753    0.00229    0.00142    0.00066
C4    1    0.965006    0.257538    0.493825    11.00000    0.05985    0.07971 =
         0.05152    0.00041   -0.00336    0.01017
AFIX  43
H4    2    1.008933    0.252750    0.528507    11.00000   -1.20000
AFIX   0
C5    1    0.993228    0.176026    0.444616    11.00000    0.06703    0.07950 =
         0.06474   -0.00654    0.00161    0.01827
AFIX  43
H5    2    1.058032    0.110896    0.441931    11.00000   -1.20000
AFIX   0
C6    1    0.807867    0.442543    0.530308    11.00000    0.04794    0.06383 =
         0.05327    0.00518    0.00098    0.00505
AFIX  43
H6    2    0.738492    0.493292    0.519204    11.00000   -1.20000
AFIX   0
C7    1    0.845990    0.463690    0.584891    11.00000    0.04777    0.05623 =
         0.05221    0.00122    0.00001    0.00378
AFIX  43
H7    2    0.918191    0.420470    0.596709    11.00000   -1.20000
AFIX   0
C8    1    0.777895    0.552793    0.626900    11.00000    0.04747    0.04829 =
         0.04996    0.00603    0.00240   -0.00172
O9    3    0.675336    0.595332    0.614566    11.00000    0.04972    0.08157 =
         0.05497   -0.00243   -0.00521    0.01378
C10   1    0.831621    0.588894    0.684956    11.00000    0.04269    0.04405 =
         0.05066    0.00383    0.00371   -0.00171
C11   1    0.933938    0.518832    0.706929    11.00000    0.04983    0.04768 =
         0.05575   -0.00540   -0.00026    0.00511
AFIX  43
H11   2    0.973899    0.449440    0.683877    11.00000   -1.20000
AFIX   0
C12   1    0.977280    0.550299    0.762259    11.00000    0.04823    0.05219 =
         0.06039   -0.00142   -0.00625    0.00723
AFIX  43
H12   2    1.044085    0.499832    0.776762    11.00000   -1.20000
AFIX   0
C13   1    0.921098    0.657019    0.796035    11.00000    0.04656    0.04916 =
         0.04744    0.00048    0.00219   -0.00543
C14   1    0.821186    0.731208    0.774123    11.00000    0.04976    0.05619 =
         0.05769   -0.00815    0.00433    0.00655
AFIX  43
H14   2    0.784258    0.804822    0.796302    11.00000   -1.20000
AFIX   0
C15   1    0.776876    0.696049    0.719797    11.00000    0.04422    0.05227 =
         0.05902    0.00052   -0.00222    0.00791
AFIX  43
H15   2    0.708722    0.744893    0.705920    11.00000   -1.20000
AFIX   0
O16   3    0.959881    0.693559    0.850766    11.00000    0.05804    0.07125 =
         0.05097   -0.00816   -0.00449    0.00398
AFIX 147
H16   2    1.025310    0.654151    0.857006    11.00000   -1.50000
AFIX   0
HKLF 4
REM  TR1001 in Pbca #61
REM R1 =  0.0487 for    1814 Fo > 4sig(Fo)  and  0.0632 for all    2333 data
REM    146 parameters refined using      0 restraints
END
WGHT      0.0463      1.4974
REM Highest difference peak  0.203,  deepest hole -0.353,  1-sigma level  0.039
Q1    1   0.9679  0.2038  0.4212  11.00000  0.05    0.20
Q2    1   0.8615  0.3067  0.3969  11.00000  0.05    0.19
Q3    1   0.9949  0.2437  0.4602  11.00000  0.05    0.18
Q4    1   0.8130  0.5829  0.6584  11.00000  0.05    0.18
Q5    1   0.9653  0.6513  0.7688  11.00000  0.05    0.16
  REM The information below was added by Olex2.
  REM
  REM R1 = 0.0487 for 1814 Fo > 4sig(Fo) and 0.0632 for all 11481 data
  REM n/a parameters refined using n/a restraints
  REM Highest difference peak 0.20, deepest hole -0.35
  REM Mean Shift 0, Max Shift 0.000.
  REM +++ Tabular Listing of Refinement Information +++
  REM R1_all = 0.0632
  REM R1_gt = 0.0487
  REM wR_ref = 0.1338
  REM GOOF = 1.047
  REM Shift_max = 0.000
  REM Shift_mean = 0
  REM Reflections_all = 11481
  REM Reflections_gt = 1814
  REM Parameters = n/a
  REM Hole = -0.35
  REM Peak = 0.20
  REM Flack = n/a
;
data_2
_audit_creation_method
;
Olex2 1.2
(compiled 2018.05.29 svn.r3510 for OlexSys, GUI svn.r5506)
;
_database_code_depnum_ccdc_archive     'CCDC 1918093'
_chemical_name_systematic
;
1-(4-Methoxyphenyl)-3-(thiophen-3-yl)prop-1-en-3-one
;
_chemical_name_common     ?
_chemical_formula_moiety     'C14 H12 O2 S'
_chemical_formula_sum     'C14 H12 O2 S'
_chemical_formula_iupac     'C14 H12 O2 S'
_chemical_formula_weight     244.30
_chemical_melting_point     ?
_space_group_crystal_system     monoclinic
_space_group_name_H-M_alt     'P 1 21/c 1'
_space_group_name_Hall     '-P 2ybc'
loop_
    _space_group_symop_operation_xyz
    'x, y, z'
    '-x, y+1/2, -z+1/2'
    '-x, -y, -z'
    'x, -y-1/2, z-1/2'
_cell_length_a     16.4118(13)
_cell_length_b     5.8387(5)
_cell_length_c     12.6456(9)
_cell_angle_alpha     90
_cell_angle_beta     97.279(7)
_cell_angle_gamma     90
_cell_volume     1201.98(16)
_cell_formula_units_Z     4
_cell_measurement_reflns_used     1920
_cell_measurement_theta_min     3.2360
_cell_measurement_theta_max     27.2600
_cell_measurement_temperature     294.07(10)
_exptl_crystal_description     block
_exptl_crystal_colour     white
_exptl_crystal_size_max     0.45
_exptl_crystal_size_mid     0.3
_exptl_crystal_size_min     0.15
_exptl_crystal_density_diffrn     1.350
_exptl_crystal_density_meas     ?
_exptl_crystal_density_method     ?
_exptl_crystal_F_000     512
_exptl_absorpt_coefficient_mu     0.255
_exptl_absorpt_correction_type     multi-scan
_exptl_absorpt_process_details
;
(CrysAlisPro; Rigaku OD, 2018)
;
_exptl_absorpt_correction_T_min     0.80278
_exptl_absorpt_correction_T_max     1.00000
_diffrn_ambient_temperature     294.07(10)
_diffrn_source     'micro-focus sealed X-ray tube'
_diffrn_radiation_type     MoK\a
_diffrn_radiation_wavelength     0.71073
_diffrn_radiation_monochromator     mirror
_diffrn_measurement_device_type
                                   'SuperNova, single source at offset/far, Eos'
_diffrn_measurement_device     'four-circle diffractometer'
_diffrn_measurement_method     '\w scans'
_diffrn_detector     'CCD plate'
_diffrn_detector_area_resol_mean     15.9631
_diffrn_reflns_number     5075
_diffrn_reflns_av_R_equivalents     0.0206
_diffrn_reflns_av_unetI/netI     0.0365
_diffrn_reflns_theta_min     2.502
_diffrn_reflns_theta_max     26.372
_diffrn_reflns_theta_full     25.242
_diffrn_measured_fraction_theta_max     1.000
_diffrn_measured_fraction_theta_full     1.000
_diffrn_reflns_limit_h_min     -19
_diffrn_reflns_limit_h_max     20
_diffrn_reflns_limit_k_min     -4
_diffrn_reflns_limit_k_max     7
_diffrn_reflns_limit_l_min     -15
_diffrn_reflns_limit_l_max     15
_diffrn_radiation_probe     x-ray
loop_
    _refln_index_h
    _refln_index_k
    _refln_index_l
    _refln_F_squared_meas
    _refln_F_squared_sigma
    2 0 0 81.91 1.68
    -2 0 0 79.55 1.67
    -3 0 0 362.58 4.33
    3 0 0 356.96 4.29
    -4 0 0 190.46 3.66
    4 0 0 196.96 3.67
    -5 0 0 0.21 0.25
    5 0 0 0.1 0.16
    6 0 0 1167.77 11.01
    6 0 0 1169.16 10.85
    -6 0 0 1168.38 11.15
    7 0 0 30.63 1.92
    7 0 0 27.73 1.84
    8 0 0 145.55 4.4
    8 0 0 136.21 4.27
    9 0 0 44.52 2.6
    10 0 0 62.97 3.26
    11 0 0 80.62 3.84
    12 0 0 73.87 3.86
    13 0 0 111.08 4.96
    14 0 0 19.25 2.14
    15 0 0 1.4 0.68
    16 0 0 21.21 2.47
    17 0 0 9.74 1.78
    18 0 0 9.68 1.84
    19 0 0 6.02 1.53
    20 0 0 14.33 2.35
    0 1 0 0.06 0.12
    0 -1 0 0.04 0.08
    -1 1 0 22.46 1.01
    1 1 0 19.89 1.18
    1 -1 0 21.77 1.03
    2 -1 0 916.15 6.43
    -2 1 0 896.4 6.61
    -2 1 0 919.49 6.16
    2 -1 0 913.28 6.69
    3 -1 0 1913.82 10.55
    3 -1 0 1913.6 9.7
    -3 1 0 1950.4 9.57
    -4 1 0 669.57 5.53
    -4 1 0 703.59 6.93
    4 -1 0 701.67 6.4
    4 -1 0 695.89 6.91
    -4 1 0 700.86 6.41
    -5 1 0 235.1 4.43
    5 -1 0 230.87 4.36
    -5 1 0 229.02 3.62
    5 -1 0 232.75 4.04
    -5 1 0 233.41 4.14
    -6 1 0 0 0.13
    -6 1 0 0.49 0.27
    6 -1 0 0.14 0.15
    -6 1 0 0.35 0.21
    6 -1 0 0.43 0.25
    7 -1 0 345.41 5.11
    7 -1 0 345 6.27
    -7 1 0 331.1 6
    -7 1 0 335.98 5.72
    7 -1 0 346.04 5.95
    8 -1 0 1.9 0.5
    8 -1 0 1.76 0.41
    -8 1 0 2.4 0.59
    8 -1 0 1.64 0.49
    -9 1 0 0.57 0.34
    9 -1 0 0.21 0.18
    9 -1 0 0.29 0.37
    -10 1 0 110.95 4.27
    10 -1 0 111.9 3.59
    10 -1 0 121.39 4.47
    11 -1 0 2.87 0.77
    -11 1 0 2.49 0.73
    12 -1 0 6.41 1.17
    -12 1 0 8.64 1.34
    13 -1 0 61.15 3.68
    14 -1 0 37.84 3.03
    15 1 0 11 1.74
    15 -1 0 11.93 1.78
    16 -1 0 15.32 2.12
    16 1 0 13.18 2
    17 -1 0 30.51 3.05
    17 1 0 27.77 2.93
    18 -1 0 5.59 1.44
    18 1 0 4.73 1.28
    19 1 0 4.23 1.35
    19 -1 0 2.83 1.12
    20 -1 0 2.35 0.98
    20 1 0 3.47 1.23
    0 2 0 35.93 1.98
    0 -2 0 33.28 1.98
    1 -2 0 28.54 1.75
    1 2 0 30.19 1.94
    -1 2 0 28.32 1.67
    -2 2 0 324.6 5.33
    2 2 0 330.61 6.81
    2 -2 0 335.59 5.74
    3 -2 0 515.47 7.07
    -3 2 0 524.39 6.84
    -3 2 0 519.08 6.58
    4 -2 0 1.73 0.42
    -4 2 0 2.05 0.43
    -4 2 0 1.31 0.37
    -5 2 0 0.31 0.19
    5 -2 0 0.76 0.29
    5 -2 0 0.64 0.29
    -5 2 0 0.6 0.3
    6 -2 0 3.68 0.67
    -6 2 0 3.31 0.58
    6 -2 0 3.33 0.59
    7 -2 0 68.14 3.01
    7 -2 0 61.54 2.64
    -7 2 0 66.33 2.27
    -7 2 0 61.31 2.57
    -8 2 0 3.13 0.54
    8 -2 0 3.93 0.8
    8 -2 0 2.78 0.63
    -8 2 0 2.67 0.61
    -9 2 0 76.99 3.31
    9 -2 0 75.83 3.52
    -9 2 0 77.5 2.93
    10 -2 0 100.45 4.26
    -10 2 0 99.36 4.01
    -10 2 0 98.62 3.63
    -11 2 0 53.19 3.09
    11 -2 0 56.77 3.34
    -12 2 0 1.49 0.59
    12 -2 0 0.35 0.34
    13 -2 0 34.61 2.86
    -13 2 0 29.69 2.56
    -14 2 0 13.49 1.84
    14 -2 0 12.58 1.81
    15 -2 0 1.6 0.76
    -15 2 0 1.88 0.8
    16 -2 0 -0.15 0.52
    17 -2 0 11.43 1.95
    18 -2 0 1.17 0.79
    18 2 0 0.72 0.63
    19 2 0 11.65 2.1
    19 -2 0 15.23 2.41
    20 -2 0 5.9 1.61
    0 3 0 -0.16 0.25
    1 -3 0 6.12 1.03
    -1 3 0 7.81 1.09
    1 3 0 7.09 1.12
    2 3 0 98.32 4.39
    2 -3 0 105.94 4.14
    -2 3 0 100.39 3.73
    3 -3 0 9.22 1.21
    -3 3 0 9.58 1.12
    3 3 0 8.44 1.37
    -4 3 0 0.07 0.23
    4 3 0 0.62 0.33
    4 -3 0 0.29 0.19
    5 -3 0 175.83 5.17
    5 3 0 182.61 6.8
    -5 3 0 180.36 4.71
    -6 3 0 173.97 4.62
    6 -3 0 163.38 4.99
    -7 3 0 56.22 2.69
    -8 3 0 20 1.67
    -8 3 0 18.84 1.4
    8 -3 0 17.21 1.77
    -9 3 0 3.3 0.63
    -9 3 0 5.12 0.93
    9 -3 0 4.31 1
    10 -3 0 0 0.38
    -10 3 0 0.17 0.27
    -10 3 0 0.3 0.28
    -11 3 0 2.25 0.68
    -11 3 0 1.56 0.5
    11 -3 0 1.09 0.58
    -12 3 0 2.24 0.65
    12 -3 0 1.44 0.64
    -12 3 0 2.07 0.68
    13 -3 0 1.71 0.8
    -13 3 0 1.88 0.63
    -14 3 0 3.99 1
    14 -3 0 2.83 0.94
    -15 3 0 19.42 2.28
    15 -3 0 20.79 2.54
    -16 3 0 14.76 2.05
    16 -3 0 16.93 2.36
    17 -3 0 4.94 1.39
    18 -3 0 7.38 1.7
    19 -3 0 2.24 1.01
    0 4 0 146.73 5.69
    -1 4 0 0.17 0.46
    1 4 0 -0.61 0.47
    2 4 0 198.63 7.07
    -2 4 0 195.2 6.09
    -3 4 0 1.36 0.55
    3 4 0 1.15 0.72
    4 4 0 10.94 1.8
    -4 4 0 12.35 1.48
    5 4 0 106.8 5.78
    -5 4 0 109.42 4.25
    -6 4 0 90.05 3.83
    6 4 0 88.47 5.49
    -7 4 0 4.31 0.85
    7 4 0 4.62 1.34
    -8 4 0 0.64 0.4
    8 4 0 0.78 0.6
    -9 4 0 8.3 1.22
    9 4 0 5.93 1.61
    -10 4 0 5.35 0.88
    10 4 0 4.96 1.53
    -10 4 0 4.35 0.92
    11 4 0 7.35 1.95
    -11 4 0 4.93 1.03
    -12 4 0 13.36 1.71
    -13 4 0 12.35 1.72
    14 -4 0 2.43 0.95
    15 -4 0 0.45 0.68
    16 -4 0 2 0.97
    17 -4 0 0.84 0.69
    18 -4 0 1.85 1
    0 5 0 -0.34 0.45
    -1 5 0 -0.04 0.33
    1 5 0 -0.16 0.51
    -2 5 0 14.06 1.87
    2 5 0 17.34 2.35
    3 5 0 45.08 3.87
    -3 5 0 40.86 3.11
    -4 5 0 53.46 3.45
    4 5 0 49.03 4.18
    5 5 0 37.4 3.8
    -5 5 0 41.9 3
    6 5 0 20.8 2.94
    -6 5 0 23.39 2.22
    7 5 0 23.9 3.2
    -7 5 0 23.34 2.2
    -8 5 0 23.13 2.18
    8 5 0 29.7 3.68
    -9 5 0 -0.03 0.26
    9 5 0 0.51 0.63
    10 5 0 3.93 1.46
    -10 5 0 2.46 0.74
    11 5 0 0.19 0.54
    12 5 0 -0.23 0.51
    13 5 0 19.79 3.53
    14 5 0 0.64 0.77
    0 6 0 50.38 4.14
    -1 6 0 14.97 2.19
    1 6 0 17.74 2.5
    -2 6 0 -0.51 0.5
    2 6 0 -0.65 0.59
    3 6 0 1.81 0.89
    -3 6 0 1.24 0.64
    4 6 0 6.58 1.69
    -4 6 0 3.6 1
    -5 6 0 0.38 0.39
    5 6 0 -0.32 0.59
    6 6 0 1.12 0.86
    -6 6 0 0.2 0.36
    7 6 0 0.68 0.7
    -7 6 0 1.23 0.62
    8 6 0 1.68 1.05
    9 6 0 26.81 3.86
    10 6 0 12.98 2.81
    11 6 0 3.66 1.63
    0 7 0 0.25 0.48
    1 7 0 0.57 0.54
    -1 7 0 0.16 0.36
    2 7 0 1.03 0.77
    -2 7 0 -1.2 0.69
    3 7 0 -0.03 0.43
    -3 7 0 -0.61 0.58
    4 7 0 2.16 1.07
    5 7 0 1.9 1.06
    6 7 0 13.14 2.65
    7 7 0 6.81 2.02
    8 7 0 1.8 1.04
    2 8 0 2.34 1.12
    20 0 -1 -0.72 0.65
    19 0 -1 -0.99 0.74
    18 0 -1 -0.53 0.57
    17 0 -1 0.24 0.53
    16 0 -1 0.41 0.41
    15 0 -1 0.88 0.68
    14 0 -1 -0.09 0.41
    13 0 -1 -0.08 0.41
    12 0 -1 0.24 0.46
    11 0 -1 0.33 0.39
    -10 0 1 0 0.26
    -9 0 1 -0.4 0.34
    -8 0 1 0.17 0.2
    -7 0 1 0.08 0.28
    7 0 -1 -0.08 0.18
    -6 0 1 -0.1 0.22
    6 0 -1 -0.02 0.19
    -5 0 1 0.17 0.24
    5 0 -1 0.03 0.16
    -4 0 1 0 0.19
    4 0 -1 0.02 0.11
    3 0 -1 0 0.08
    -3 0 1 -0.04 0.13
    2 0 -1 0.03 0.06
    -2 0 1 0.16 0.13
    -2 0 -1 0 0.08
    2 0 1 0.02 0.07
    2 0 1 -0.01 0.07
    -2 0 -1 0.14 0.12
    3 0 1 -0.07 0.14
    3 0 1 0.04 0.11
    4 0 1 -0.06 0.16
    4 0 1 0.19 0.25
    4 0 1 0.05 0.09
    5 0 1 0.3 0.25
    5 0 1 0.11 0.13
    5 0 1 0.24 0.16
    6 0 1 -0.16 0.19
    6 0 1 0.1 0.26
    6 0 1 -0.05 0.21
    7 0 1 -0.02 0.15
    7 0 1 0 0.21
    7 0 1 0.09 0.28
    8 0 1 0.29 0.23
    8 0 1 0.08 0.29
    9 0 1 0.43 0.36
    10 0 1 -0.1 0.3
    11 0 1 -0.06 0.31
    12 0 1 0.07 0.36
    13 0 1 0.26 0.34
    14 0 1 0.21 0.49
    15 0 1 0.1 0.43
    16 0 1 -0.86 0.65
    17 0 1 0.23 0.53
    18 0 1 0.31 0.56
    19 0 1 -0.39 0.78
    20 0 1 -0.25 0.55
    20 -1 -1 -0.33 0.67
    20 1 -1 0.75 0.68
    19 -1 -1 1.13 0.76
    19 1 -1 2.3 0.98
    18 -1 -1 -0.23 0.63
    18 1 -1 0.43 0.4
    17 -1 -1 -0.68 0.57
    17 1 -1 -0.28 0.49
    16 1 -1 1.3 0.75
    16 -1 -1 0.92 0.63
    15 -1 -1 -0.41 0.58
    -14 1 1 19.84 2.33
    14 -1 -1 23.89 2.36
    13 -1 -1 2.35 0.75
    -13 1 1 4.82 1.14
    -12 1 1 53.53 3.42
    12 -1 -1 60.53 3.4
    -11 1 1 27.74 2.34
    11 -1 -1 29.64 2.3
    11 -1 -1 25.34 1.68
    10 -1 -1 42.73 2.04
    10 -1 -1 46.59 2.71
    -10 1 1 42.81 2.73
    9 -1 -1 112.54 3.1
    -9 1 1 113.96 4.22
    9 -1 -1 112.11 3.96
    -8 1 1 4.94 0.83
    8 -1 -1 5 0.61
    8 -1 -1 5.64 0.84
    7 -1 -1 28.68 1.3
    7 -1 -1 30.27 1.8
    7 -1 -1 30.67 1.86
    -7 1 1 27.95 1.84
    6 -1 -1 147.74 2.52
    6 -1 -1 149.11 3.8
    6 1 -1 144.8 4.43
    -6 1 1 149.79 3.92
    6 -1 -1 148.52 3.64
    5 -1 -1 367.25 5.21
    -5 1 1 359.41 5.28
    5 -1 -1 357.59 5.54
    -5 1 1 359.7 5.53
    5 1 -1 361.88 6.6
    -4 1 1 573.25 6.51
    4 -1 -1 564.71 5.75
    4 1 -1 570.8 7.57
    -4 1 1 573.24 3.65
    4 -1 -1 574.96 6.52
    -4 1 1 573.05 5.87
    -3 1 1 141.69 2.98
    3 -1 -1 137.79 3.03
    -3 1 1 139.61 2.52
    3 -1 -1 140.76 2.55
    2 -1 -1 2402.1 12.29
    -2 1 1 2415.12 11.93
    -1 1 1 266.02 4.06
    1 -1 -1 271.26 4.19
    0 -1 -1 22.46 1.27
    0 1 1 21.71 1.23
    -1 1 -1 0.08 0.07
    1 1 1 0.12 0.13
    1 -1 1 0.08 0.08
    -1 -1 -1 0.15 0.17
    -2 1 -1 378.67 4.76
    2 1 1 391.5 6.09
    -2 1 -1 381.43 3.02
    2 -1 1 382.32 4.85
    2 -1 1 389.92 3.23
    -3 1 -1 34.36 1.04
    3 -1 1 32.96 1.04
    -3 1 -1 33.57 1.51
    3 -1 1 32.34 1.51
    -4 1 -1 40.21 1.6
    -4 1 -1 38.79 1.74
    -4 1 -1 41.7 1.38
    4 -1 1 41.45 1.34
    4 -1 1 40.95 1.83
    -5 1 -1 283.75 4.65
    5 -1 1 283.62 4.09
    -5 1 -1 293.53 4.3
    -5 1 -1 278.43 5.12
    5 -1 1 288.32 5.19
    6 -1 1 234.34 4.16
    -6 1 -1 237.61 4.68
    6 -1 1 239.4 5.04
    -6 1 -1 233.29 4.35
    -6 1 -1 238.41 5.09
    -7 1 -1 41.31 2.15
    -7 1 -1 39.48 1.98
    7 -1 1 39.72 1.89
    7 -1 1 42.5 2.27
    -8 1 -1 242.86 5.71
    8 -1 1 251.95 5.84
    -8 1 -1 243.49 5.36
    8 -1 1 249.72 5.16
    8 -1 1 245.82 5.16
    9 -1 1 0.59 0.29
    -9 1 -1 -0.04 0.27
    9 -1 1 -0.1 0.18
    9 -1 1 0.22 0.36
    10 -1 1 79.09 3.7
    11 -1 1 1.41 0.5
    12 -1 1 -0.31 0.54
    13 1 1 9.83 1.54
    13 -1 1 10.1 1.53
    14 -1 1 1.46 0.66
    14 1 1 3.32 0.97
    15 -1 1 5.46 1.24
    15 1 1 6.18 1.38
    16 1 1 4.11 1.18
    16 -1 1 4.3 1.22
    17 1 1 6.66 1.51
    17 -1 1 9.36 1.76
    18 -1 1 0.08 0.47
    18 1 1 -0.45 0.64
    19 -1 1 1.72 0.84
    19 1 1 3.24 1.2
    20 -1 1 0.68 0.6
    20 -2 -1 -0.25 0.51
    19 -2 -1 -0.89 0.71
    18 -2 -1 3.61 1.11
    17 -2 -1 3.13 1.03
    -17 2 1 2 0.85
    16 -2 -1 0.01 0.33
    -16 2 1 -0.03 0.3
    15 -2 -1 1.56 0.77
    -15 2 1 0.14 0.46
    14 -2 -1 0.17 0.34
    -14 2 1 -0.56 0.3
    13 -2 -1 7.5 1.3
    -13 2 1 6.62 1.28
    12 -2 -1 4.04 0.95
    -12 2 1 3.87 0.93
    11 -2 -1 53.27 3.16
    -11 2 1 61.04 3.43
    -10 2 1 5.33 0.98
    10 -2 -1 3.18 0.8
    -9 2 1 15.53 1.56
    9 -2 -1 17.18 1.62
    -8 2 1 73.76 2.33
    8 -2 -1 76.98 3.24
    -8 2 1 76.84 3.27
    -7 2 1 3.75 0.47
    -7 2 1 3.88 0.72
    7 -2 -1 3.49 0.69
    6 -2 -1 4.19 0.73
    -6 2 1 3.05 0.57
    -6 2 1 3.66 0.42
    6 -2 -1 4.36 0.71
    -6 2 1 3.55 0.64
    -5 2 1 14.61 1.15
    -5 2 1 14.4 1.23
    5 -2 -1 12.52 1.12
    5 -2 -1 14.48 1.3
    -4 2 1 31.46 1.8
    -4 2 1 31.93 1.62
    4 -2 -1 30.02 1.85
    -3 2 1 85.42 2.54
    -3 2 1 80.51 2.87
    3 -2 -1 85.49 3.12
    2 -2 -1 -0.08 0.22
    -2 2 1 -0.05 0.22
    -1 2 1 1.18 0.38
    1 -2 -1 0.91 0.39
    1 2 -1 1.45 0.42
    0 -2 -1 237.74 5.61
    0 2 1 247.76 5.49
    0 2 -1 241.8 4.88
    1 -2 1 3.38 0.56
    -1 -2 -1 3.93 0.76
    1 2 1 3.23 0.66
    -1 2 -1 3.47 0.56
    -2 2 -1 28.33 1.43
    2 -2 1 27.89 1.52
    2 2 1 31.08 2.16
    -3 2 -1 5.41 0.75
    3 -2 1 6.17 0.7
    3 2 1 7.29 1.16
    -3 2 -1 5.59 0.6
    4 2 1 6.12 1.08
    -4 2 -1 8.62 0.74
    4 -2 1 8.05 0.79
    -4 2 -1 8.62 0.97
    5 -2 1 0.32 0.17
    -5 2 -1 0.18 0.18
    5 -2 1 0.28 0.25
    6 -2 1 34.23 2.14
    -6 2 -1 34.36 1.66
    6 -2 1 34.12 1.72
    -7 2 -1 224.79 4.78
    7 -2 1 210.41 4.51
    7 -2 1 221.62 5.72
    -7 2 -1 209.05 4.49
    8 -2 1 83.35 3
    -8 2 -1 86.16 3.13
    8 -2 1 79.65 3.59
    -8 2 -1 89.14 3.14
    -9 2 -1 49.93 2.58
    9 -2 1 53.98 2.56
    9 -2 1 54.25 3.08
    -9 2 -1 50.38 2.55
    -10 2 -1 13.6 1.46
    10 -2 1 12.65 1.59
    -10 2 -1 14.56 1.46
    11 -2 1 3.05 0.82
    -11 2 -1 3.03 0.72
    -11 2 -1 2.83 0.77
    12 -2 1 3.97 1.02
    -12 2 -1 2.56 0.71
    -13 2 -1 2.41 0.74
    13 -2 1 4.86 1.13
    14 -2 1 1.88 0.72
    15 -2 1 0.34 0.44
    16 -2 1 2.04 0.9
    17 2 1 0.76 0.67
    17 -2 1 1.53 0.87
    18 2 1 7.83 1.7
    18 -2 1 10.96 2.04
    19 2 1 -0.09 0.49
    19 -2 1 0.74 0.74
    19 -3 -1 0.12 0.43
    18 -3 -1 0.29 0.52
    17 -3 -1 0.82 0.6
    -17 3 1 1.58 0.82
    16 -3 -1 0.58 0.51
    -16 3 1 0.95 0.59
    -15 3 1 -0.64 0.53
    15 -3 -1 0.71 0.57
    -14 3 1 10.77 1.69
    14 -3 -1 13.08 1.91
    13 -3 -1 12.79 1.82
    -13 3 1 15.94 1.95
    12 -3 -1 5.87 1.18
    -12 3 1 5.4 1.13
    11 -3 -1 7.48 1.3
    -11 3 1 8.46 1.32
    -10 3 1 23.68 2.09
    10 -3 -1 20.71 2.04
    -10 3 1 21.88 1.44
    9 -3 -1 3.27 0.81
    -9 3 1 3.94 0.83
    -9 3 1 3.2 0.52
    8 -3 -1 25.69 2.08
    -8 3 1 24.49 1.38
    -8 3 1 25.41 2.02
    -7 3 1 23.03 1.86
    -6 3 1 77.67 3.33
    -5 3 1 80.72 3.38
    4 3 -1 56.12 3.56
    -4 3 1 50.97 2.7
    -3 3 1 2.81 0.65
    3 3 -1 1.38 0.52
    2 3 -1 85.88 3.99
    -2 3 1 80.4 3.54
    -1 3 1 0.52 0.39
    1 3 -1 -0.03 0.26
    0 3 1 23.06 2.03
    0 3 -1 24.62 1.94
    -1 3 -1 118.19 4.04
    1 3 1 113.22 4.66
    2 3 1 128.66 5.15
    -2 3 -1 128.52 3.98
    2 -3 1 121.16 4.19
    -3 3 -1 3.94 0.68
    3 3 1 4.49 1.04
    3 -3 1 5 0.85
    4 -3 1 37.16 2.24
    -4 3 -1 38.09 2
    4 3 1 38.77 3.04
    5 -3 1 -0.22 0.22
    5 3 1 -0.03 0.55
    -5 3 -1 -0.09 0.17
    -6 3 -1 1.59 0.45
    6 3 1 0.31 0.44
    6 -3 1 1.57 0.47
    7 3 1 55.26 4.1
    7 -3 1 56.48 2.77
    -7 3 -1 55.84 2.49
    8 -3 1 20 1.97
    -8 3 -1 19.23 1.53
    8 3 1 18.05 2.44
    -8 3 -1 18.33 1.52
    8 -3 1 18.84 1.65
    9 -3 1 18.57 2
    -9 3 -1 21.34 1.7
    -9 3 -1 22.37 1.73
    10 -3 1 14.88 1.83
    -10 3 -1 13.67 1.41
    -10 3 -1 12.54 1.38
    -11 3 -1 0.71 0.41
    11 -3 1 -0.09 0.39
    -11 3 -1 0.28 0.29
    -12 3 -1 3.34 0.84
    12 -3 1 2.21 0.86
    -12 3 -1 2.86 0.78
    -13 3 -1 1.17 0.55
    13 -3 1 2.99 1.03
    -13 3 -1 2.22 0.75
    -14 3 -1 -0.4 0.36
    14 -3 1 0.55 0.53
    -15 3 -1 3.01 0.86
    15 -3 1 3.11 1.02
    16 -3 1 11.6 2.06
    17 -3 1 1.25 0.87
    18 -3 1 0.36 0.5
    18 -4 -1 0.84 0.76
    17 -4 -1 0.76 0.62
    16 -4 -1 -0.46 0.56
    -15 4 1 1.74 0.76
    15 -4 -1 2.62 1
    -14 4 1 5.39 1.23
    14 -4 -1 5.67 1.38
    -13 4 1 1.04 0.56
    -12 4 1 4.13 0.99
    -11 4 1 5.76 1.16
    -10 4 1 6.77 0.84
    -10 4 1 6.84 1.21
    -9 4 1 55.61 2.4
    -9 4 1 53.7 3.26
    8 4 -1 225.77 9.28
    -8 4 1 238.78 6.71
    7 4 -1 12.43 2.16
    -7 4 1 10.89 1.43
    6 4 -1 8.46 1.72
    -6 4 1 7.3 1.18
    5 4 -1 10.64 1.82
    -5 4 1 12.67 1.55
    4 4 -1 1.35 0.72
    -4 4 1 0.51 0.34
    3 4 -1 33.62 2.98
    -3 4 1 30.43 2.47
    2 4 -1 0.7 0.52
    -2 4 1 0.22 0.33
    -1 4 1 50.1 3.32
    1 4 -1 46.16 3.21
    0 4 -1 -0.12 0.44
    0 4 1 0.23 0.45
    -1 4 -1 9.05 1.32
    1 4 1 4.93 1.09
    2 4 1 3.92 1.06
    -2 4 -1 4.3 0.88
    3 4 1 6.87 1.41
    -3 4 -1 6.42 1.03
    -4 4 -1 188.72 5.36
    4 4 1 180.18 7.37
    -5 4 -1 132.18 4.37
    5 4 1 127.4 6.41
    6 4 1 4.48 1.33
    -6 4 -1 4.76 0.84
    7 4 1 8.62 1.8
    -7 4 -1 10.39 1.2
    -8 4 -1 17.69 1.61
    8 4 1 19.96 2.82
    9 4 1 4.04 1.43
    -9 4 -1 6.51 1.01
    -10 4 -1 0.37 0.37
    -10 4 -1 0.03 0.18
    -11 4 -1 3.91 0.84
    11 4 1 2.64 1.16
    -11 4 -1 3.67 0.8
    12 4 1 0.8 0.83
    -12 4 -1 1.24 0.53
    13 4 1 3.13 1.47
    14 4 1 -0.25 1.03
    15 -4 1 0.71 0.74
    15 4 1 1.45 0.96
    16 -4 1 -0.11 0.56
    16 4 1 -0.73 0.87
    17 -4 1 2.7 1.13
    17 4 1 0.69 0.85
    15 5 -1 1.09 0.99
    14 5 -1 0.82 0.83
    13 5 -1 3.73 1.63
    -12 5 1 12.7 1.85
    12 5 -1 9.65 2.42
    11 5 -1 4.13 1.63
    -11 5 1 3.82 0.99
    10 5 -1 -0.3 0.54
    -10 5 1 -0.15 0.33
    9 5 -1 1.34 1.01
    -9 5 1 -0.01 0.28
    -8 5 1 56.85 3.6
    8 5 -1 56.93 5.05
    -7 5 1 11.44 1.64
    7 5 -1 12.05 2.3
    6 5 -1 18.05 2.7
    -6 5 1 14.29 1.85
    5 5 -1 4.51 1.35
    -5 5 1 2.88 0.88
    4 5 -1 5.81 1.44
    -4 5 1 8.05 1.43
    3 5 -1 2.48 0.91
    -3 5 1 4.95 1.15
    -2 5 1 23.94 2.54
    2 5 -1 24.95 2.78
    -1 5 1 0.17 0.52
    1 5 -1 0.49 0.51
    0 5 -1 10.17 1.69
    0 5 1 8.5 1.64
    -1 5 -1 0.16 0.37
    1 5 1 0.26 0.49
    2 5 1 41.08 3.66
    -2 5 -1 43.67 3.15
    3 5 1 28.68 3.13
    -3 5 -1 31.09 2.59
    4 5 1 175.94 7.99
    -4 5 -1 179.3 6.03
    5 5 1 4.17 1.34
    -5 5 -1 4.24 0.91
    6 5 1 0.33 0.54
    -6 5 -1 -0.59 0.41
    -7 5 -1 13.3 1.55
    7 5 1 11.22 2.27
    8 5 1 6.11 1.76
    -8 5 -1 5.85 1.04
    9 5 1 1.25 0.84
    10 5 1 8.13 2.18
    11 5 1 -0.72 0.87
    12 5 1 0 1.23
    13 5 1 3.06 1.4
    14 5 1 0.95 0.94
    12 6 -1 0.64 0.73
    11 6 -1 1.46 1.1
    10 6 -1 3.17 1.53
    9 6 -1 0.36 0.76
    -8 6 1 0.49 0.42
    8 6 -1 -0.05 0.46
    -7 6 1 0.89 0.56
    7 6 -1 0.22 0.51
    -6 6 1 1.42 0.73
    6 6 -1 1.2 0.7
    -5 6 1 8.39 1.59
    5 6 -1 7.07 1.7
    -4 6 1 -0.1 0.32
    4 6 -1 0.58 0.6
    -3 6 1 0.72 0.53
    3 6 -1 0.57 0.82
    -2 6 1 0.12 0.39
    2 6 -1 0.06 0.55
    1 6 -1 2.39 0.89
    -1 6 1 3.68 1.15
    0 6 1 -0.4 0.49
    0 6 -1 -0.08 0.39
    1 6 1 6.23 1.57
    -1 6 -1 5.33 1.28
    2 6 1 14.14 2.36
    -2 6 -1 15.49 2.12
    -3 6 -1 4.54 1.13
    3 6 1 4.46 1.41
    -4 6 -1 9.72 1.58
    4 6 1 10.76 2.16
    -5 6 -1 22.49 2.36
    5 6 1 21.75 3.14
    6 6 1 0.52 0.65
    7 6 1 0.93 0.86
    8 6 1 2.81 1.29
    9 6 1 0.71 0.91
    10 6 1 2.36 1.24
    11 6 1 10.67 2.62
    8 7 -1 -1.12 0.9
    7 7 -1 2.89 1.28
    6 7 -1 2.03 1.1
    5 7 -1 8.17 1.97
    4 7 -1 1.24 0.8
    -4 7 1 0.59 0.53
    -3 7 1 2.45 0.95
    3 7 -1 1.09 0.99
    2 7 -1 0.28 0.46
    -2 7 1 1.46 0.81
    -1 7 1 1.68 0.87
    1 7 -1 1.86 0.91
    0 7 1 1.47 0.85
    0 7 -1 0.46 0.52
    -1 7 -1 1.7 0.82
    1 7 1 2.13 1.01
    2 7 1 1.2 0.75
    3 7 1 1.88 1.05
    4 7 1 0.99 0.85
    5 7 1 4.59 1.6
    6 7 1 3.72 1.45
    7 7 1 9.7 2.41
    20 0 -2 10.23 1.94
    19 0 -2 1.44 0.8
    18 0 -2 2.75 0.92
    17 0 -2 20.25 2.47
    16 0 -2 32.55 2.98
    15 0 -2 30.06 2.77
    14 0 -2 1.16 0.57
    13 0 -2 66.36 3.75
    -12 0 2 54.04 3.64
    -11 0 2 47.36 3.24
    -10 0 2 330.55 8.2
    -9 0 2 5.16 0.97
    -8 0 2 38.41 2.49
    -7 0 2 45.79 2.53
    -6 0 2 78.74 3.11
    6 0 -2 78.39 3.02
    -5 0 2 5.62 0.79
    5 0 -2 5.63 0.78
    -4 0 2 9999 29.23
    4 0 -2 9870.6 28.36
    -3 0 2 435.63 5.5
    3 0 -2 440.67 5.42
    2 0 -2 1.23 0.26
    -2 0 2 0.89 0.25
    -1 0 2 58.63 1.53
    1 0 -2 56.3 1.52
    0 0 -2 219.49 2.8
    0 0 2 221.67 2.71
    0 0 -2 219.92 2.33
    1 0 2 35.46 1.08
    -1 0 -2 35.87 1.2
    1 0 2 36.03 1.14
    -1 0 -2 34.26 1.06
    -1 0 -2 36.37 1.35
    2 0 2 646.94 5.58
    2 0 2 655.45 5.37
    -2 0 -2 639.39 6.4
    2 0 2 651.13 6.34
    -2 0 -2 643.92 5.46
    -3 0 -2 73.28 2.41
    -3 0 -2 70.44 2.1
    3 0 2 72.51 2.33
    3 0 2 74.18 2.09
    4 0 2 295.39 5.1
    -4 0 -2 292.37 5.41
    4 0 2 292.87 4.74
    -5 0 -2 20.05 1.57
    5 0 2 23.02 1.55
    5 0 2 20.82 1.38
    6 0 2 530.35 7.24
    6 0 2 531.11 7.94
    6 0 2 519.55 7.48
    7 0 2 129.3 4
    7 0 2 125.41 3.81
    8 0 2 97.71 3.6
    8 0 2 102 3.78
    9 0 2 111.65 4.21
    10 0 2 55.6 3.14
    11 0 2 29.97 2.41
    12 0 2 42.88 3.04
    13 0 2 11.92 1.7
    14 0 2 19.74 2.27
    15 0 2 2.98 1
    16 0 2 63.16 4.33
    17 0 2 4.31 1.23
    18 0 2 6.58 1.57
    19 0 2 38.59 3.76
    21 -1 -2 11.86 2.15
    20 -1 -2 1.5 0.8
    20 1 -2 1.83 0.92
    19 1 -2 0.98 0.67
    19 -1 -2 1.63 0.85
    18 1 -2 7.06 1.52
    18 -1 -2 5.42 1.32
    17 -1 -2 4.32 1.15
    16 -1 -2 6.4 1.35
    -16 1 2 8.31 1.67
    -15 1 2 1.61 0.7
    15 -1 -2 2.01 0.76
    14 -1 -2 7.09 1.29
    -14 1 2 7.85 1.49
    -13 1 2 -0.12 0.36
    13 -1 -2 -0.26 0.43
    -12 1 2 0.7 0.49
    12 -1 -2 1.01 0.45
    12 -1 -2 0.53 0.27
    11 -1 -2 53.03 2.23
    11 -1 -2 54.22 3.02
    -11 1 2 50.6 3.26
    10 -1 -2 47.54 1.97
    10 -1 -2 51.26 2.78
    -10 1 2 45.08 2.91
    9 -1 -2 39.92 1.66
    9 -1 -2 38.66 2.27
    -9 1 2 35.2 2.45
    8 -1 -2 347.94 4.3
    8 -1 -2 346.17 6.34
    -8 1 2 358.21 7.27
    7 -1 -2 436.14 4.18
    -7 1 2 439.29 7.6
    6 -1 -2 593.67 3.84
    6 -1 -2 587.51 6.96
    -6 1 2 593.92 8.27
    6 -1 -2 587.27 8.11
    5 -1 -2 84.93 2.94
    5 1 -2 91.24 3.29
    5 -1 -2 90.43 2.44
    -5 1 2 87.36 2.96
    -4 1 2 1408.53 11.11
    4 -1 -2 1387.41 8.35
    4 1 -2 1404.02 12.01
    4 -1 -2 1414.99 11.32
    -3 1 2 561.46 6.8
    3 -1 -2 558.06 6.85
    3 -1 -2 562.32 4.47
    -3 1 2 565.08 4.59
    3 1 -2 567.99 6.88
    2 1 -2 307.34 4.56
    2 -1 -2 304.23 4.96
    -2 1 2 308.6 2.65
    -2 1 2 307.27 2.78
    2 -1 -2 304.44 2.72
    -2 1 2 305.28 4.86
    1 1 -2 2410.78 11.02
    1 -1 -2 2405.43 13.94
    0 1 2 99.61 2.86
    0 1 -2 100.31 1.82
    0 -1 -2 100.03 2.97
    -1 -1 -2 448.78 6.61
    1 1 2 452.9 6.49
    -2 -1 -2 38.07 2.04
    2 1 2 39.97 2.05
    -2 1 -2 39.2 1.7
    -3 1 -2 776.07 7.9
    3 -1 2 806.57 8.11
    3 1 2 799.55 9.72
    4 1 2 17.73 1.57
    4 -1 2 18.43 1.33
    -4 1 -2 18.41 1.29
    -4 1 -2 19.22 1.29
    4 -1 2 19.33 0.77
    -5 1 -2 50.45 2.18
    5 -1 2 56.3 2.43
    5 -1 2 52.77 1.61
    -5 1 -2 56.5 2.42
    -6 1 -2 267.9 5.44
    6 -1 2 273.15 5.7
    6 -1 2 264.76 4.23
    7 -1 2 3.6 0.72
    7 -1 2 4.23 0.6
    -7 1 -2 4.4 0.78
    -8 1 -2 8.64 1.17
    8 -1 2 8.66 1.16
    8 -1 2 7.45 0.87
    9 -1 2 318.15 6.1
    -9 1 -2 313.28 7.44
    9 -1 2 320.3 7.23
    10 -1 2 104.26 4.35
    11 -1 2 33.69 2.57
    11 1 2 30.27 2.47
    12 1 2 36.57 2.85
    12 -1 2 40.54 2.96
    13 -1 2 41.41 3.13
    13 1 2 39.6 3.07
    14 -1 2 33.25 2.94
    14 1 2 28.87 2.76
    15 1 2 9.93 1.69
    15 -1 2 6.78 1.4
    16 1 2 8.62 1.64
    16 -1 2 9.49 1.75
    17 -1 2 4.36 1.31
    17 1 2 1.84 0.77
    18 -1 2 6.87 1.58
    18 1 2 6.64 1.55
    19 -1 2 0.36 0.47
    19 1 2 -0.6 0.59
    20 -2 -2 -0.67 0.58
    19 -2 -2 1.47 0.81
    -18 2 2 2.23 1
    18 -2 -2 4.75 1.27
    -17 2 2 -0.38 0.51
    17 -2 -2 0.45 0.51
    -16 2 2 4.74 1.25
    16 -2 -2 2.72 0.91
    -15 2 2 6.28 1.36
    15 -2 -2 5.14 1.15
    -14 2 2 12.3 1.85
    14 -2 -2 9.2 1.49
    13 -2 -2 33.47 2.66
    -13 2 2 31.37 2.81
    12 -2 -2 20.42 2
    -12 2 2 18.12 2.05
    11 -2 -2 44.14 2.77
    -11 2 2 48 3.16
    -10 2 2 47.08 3
    10 -2 -2 49.12 2.77
    9 -2 -2 33.17 2.18
    -9 2 2 34.42 2.41
    8 -2 -2 1.21 0.45
    -8 2 2 0.14 0.23
    -7 2 2 184.36 5.12
    7 -2 -2 183.18 4.48
    -6 2 2 330.66 6.56
    -6 2 2 336.35 5.62
    6 -2 -2 332.59 5.71
    -5 2 2 153.53 4.33
    -5 2 2 153.56 3.51
    5 -2 -2 154.45 4.56
    5 -2 -2 160.15 3.7
    -4 2 2 3.97 0.72
    4 -2 -2 2.96 0.63
    -4 2 2 2.62 0.44
    3 -2 -2 203.91 5.2
    -3 2 2 205.89 3.57
    -3 2 2 197.24 4.86
    2 -2 -2 10.38 1.2
    -2 2 2 10.65 0.8
    -2 2 2 9.47 1.09
    1 -2 -2 382.24 7.37
    -1 2 2 381.78 6.94
    0 -2 -2 223.97 5.81
    0 2 -2 210.75 4.34
    0 2 2 221.23 5.51
    1 2 2 6.51 1
    -1 2 -2 6.07 0.67
    -1 -2 -2 6.21 0.99
    2 2 2 220.31 5.92
    -2 -2 -2 210.42 5.97
    -2 2 -2 214.77 3.47
    -2 2 -2 215.35 4.87
    3 2 2 7.12 1.12
    -3 2 -2 7.27 0.58
    3 -2 2 6.3 0.63
    4 2 2 34.59 2.58
    4 -2 2 38.63 1.48
    -4 2 -2 38.99 1.31
    5 -2 2 117.7 4.02
    5 2 2 119.25 5
    5 -2 2 112.83 2.68
    -5 2 -2 118.44 2.5
    6 -2 2 461.67 8.26
    6 2 2 462.58 10.25
    6 -2 2 452.85 5.49
    -6 2 -2 456.72 5.46
    -7 2 -2 140.09 4.2
    7 -2 2 129.33 3.16
    7 -2 2 135.51 4.67
    -7 2 -2 132.84 3.26
    -8 2 -2 61.48 2.9
    8 -2 2 54.86 2.21
    -8 2 -2 55.03 2.3
    8 -2 2 58.99 3.21
    -9 2 -2 212.46 4.94
    9 -2 2 214.94 6.38
    -9 2 -2 198.42 5.52
    9 -2 2 198.56 4.53
    10 -2 2 74.91 3.94
    10 -2 2 67.22 2.85
    -10 2 -2 74.45 3.59
    -10 2 -2 74.43 3.16
    11 -2 2 0.38 0.41
    -11 2 -2 0.46 0.37
    -12 2 -2 0.53 0.61
    12 -2 2 0.79 0.56
    13 -2 2 24.8 2.57
    14 -2 2 0.22 0.42
    15 -2 2 18.94 2.41
    16 -2 2 11.58 1.98
    16 2 2 11.66 1.93
    17 -2 2 0.76 0.59
    17 2 2 0.38 0.54
    18 -2 2 8.5 1.86
    18 2 2 7.81 1.65
    19 2 2 -0.19 0.41
    19 -2 2 0.37 0.58
    20 -3 -2 1.34 0.89
    19 -3 -2 2.9 1.14
    -18 3 2 1.21 0.73
    18 -3 -2 -0.07 0.48
    -17 3 2 0.63 0.55
    17 -3 -2 0.09 0.43
    16 -3 -2 -0.95 0.62
    -16 3 2 1.26 0.71
    -15 3 2 2.85 0.99
    15 -3 -2 1.07 0.68
    14 -3 -2 3.33 0.92
    -14 3 2 3.03 0.93
    13 -3 -2 17.7 2.06
    -13 3 2 14.61 1.99
    -12 3 2 6.08 1.23
    12 -3 -2 5.58 1.14
    11 -3 -2 13.99 1.69
    -11 3 2 14.66 1.81
    10 -3 -2 109.09 4.46
    -10 3 2 111.79 4.73
    -9 3 2 15.31 0.89
    -9 3 2 15.22 1.71
    9 -3 -2 14.04 1.54
    -8 3 2 90.4 3.98
    -8 3 2 90.72 2.06
    8 -3 -2 93.26 3.79
    -7 3 2 3.45 0.8
    -6 3 2 4.41 0.87
    -5 3 2 83.05 3.66
    -4 3 2 4.9 0.89
    -4 3 2 4.56 0.7
    -3 3 2 20.64 1.84
    -3 3 2 17.18 1.33
    2 3 -2 243.38 6.65
    -2 3 2 237.04 6.41
    1 3 -2 42.78 2.63
    -1 3 2 46.75 2.89
    0 3 -2 72.72 3.21
    0 3 2 71.58 3.73
    -1 3 -2 407.12 7.07
    1 3 2 396.88 8.93
    2 3 2 182.69 6.27
    -2 3 -2 186.21 4.48
    -3 3 -2 189.62 4.22
    3 3 2 185.51 6.5
    3 -3 2 186.49 4.68
    -4 3 -2 155.58 3.6
    4 3 2 159.92 6.28
    4 -3 2 159.02 4.23
    5 3 2 48.08 3.57
    -5 3 -2 50.65 2
    5 -3 2 52.69 2.38
    6 3 2 19.3 2.37
    6 -3 2 19.03 1.44
    -6 3 -2 20.22 1.29
    -7 3 -2 5.37 0.7
    7 -3 2 4.27 0.69
    7 3 2 5.49 1.37
    8 -3 2 0.4 0.25
    -8 3 -2 0.15 0.18
    9 -3 2 0.38 0.26
    9 3 2 -0.33 0.62
    -9 3 -2 0.45 0.4
    -9 3 -2 0.22 0.3
    9 -3 2 0.08 0.35
    10 -3 2 6.62 1.3
    -10 3 -2 6.28 0.94
    -10 3 -2 5.95 1.03
    10 3 2 6.06 1.57
    11 -3 2 79.97 4.51
    11 3 2 75.89 5.61
    -11 3 -2 85.83 3.57
    -11 3 -2 76 3.77
    12 3 2 78.99 5.94
    -12 3 -2 73.83 3.52
    -12 3 -2 77.35 4.01
    12 -3 2 72.58 4.51
    -13 3 -2 23.53 2.11
    13 -3 2 21.34 2.53
    13 3 2 23.06 3.35
    -13 3 -2 24.79 2.4
    -14 3 -2 42.54 3.29
    14 -3 2 41.7 3.64
    15 -3 2 1.06 0.84
    16 -3 2 0.45 0.55
    17 -3 2 1.11 0.89
    18 -3 2 -0.31 0.54
    18 3 2 -0.4 0.76
    19 -4 -2 0.42 0.56
    18 -4 -2 -0.92 0.74
    17 -4 -2 3.25 1.15
    16 -4 -2 0.29 0.5
    -16 4 2 -0.26 0.49
    15 -4 -2 2.39 0.9
    -15 4 2 1.1 0.62
    14 -4 -2 2.77 0.93
    -14 4 2 4.24 1.15
    -13 4 2 4.85 1.19
    -12 4 2 1.98 0.78
    -11 4 2 6 1.21
    -10 4 2 71.92 4.05
    -9 4 2 45.63 3.17
    -9 4 2 49.95 1.89
    -8 4 2 21.29 2.13
    -7 4 2 6.98 1.22
    6 4 -2 95.91 5.59
    -6 4 2 97.98 4.49
    5 4 -2 0.1 0.39
    -5 4 2 -0.08 0.41
    -4 4 2 78.4 4.05
    4 4 -2 87.22 4.92
    -3 4 2 18.63 2.05
    3 4 -2 18.39 2.22
    -2 4 2 136.29 5.53
    2 4 -2 139.26 5.72
    1 4 -2 27.04 2.42
    -1 4 2 27.09 2.55
    0 4 -2 18.1 1.89
    0 4 2 18.55 2.15
    -1 4 -2 50.8 3.02
    1 4 2 52.53 3.69
    -2 4 -2 21.05 1.85
    2 4 2 19.78 2.34
    3 4 2 1.22 0.59
    -3 4 -2 2.18 0.61
    4 4 2 13.01 2
    4 -4 2 12.37 1.48
    -4 4 -2 15.88 1.47
    -5 4 -2 7.11 0.94
    5 -4 2 6.74 1.09
    5 4 2 6.79 1.52
    6 4 2 23.93 2.9
    -6 4 -2 24.18 1.69
    7 4 2 12.65 2.23
    -7 4 -2 14.3 1.3
    8 4 2 44.95 4.22
    -8 4 -2 52.06 2.53
    -9 4 -2 30.61 2.01
    9 4 2 34.54 3.83
    10 4 2 16.41 2.77
    -10 4 -2 18.07 1.61
    -10 4 -2 18.47 1.85
    11 4 2 9.01 2.13
    -11 4 -2 8.17 1.31
    -12 4 -2 2.13 0.74
    12 4 2 2.86 1.32
    13 4 2 15.43 2.94
    14 4 2 11.92 2.62
    15 4 2 8.68 2.43
    16 -4 2 6.71 1.69
    16 4 2 9.79 2.53
    17 -4 2 2.81 1.11
    15 5 -2 0.85 0.89
    14 5 -2 0.34 0.78
    13 5 -2 3.73 1.52
    -13 5 2 3.98 1.11
    12 5 -2 8.99 2.3
    -12 5 2 7.92 1.52
    11 5 -2 6.33 1.85
    -11 5 2 7.02 1.4
    -10 5 2 0.16 0.35
    10 5 -2 0.79 0.75
    -9 5 2 1.64 0.72
    9 5 -2 0.8 0.91
    8 5 -2 21.84 3.15
    -8 5 2 22.02 2.37
    7 5 -2 19.97 2.9
    -7 5 2 23.19 2.43
    -6 5 2 13.74 1.89
    6 5 -2 13.91 2.35
    -5 5 2 10.02 1.64
    5 5 -2 8.88 1.82
    4 5 -2 2.26 1.02
    -4 5 2 2.24 0.84
    3 5 -2 10.58 1.83
    -3 5 2 10.04 1.66
    -2 5 2 2.56 0.85
    2 5 -2 4.78 1.22
    -1 5 2 40.34 3.42
    1 5 -2 38.17 3.22
    0 5 2 60.27 4.34
    0 5 -2 61.06 3.93
    1 5 2 83.97 5.23
    -1 5 -2 81.25 4.33
    2 5 2 28.32 3.09
    -2 5 -2 26.23 2.37
    -3 5 -2 53.2 3.24
    3 5 2 57.54 4.53
    -4 5 -2 31.89 2.41
    4 5 2 29.84 3.35
    -5 5 -2 6.18 1.04
    5 5 2 4.97 1.39
    6 5 2 7.82 1.87
    -6 5 -2 7.45 1.1
    -7 5 -2 3.27 0.73
    7 5 2 1.97 1.03
    8 5 2 0.09 0.5
    9 5 2 32.61 4.01
    10 5 2 2.85 1.51
    11 5 2 0.93 0.87
    12 5 2 18.95 3.38
    13 5 2 -0.03 0.75
    14 5 2 2.13 1.36
    12 6 -2 1.55 1.22
    11 6 -2 -0.08 0.4
    -10 6 2 1.14 0.68
    10 6 -2 0.86 0.62
    -9 6 2 1.67 0.79
    9 6 -2 1.99 1.16
    -8 6 2 10.09 1.78
    8 6 -2 6.23 1.91
    -7 6 2 0.49 0.43
    7 6 -2 0.28 0.53
    6 6 -2 0.44 0.82
    -6 6 2 0.88 0.6
    -5 6 2 12.04 1.96
    5 6 -2 8.19 1.9
    4 6 -2 24.89 3.16
    -4 6 2 25.21 2.86
    3 6 -2 30.52 3.37
    -3 6 2 27.31 3.03
    -2 6 2 0.21 0.59
    2 6 -2 1.24 0.72
    -1 6 2 1.27 0.76
    1 6 -2 -0.21 0.45
    0 6 -2 0.58 0.57
    0 6 2 0.54 0.47
    -1 6 -2 0.99 0.62
    1 6 2 -0.06 0.76
    -2 6 -2 1.07 0.6
    2 6 2 0.47 0.53
    -3 6 -2 2.06 0.76
    3 6 2 1.83 0.92
    4 6 2 0 0.63
    5 6 2 5.46 1.63
    6 6 2 26.49 3.61
    7 6 2 6.54 1.96
    8 6 2 -0.07 0.5
    9 6 2 -0.48 0.68
    10 6 2 3.54 1.52
    11 6 2 0.23 0.64
    8 7 -2 0.4 0.56
    7 7 -2 0.81 0.79
    -6 7 2 0.04 0.4
    6 7 -2 0.83 0.75
    5 7 -2 0.44 0.5
    -5 7 2 1.2 0.73
    -4 7 2 3.7 1.27
    4 7 -2 1.91 1
    -3 7 2 -0.32 0.5
    3 7 -2 0.25 0.42
    2 7 -2 1.68 0.89
    -2 7 2 -1.81 0.94
    1 7 -2 1.43 0.77
    -1 7 2 0.89 0.73
    0 7 2 0.53 0.67
    1 7 2 2.65 1.11
    2 7 2 9.73 2.12
    3 7 2 2.27 1.14
    4 7 2 0.49 0.72
    5 7 2 1.99 1.17
    6 7 2 2.24 1.28
    21 0 -3 0.78 0.71
    20 0 -3 1 0.75
    19 0 -3 0.02 0.48
    18 0 -3 0.46 0.43
    17 0 -3 0.5 0.56
    16 0 -3 1.18 0.74
    15 0 -3 0.3 0.52
    14 0 -3 0.21 0.52
    -14 0 3 -0.54 0.54
    -13 0 3 -1.23 0.68
    -12 0 3 0.11 0.46
    -11 0 3 0.32 0.26
    -10 0 3 -0.25 0.4
    -9 0 3 0.15 0.35
    -8 0 3 0.02 0.33
    -7 0 3 -0.23 0.34
    6 0 -3 0.34 0.29
    -6 0 3 0.05 0.24
    5 0 -3 0.1 0.2
    -5 0 3 0.52 0.31
    -4 0 3 0.1 0.26
    4 0 -3 0.07 0.17
    -3 0 3 0.04 0.17
    3 0 -3 0.12 0.15
    -2 0 3 0.21 0.19
    2 0 -3 -0.03 0.09
    1 0 -3 0 0.1
    -1 0 3 0.07 0.09
    0 0 -3 -0.2 0.12
    0 0 3 0.16 0.12
    0 0 -3 0.05 0.07
    1 0 3 0.18 0.14
    -1 0 -3 0.04 0.17
    -1 0 -3 0.03 0.1
    1 0 3 0.08 0.07
    -1 0 -3 0.02 0.07
    2 0 3 0.05 0.12
    2 0 3 0.01 0.09
    2 0 3 0.19 0.16
    -2 0 -3 0.11 0.13
    -2 0 -3 -0.07 0.17
    -2 0 -3 -0.24 0.14
    3 0 3 0.08 0.11
    -3 0 -3 0.02 0.16
    -3 0 -3 -0.07 0.17
    3 0 3 -0.01 0.13
    3 0 3 0.18 0.14
    -4 0 -3 0.13 0.27
    -4 0 -3 -0.05 0.13
    4 0 3 0.1 0.11
    4 0 3 -0.05 0.18
    4 0 3 -0.04 0.13
    -5 0 -3 0.16 0.19
    5 0 3 0 0.21
    5 0 3 0.01 0.12
    -5 0 -3 0.63 0.42
    6 0 3 -0.19 0.27
    -6 0 -3 0.52 0.46
    -7 0 -3 -0.11 0.3
    7 0 3 0.02 0.22
    8 0 3 0.02 0.18
    8 0 3 -0.03 0.26
    9 0 3 -0.1 0.35
    10 0 3 0.05 0.32
    11 0 3 -0.19 0.36
    12 0 3 0.31 0.39
    13 0 3 -0.33 0.47
    14 0 3 -0.06 0.45
    15 0 3 -0.01 0.35
    16 0 3 0.65 0.62
    17 0 3 0.27 0.68
    18 0 3 0.24 0.51
    19 0 3 -0.18 0.48
    21 -1 -3 1 0.77
    20 -1 -3 1.26 0.79
    20 1 -3 0.41 0.78
    19 -1 -3 0.17 0.48
    19 1 -3 0.05 0.46
    18 1 -3 5.34 1.35
    18 -1 -3 6.11 1.4
    17 -1 -3 2.01 0.77
    -17 1 3 0.82 0.65
    -16 1 3 4.08 1.25
    16 -1 -3 4.18 1.07
    -15 1 3 1.55 0.76
    15 -1 -3 2.79 0.87
    -14 1 3 1.46 0.65
    14 -1 -3 3.94 0.94
    13 -1 -3 13.03 1.63
    -13 1 3 10.89 1.73
    -12 1 3 0.37 0.48
    12 -1 -3 0.4 0.19
    12 -1 -3 1.35 0.59
    -11 1 3 24.3 2.36
    11 -1 -3 28.16 1.52
    11 -1 -3 30.18 2.23
    10 -1 -3 7.55 1.06
    10 -1 -3 6.5 0.68
    -10 1 3 6.77 1.21
    9 -1 -3 184.89 3.27
    9 -1 -3 191.01 4.93
    -9 1 3 195.37 5.95
    8 -1 -3 307.99 3.68
    8 -1 -3 310.1 5.86
    -8 -1 3 309.47 7.6
    -8 1 3 314.46 7.13
    7 -1 -3 30.93 1.71
    7 -1 -3 28.57 0.93
    -7 -1 3 29.88 2.27
    -7 1 3 29.69 2.09
    6 -1 -3 738.3 7.46
    -6 -1 3 746.03 10.58
    -6 1 3 743.06 9.78
    5 -1 -3 91.83 3.28
    -5 -1 3 81.56 3.28
    -5 1 3 81.92 3.11
    5 -1 -3 80.89 2.2
    5 1 -3 88.06 3.3
    -4 1 3 531.17 7.53
    -4 -1 3 537.72 7.78
    4 1 -3 525.48 7.49
    4 -1 -3 535.08 4.74
    4 -1 -3 525.38 7.6
    3 -1 -3 259.32 5.14
    3 -1 -3 262.95 2.58
    -3 -1 3 260.73 4.94
    3 -1 -3 265.72 2.88
    -3 1 3 253.47 5.05
    3 1 -3 258.83 4.8
    -2 1 3 171.39 4.06
    2 1 -3 170.41 3.49
    -2 -1 3 171.51 3.62
    -2 1 3 167.4 2.54
    2 -1 -3 170.99 4.16
    2 -1 -3 168.57 2.88
    -1 -1 3 58.22 1.83
    -1 1 3 58.23 1.8
    -1 1 3 58.56 2.37
    1 -1 -3 58.96 1.99
    1 1 -3 59.83 1.8
    1 -1 -3 56.27 2.39
    0 -1 -3 23.97 1.59
    0 1 -3 24.25 0.93
    0 1 3 22.67 1.29
    0 -1 3 22.23 0.95
    0 1 3 22.75 1.5
    -1 1 -3 120.77 3.12
    1 1 3 125.23 3.64
    -1 -1 -3 121.83 3.69
    1 1 3 124.69 3.3
    2 1 3 373.49 6.51
    2 1 3 377.48 6.27
    -2 1 -3 365.89 5.57
    -2 -1 -3 372.53 6.76
    3 1 3 9.13 1.08
    -3 -1 -3 8.92 1.1
    3 -1 3 11.08 1.04
    -3 1 -3 8.61 0.9
    3 1 3 10.73 1.16
    4 -1 3 150.31 1.88
    4 -1 3 150.01 2.15
    -4 1 -3 149.58 3.89
    4 1 3 150.21 4.63
    4 -1 3 150.65 4.01
    -4 1 -3 145.7 3.96
    4 1 3 147.59 4.56
    -5 1 -3 27.54 1.8
    5 -1 3 24.35 1.71
    5 -1 3 23.25 0.99
    5 1 3 22.8 1.91
    6 -1 3 253.84 5.75
    -6 1 -3 252.01 5.75
    6 -1 3 242.77 3.8
    6 1 3 249.37 6.7
    -7 1 -3 0.34 0.33
    7 -1 3 0.56 0.24
    7 -1 3 0.61 0.45
    -8 1 -3 10.94 1.39
    8 1 3 9.23 1.22
    8 -1 3 10.12 1.28
    8 -1 3 10.07 0.97
    9 1 3 49.09 2.88
    -9 1 -3 50.84 3.15
    9 -1 3 50.26 2.97
    9 -1 3 48.71 2.31
    10 -1 3 2.92 0.62
    10 -1 3 3.79 0.9
    10 1 3 2.05 0.67
    11 -1 3 21.37 2.14
    11 1 3 21.98 2.14
    12 -1 3 17.59 2.04
    12 1 3 15.25 1.89
    13 1 3 12.02 1.71
    13 -1 3 10.69 1.65
    14 1 3 13.67 1.93
    14 -1 3 9.61 1.65
    15 1 3 1.65 0.66
    15 -1 3 4.55 1.27
    16 -1 3 1.46 0.78
    16 1 3 -1.18 0.78
    17 -1 3 38.62 3.62
    17 1 3 45.99 3.88
    18 1 3 1.11 0.8
    18 -1 3 1.18 0.85
    19 -1 3 4.52 1.41
    19 1 3 2.55 0.98
    21 -2 -3 -0.59 0.59
    20 -2 -3 0.65 0.6
    19 -2 -3 0.36 0.5
    -19 2 3 0.38 0.58
    -18 2 3 0.81 0.48
    18 -2 -3 0.03 0.41
    17 -2 -3 1.87 0.75
    -17 2 3 2.9 1.04
    -16 2 3 0.14 0.39
    16 -2 -3 0.84 0.62
    -15 2 3 9.38 1.76
    15 -2 -3 9.73 1.55
    -14 2 3 11.05 1.82
    14 -2 -3 12.3 1.68
    -13 2 3 12.71 1.86
    13 -2 -3 12.28 1.6
    -12 2 3 32.4 2.84
    12 -2 -3 39.31 2.67
    -11 2 3 3.77 1.03
    11 -2 -3 3.95 0.86
    -10 2 3 3.53 0.9
    10 -2 -3 2.62 0.69
    -9 2 3 1.08 0.53
    9 -2 -3 0.41 0.3
    8 -2 -3 39.96 2.14
    -8 2 3 38.41 2.55
    7 -2 -3 34.35 1.85
    -7 2 3 33.55 2.32
    -6 2 3 2.3 0.61
    6 -2 -3 1.96 0.44
    -6 2 3 1.58 0.4
    -5 2 3 156.99 3.32
    -5 2 3 156.92 4.7
    5 -2 -3 154.86 3.37
    -4 2 3 36.75 2.25
    -4 2 3 37.67 1.45
    -4 2 3 37.49 1.19
    4 2 -3 39.06 2.34
    3 2 -3 57.84 2.66
    -3 2 3 60.27 1.68
    -3 2 3 58.9 2.83
    -2 2 3 6.82 0.99
    -2 2 3 7.16 0.57
    2 2 -3 7.01 0.86
    -1 2 3 44.38 2.52
    1 -2 -3 37 2.45
    0 2 3 78.43 3.42
    -1 2 -3 4.54 0.55
    1 2 3 4.29 0.86
    2 2 3 200.55 5.86
    -2 2 -3 202.41 2.83
    -3 2 -3 191.39 2.02
    3 2 3 191.68 5.94
    4 2 3 312.87 7.9
    5 -2 3 73.55 1.6
    5 2 3 80.07 4.16
    5 -2 3 76.38 3.38
    -5 2 -3 75.07 1.52
    6 2 3 22.34 2.28
    -6 2 -3 21.39 0.99
    6 -2 3 24.37 2
    6 -2 3 20.17 0.96
    -7 2 -3 5.71 0.94
    7 -2 3 6.78 1.13
    7 2 3 5.85 1.24
    7 -2 3 6.6 0.64
    8 2 3 22.32 2.51
    -8 2 -3 21.34 1.85
    8 -2 3 18.54 1.17
    8 -2 3 17.2 1.82
    9 2 3 -0.27 0.42
    9 -2 3 -0.02 0.11
    -9 2 -3 0.12 0.28
    9 -2 3 0.3 0.41
    -10 2 -3 2.19 0.72
    10 2 3 1.12 0.67
    10 -2 3 1.84 0.45
    10 -2 3 2.24 0.76
    11 -2 3 -0.08 0.39
    -11 2 -3 -0.98 0.55
    12 -2 3 2.01 0.79
    -12 2 -3 0.39 0.45
    13 -2 3 10.16 1.71
    -13 2 -3 10.88 1.76
    14 -2 3 26.25 2.85
    14 2 3 21.75 2.45
    15 -2 3 0.32 0.35
    15 2 3 -0.42 0.54
    16 -2 3 2.21 0.91
    16 2 3 0.8 0.68
    17 -2 3 -0.23 0.44
    17 2 3 -0.06 0.65
    18 -2 3 1.76 1.03
    18 2 3 1.42 0.8
    20 2 3 1.36 1.12
    20 -3 -3 -0.67 0.6
    -19 3 3 0.08 0.42
    19 -3 -3 -1.6 0.83
    18 -3 -3 1.54 0.8
    -18 3 3 -0.37 0.59
    17 -3 -3 0.42 0.53
    -17 3 3 0.83 0.67
    -16 3 3 0.54 0.49
    16 -3 -3 1.31 0.7
    15 -3 -3 0.82 0.63
    -15 3 3 0.86 0.72
    -14 3 3 10.12 1.78
    14 -3 -3 11.14 1.68
    13 -3 -3 0.82 0.49
    -13 3 3 1.66 0.78
    -12 3 3 11.09 1.72
    12 -3 -3 9.63 1.44
    11 -3 -3 55.79 3.22
    -11 3 3 56.64 3.67
    10 -3 -3 19.59 1.83
    -10 3 3 17.68 1.98
    -9 3 3 23.74 2.24
    9 -3 -3 21.33 1.84
    8 -3 -3 26.54 1.92
    -8 3 3 28.05 2.34
    -7 3 3 11.93 1.49
    -6 3 3 28.5 2.31
    -6 3 3 26.22 1.69
    -5 3 3 11.98 1.49
    -5 3 3 11.98 1.07
    -4 3 3 10.15 1.35
    -4 3 3 9.36 0.92
    -3 3 3 59.14 3.3
    -3 3 3 60.8 2.3
    -2 3 3 60.93 3.38
    -1 3 3 13.84 1.67
    1 3 -3 13.21 1.42
    0 3 3 27.62 2.4
    0 3 -3 28.3 1.93
    -1 3 -3 8.77 0.99
    1 3 3 9.65 1.46
    2 3 3 46.35 3.25
    -2 3 -3 46.45 2.06
    -3 3 -3 98.72 2.7
    3 3 3 98.49 4.87
    4 3 3 30.16 2.78
    -4 3 -3 31.15 1.37
    5 3 3 0.11 0.45
    -5 3 -3 0.13 0.14
    5 -3 3 0.05 0.12
    -6 3 -3 1.99 0.37
    6 -3 3 2.42 0.46
    6 3 3 2.84 1.08
    7 -3 3 0.21 0.16
    -7 3 -3 0.1 0.16
    7 3 3 -0.24 0.56
    -8 3 -3 10.89 1.39
    -8 3 -3 10.28 0.91
    8 3 3 8.51 1.71
    8 -3 3 8.36 0.87
    -9 3 -3 0.17 0.35
    9 -3 3 1.37 0.69
    -9 3 -3 1.5 0.42
    9 3 3 0.25 0.54
    10 -3 3 0.12 0.41
    -10 3 -3 0.04 0.19
    -11 3 -3 14.24 1.76
    11 -3 3 14.84 2.06
    11 3 3 14.71 2.48
    12 3 3 11.14 2.27
    -12 3 -3 10.07 1.55
    12 -3 3 11.82 1.89
    13 3 3 -0.15 0.62
    -13 3 -3 -1.18 0.65
    13 -3 3 -0.09 0.51
    -14 3 -3 1.76 0.8
    14 3 3 1.18 0.9
    14 -3 3 2.81 1.02
    15 -3 3 -0.69 0.62
    15 3 3 1.3 1
    16 3 3 0.48 0.73
    16 -3 3 0.8 0.47
    17 3 3 0.48 0.57
    17 3 3 -1.29 1.08
    17 -3 3 -0.83 0.77
    18 3 3 5.47 1.97
    18 3 3 2.52 1.05
    -17 4 3 4.56 1.33
    17 -4 -3 2.95 1.04
    16 -4 -3 -0.09 0.41
    -16 4 3 -0.36 0.46
    -15 4 3 4.89 1.36
    15 -4 -3 4.01 1.15
    -14 4 3 1.4 0.67
    14 -4 -3 1.4 0.67
    -13 4 3 4.55 1.19
    -12 4 3 88.77 4.96
    -11 4 3 2.53 0.89
    -10 4 3 2.28 0.76
    -9 4 3 3.44 0.98
    -8 4 3 0.52 0.33
    -7 4 3 3.81 0.95
    -6 4 3 0.79 0.5
    -5 4 3 10.12 1.55
    4 4 -3 2.57 0.89
    -4 4 3 2.87 0.85
    -3 4 3 0.67 0.57
    3 4 -3 0.16 0.41
    -2 4 3 1.72 0.73
    2 4 -3 0.64 0.33
    -1 4 3 3.37 0.92
    1 4 -3 3.94 0.93
    0 4 3 29.58 2.82
    0 4 -3 32.41 2.42
    1 4 3 88.22 4.9
    -1 4 -3 89.74 3.83
    -2 4 -3 1.65 0.53
    2 4 3 1.42 0.64
    -3 4 -3 17.39 1.48
    3 4 3 18.21 2.35
    -4 4 -3 38.81 2.07
    4 4 3 38.4 3.54
    -5 4 -3 3.21 0.57
    5 4 3 3.94 1.22
    6 4 3 7.41 1.69
    -6 4 -3 9.99 0.96
    -7 4 -3 -0.04 0.16
    7 4 3 0.35 0.57
    -8 4 -3 5.3 0.71
    8 4 3 2.77 1.22
    9 4 3 29.51 3.61
    10 4 3 1.05 0.93
    -10 4 -3 0.87 0.55
    -11 4 -3 23.55 2.33
    11 4 3 20.35 3.22
    12 4 3 4.77 1.62
    -12 4 -3 8.36 1.45
    13 4 3 6.1 1.78
    14 4 3 -0.28 0.72
    15 4 3 1.49 1.07
    16 4 3 0.83 1.02
    -14 5 3 0.66 0.55
    -13 5 3 0.61 0.51
    -12 5 3 0.79 0.59
    -11 5 3 0.48 0.59
    -10 5 3 1.74 0.75
    10 5 -3 -1.52 0.97
    9 5 -3 7.52 1.93
    -9 5 3 9.4 1.63
    8 5 -3 0.1 0.71
    -8 5 3 0.05 0.38
    -7 5 3 8.68 1.52
    7 5 -3 10.93 2.17
    6 5 -3 5.61 1.46
    -6 5 3 8.59 1.56
    -5 5 3 1.22 0.64
    5 5 -3 0.81 0.6
    -4 5 3 2.3 0.95
    4 5 -3 2.59 0.96
    -3 5 3 0.19 0.44
    3 5 -3 -0.05 0.52
    -2 5 3 43.83 3.63
    2 5 -3 39.56 3.33
    -1 5 3 35.38 3.32
    1 5 -3 34.35 2.98
    0 5 3 105.09 5.82
    0 5 -3 115.07 5.21
    1 5 3 47.37 3.99
    -1 5 -3 41.24 3
    2 5 3 0.09 0.61
    -2 5 -3 0.25 0.28
    3 5 3 2.69 1.04
    -3 5 -3 2.9 0.74
    -4 5 -3 1.62 0.52
    4 5 3 2.24 1.1
    -5 5 -3 1.69 0.51
    5 5 3 1.98 0.9
    6 5 3 5.56 1.56
    7 5 3 17.51 2.83
    8 5 3 2.97 1.37
    9 5 3 0.61 0.7
    10 5 3 0.4 0.67
    -10 5 -3 -0.11 0.48
    11 5 3 30.84 4.24
    12 5 3 0.52 0.76
    13 5 3 1.03 0.85
    12 6 -3 0.63 0.8
    -11 6 3 2.35 0.89
    11 6 -3 3.66 1.53
    10 6 -3 -1.01 0.84
    -10 6 3 1.66 0.88
    -9 6 3 5.28 1.32
    9 6 -3 6.92 1.94
    -8 6 3 0.86 0.63
    8 6 -3 0.54 0.67
    7 6 -3 -1.54 0.93
    -7 6 3 -0.47 0.51
    6 6 -3 2.02 0.94
    -6 6 3 2.42 0.94
    -5 6 3 6.09 1.41
    5 6 -3 6.53 1.66
    -4 6 3 1.44 0.82
    4 6 -3 1.24 0.74
    -3 6 3 1.33 0.84
    3 6 -3 0.66 0.56
    -2 6 3 29.03 3.26
    2 6 -3 28.21 3.09
    -1 6 3 10.4 1.99
    1 6 -3 13.63 2.1
    0 6 -3 21.87 2.53
    0 6 3 19.22 2.74
    1 6 3 38.09 3.93
    -1 6 -3 36.82 3.13
    -2 6 -3 -0.09 0.32
    2 6 3 0.96 0.74
    3 6 3 13.61 2.48
    4 6 3 -0.62 0.65
    5 6 3 2.92 1.25
    6 6 3 1.88 1.06
    7 6 3 5.08 1.71
    8 6 3 5.87 1.85
    9 6 3 3.46 1.51
    10 6 3 3.67 1.56
    9 7 -3 4.4 1.67
    8 7 -3 1.19 0.88
    7 7 -3 0.1 0.52
    -7 7 3 2.82 1.05
    -6 7 3 -0.67 0.54
    6 7 -3 1.21 0.82
    5 7 -3 3.57 1.31
    -5 7 3 4.35 1.26
    -4 7 3 4.47 1.34
    4 7 -3 1.07 0.78
    3 7 -3 0.85 0.79
    -3 7 3 -0.34 0.46
    -2 7 3 -1.07 0.8
    -1 7 3 0.04 0.36
    0 7 3 2.28 1.07
    1 7 3 1.8 1
    2 7 3 -1.65 1
    3 7 3 3.52 1.31
    4 7 3 1.04 0.84
    5 7 3 1.51 1.08
    21 0 -4 -0.4 0.54
    20 0 -4 6.75 1.6
    19 0 -4 4.51 1.3
    18 0 -4 0.12 0.54
    17 0 -4 21.5 2.48
    -16 0 4 9.97 1.94
    16 0 -4 15.82 2.1
    15 0 -4 3.39 0.96
    -15 0 4 2.17 0.95
    -14 0 4 36 3.37
    -13 0 4 0.41 0.38
    -12 0 4 48.95 3.64
    -11 0 4 2.52 0.82
    -10 0 4 23.01 2.28
    -9 0 4 0.76 0.6
    -8 0 4 804.98 12.14
    -7 0 4 304.77 7.05
    -6 0 4 24.46 1.89
    5 0 -4 32.66 1.97
    -5 0 4 32.13 2.03
    4 0 -4 32.11 1.82
    -4 0 4 28.94 1.79
    3 0 -4 43.07 2
    -3 0 4 42.47 2.02
    -2 0 4 3.77 0.56
    2 0 -4 3.2 0.52
    1 0 -4 118.97 3
    -1 0 4 119.01 2.93
    0 0 4 23.24 1.26
    0 0 -4 22.89 1.31
    0 0 -4 21.39 1.02
    1 0 4 64.78 2.07
    -1 0 -4 64.93 2.25
    1 0 4 65.6 2
    -1 0 -4 67.42 1.91
    -1 0 -4 68.74 2.51
    2 0 4 717.05 7.11
    -2 0 -4 714.49 8.57
    -2 0 -4 708.51 7.65
    2 0 4 728.39 7.02
    -2 0 -4 697.33 6.81
    -3 0 -4 310.06 5.32
    -3 0 -4 317.18 6.16
    -3 0 -4 306.78 4.94
    3 0 4 319.77 5.04
    3 0 4 317.27 5.06
    4 0 4 395.33 6.04
    -4 0 -4 379.8 6.04
    -4 0 -4 382.68 7.2
    4 0 4 388.45 6.02
    5 0 4 53.59 2.38
    5 0 4 48.6 2.31
    -5 0 -4 44.91 2.64
    -6 0 -4 74.17 3.65
    6 0 4 78.49 3.16
    6 0 4 74.34 3
    7 0 4 222.93 5.53
    7 0 4 220.07 5.7
    -7 0 -4 215.37 6.6
    -8 0 -4 62.19 3.81
    8 0 4 62.59 3.13
    9 0 4 0.52 0.28
    10 0 4 14.44 1.68
    11 0 4 127.22 5.18
    12 0 4 159.48 6.05
    13 0 4 6.14 1.3
    14 0 4 31.16 2.93
    15 0 4 243.45 8.44
    16 0 4 21.9 2.65
    17 0 4 3.05 1.13
    18 0 4 0.85 0.68
    19 0 4 -0.06 0.46
    21 -1 -4 -0.36 0.52
    20 1 -4 2.11 0.98
    20 -1 -4 2.54 0.99
    19 1 -4 0.52 0.58
    19 -1 -4 0.29 0.53
    -18 1 4 -0.07 0.48
    18 -1 -4 -0.11 0.41
    -17 1 4 0.32 0.52
    17 -1 -4 0.94 0.61
    -16 1 4 -0.19 0.52
    16 -1 -4 1.31 0.74
    15 -1 -4 2.09 0.75
    -15 1 4 1.1 0.71
    -14 1 4 34.22 3.23
    14 -1 -4 35.32 2.75
    -13 1 4 5.93 1.36
    13 -1 -4 5.83 1.14
    12 -1 -4 31.27 1.62
    12 -1 -4 37.36 2.57
    -12 1 4 30.36 2.83
    11 -1 -4 74.91 3.44
    11 -1 -4 74.86 2.34
    -11 -1 4 76.9 4.49
    -11 1 4 73.84 4.2
    10 -1 -4 129.32 4.26
    -10 1 4 128.46 5.25
    10 -1 -4 125.53 2.83
    -10 -1 4 130.63 5.6
    9 -1 -4 20.24 1.61
    -9 -1 4 23.25 2.27
    -9 1 4 22.36 2.12
    8 -1 -4 332.84 5.89
    -8 1 4 329.25 7.63
    -8 -1 4 319.49 7.98
    7 -1 -4 149.09 3.63
    -7 -1 4 149.05 5.14
    -7 1 4 150.85 4.93
    -6 -1 4 2.65 0.66
    -6 1 4 4.06 0.83
    6 -1 -4 2.62 0.46
    5 -1 -4 663.26 4.35
    5 -1 -4 657.56 5.95
    -5 -1 4 657.99 9.56
    -5 1 4 663.16 9.33
    4 -1 -4 6.9 0.94
    4 -1 -4 5.86 0.47
    -4 -1 4 6.87 0.92
    -4 1 4 4.86 0.77
    4 -1 -4 5.68 0.46
    4 1 -4 6.04 0.83
    3 -1 -4 27.95 1.84
    -3 1 4 27.52 1.8
    3 -1 -4 27.8 1.19
    3 -1 -4 28.21 0.71
    3 1 -4 27.73 1.62
    -3 -1 4 27.93 1.69
    -2 1 4 54.11 2.47
    2 -1 -4 56.7 2.6
    -2 -1 4 53.31 2.13
    2 -1 -4 56.7 1.94
    2 1 -4 54.31 2.05
    1 1 -4 394.1 4.88
    -1 1 4 405.8 5.25
    1 -1 -4 394.8 6.91
    1 -1 -4 392.15 5.68
    -1 -1 4 400.84 5.17
    -1 1 4 401.65 6.64
    0 -1 -4 97.46 3.51
    0 1 4 90.64 3.23
    0 1 4 98.81 2.85
    0 1 4 94.91 1.42
    0 -1 -4 92.14 3.03
    0 -1 4 95.32 2.2
    0 1 -4 94.01 2.06
    -1 1 -4 368.31 3.51
    1 1 4 358.92 6.55
    -1 -1 -4 363.87 6.9
    1 -1 4 367.41 3.52
    1 1 4 362.77 6
    1 1 4 361.89 3.75
    -1 -1 -4 362.92 6.57
    -1 1 -4 368.73 5.82
    2 1 4 72.26 3.04
    -2 -1 -4 73.93 3.25
    -2 -1 -4 71.19 3.16
    2 1 4 73.66 2.92
    2 1 4 72.6 2
    -2 1 -4 75.14 2.7
    3 1 4 127.1 3.02
    3 1 4 124.47 4.13
    -3 -1 -4 133.55 4.52
    3 1 4 128.78 4.16
    -3 1 -4 128.7 3.64
    3 -1 4 126.96 3.74
    4 1 4 174 3.91
    4 -1 4 177.12 2.11
    -4 1 -4 178.35 4.82
    4 1 4 169.91 5.07
    4 -1 4 168.14 4.46
    4 -1 4 174.86 2.07
    5 -1 4 631.46 5.49
    5 1 4 645.98 10.41
    -5 1 -4 636.47 9.48
    5 1 4 632.69 8.22
    5 -1 4 633.21 9.16
    5 -1 4 639.36 4.96
    6 1 4 170.87 4.59
    6 1 4 164.37 5.49
    6 -1 4 162.36 3.43
    -6 1 -4 176.3 5.22
    6 -1 4 166.46 4.91
    6 -1 4 167.28 3.02
    7 -1 4 33.52 2.32
    -7 1 -4 36 2.49
    7 1 4 32.44 2.56
    7 1 4 33.41 2.16
    7 -1 4 31.68 1.54
    8 1 4 57.5 3
    8 1 4 54.7 3.51
    8 -1 4 58.16 3.19
    -8 1 -4 57.51 3.36
    8 -1 4 59.24 2.27
    -9 1 -4 44.01 3.09
    9 1 4 43.81 3.3
    9 1 4 47.1 2.87
    9 -1 4 43.71 2.13
    9 -1 4 43.86 2.89
    10 1 4 63.71 4.15
    -10 1 -4 64.71 3.99
    10 -1 4 55.67 3.39
    10 1 4 61.08 3.43
    10 -1 4 56.36 2.62
    11 -1 4 3.11 0.89
    -11 1 -4 5.51 1.29
    11 1 4 2.63 0.83
    12 -1 4 10.97 1.66
    12 1 4 9.93 1.53
    13 -1 4 34.38 3.04
    13 1 4 32.01 2.83
    14 -1 4 3.8 1.16
    14 1 4 2.16 0.87
    15 -1 4 3.57 1.15
    15 1 4 1.3 0.7
    16 1 4 0.05 0.49
    16 -1 4 0.49 0.69
    17 1 4 1.95 0.85
    17 -1 4 0.91 0.62
    18 -1 4 7.93 1.84
    18 1 4 5.43 1.42
    19 1 4 9.36 2.21
    21 -2 -4 -0.95 0.73
    -20 2 4 1.58 0.94
    20 -2 -4 1.53 0.81
    -19 2 4 0.26 0.58
    19 -2 -4 -0.43 0.56
    18 -2 -4 1.39 0.71
    -18 2 4 0.08 0.48
    -17 2 4 9.51 1.89
    17 -2 -4 8.82 1.59
    16 -2 -4 13.51 1.85
    -16 2 4 9.95 1.92
    -15 2 4 10.37 1.94
    15 -2 -4 12.83 1.72
    -14 2 4 13.79 2.09
    14 -2 -4 13.11 1.69
    -13 2 4 62.03 4.23
    13 -2 -4 71.41 3.74
    -12 2 4 4.8 1.19
    12 -2 -4 2.84 0.77
    11 -2 -4 33.17 2.27
    -11 2 4 30.48 2.72
    10 -2 -4 87.92 3.48
    -10 2 4 83.77 4.32
    -9 2 4 156.61 5.66
    9 -2 -4 154.59 4.28
    8 -2 -4 12.7 1.15
    -8 2 4 12.66 1.57
    7 -2 -4 272.17 4.89
    -7 2 4 281.96 7.03
    6 -2 -4 34.73 1.61
    -6 2 4 28.77 2.21
    -5 2 4 136.79 4.67
    5 -2 -4 144.09 2.93
    -4 2 4 424.32 8.16
    -4 2 4 422.28 4.05
    -4 2 4 425.85 4.35
    -3 2 4 87.69 1.66
    -3 2 4 88.65 3.67
    -3 2 4 91.67 2.34
    3 2 -4 88.9 3.28
    -2 2 4 394.29 7.79
    -2 2 4 393.92 3.28
    -2 2 4 389.93 5.62
    2 2 -4 388.86 6.3
    -1 2 4 1.98 0.47
    -1 2 4 1.58 0.52
    1 2 -4 1.63 0.38
    0 2 4 141.26 4.83
    0 2 4 138.51 4.21
    0 2 -4 141.77 3.07
    1 2 4 187.79 5.71
    1 2 4 196.27 5.31
    -1 2 -4 187.13 2.93
    2 2 4 604.53 10.48
    3 2 4 122.17 4.89
    4 2 4 290.85 7.79
    5 2 4 362.97 9.08
    6 -2 4 236.83 6.45
    -6 2 -4 248.51 6.34
    6 2 4 235.74 7.59
    -7 2 -4 0.46 0.34
    7 -2 4 0.37 0.11
    7 -2 4 0.75 0.46
    7 2 4 0.44 0.57
    8 -2 4 4.91 0.5
    -8 2 -4 4.11 0.94
    8 -2 4 4.46 0.97
    8 2 4 3.44 1.07
    9 -2 4 29.03 1.38
    9 2 4 31.68 3.11
    -9 2 -4 30.85 2.5
    9 -2 4 26.99 2.43
    -10 2 -4 13.26 1.73
    10 -2 4 10.43 1.57
    10 2 4 14.01 2.17
    11 2 4 12.65 2.13
    11 2 4 11.88 1.65
    -11 2 -4 12.84 1.82
    11 -2 4 13.53 1.88
    12 2 4 27.16 2.6
    12 -2 4 28.95 2.83
    -12 2 -4 25.3 2.63
    12 2 4 33.33 3.58
    13 2 4 12.6 2.35
    -13 2 -4 12.69 2.02
    13 -2 4 12.4 1.95
    13 2 4 10.82 1.7
    14 2 4 11.08 2.25
    14 -2 4 11.54 1.91
    14 2 4 10.31 1.69
    15 2 4 3.99 1.41
    15 2 4 3.26 1.08
    15 -2 4 3.19 1.11
    16 2 4 3.23 1.09
    16 2 4 1.99 1.13
    16 -2 4 3.85 1.21
    17 2 4 11.41 2.53
    17 -2 4 7.65 1.73
    17 2 4 7.09 1.57
    18 2 4 9.3 2.37
    18 -2 4 12.55 2.29
    18 2 4 9.65 1.89
    19 2 4 -0.3 0.58
    20 2 4 -1.4 1.17
    -20 3 4 -0.75 0.67
    -19 3 4 1.84 0.96
    19 -3 -4 1.07 0.72
    -18 3 4 2.09 0.99
    18 -3 -4 2.27 0.92
    -17 3 4 12.94 2.25
    17 -3 -4 11.65 1.87
    -16 3 4 11.4 2.05
    16 -3 -4 11.92 1.81
    -15 3 4 3.34 1.03
    15 -3 -4 2.19 0.77
    -14 3 4 49.98 3.98
    14 -3 -4 49.15 3.36
    -13 3 4 1.15 0.73
    13 -3 -4 0.52 0.43
    12 -3 -4 96.15 4.28
    -12 3 4 90.95 4.99
    11 -3 -4 22.3 1.96
    -11 3 4 22.53 2.4
    10 -3 -4 1.77 0.57
    -10 3 4 1.97 0.66
    9 -3 -4 68.43 3.11
    -9 3 4 63.04 3.79
    -8 3 4 19.67 2.06
    -7 3 4 0.18 0.2
    -7 3 4 0.88 0.54
    -6 3 4 57.07 3.4
    -6 3 4 55.05 1.26
    -6 3 4 53.94 2.25
    -5 3 4 11.38 1.54
    -5 3 4 11.86 0.98
    -5 3 4 11.51 0.86
    -4 3 4 11.96 1.54
    -4 3 4 13.19 0.97
    -3 3 4 94.92 2.56
    -3 3 4 96.02 4.38
    -2 3 4 209.17 6.55
    -2 3 4 201.48 3.75
    2 3 -4 198.94 5.36
    -1 3 4 202.92 6.57
    0 3 4 256.45 7.45
    0 3 -4 257.49 5.7
    1 3 4 143.51 5.71
    -1 3 -4 135.93 3.73
    -2 3 -4 15.69 1.08
    2 3 4 14.7 1.89
    -3 3 -4 34.15 1.31
    3 3 4 30.88 2.82
    4 3 4 18.21 2.21
    -4 3 -4 21.06 0.81
    5 3 4 5.19 1.24
    6 3 4 5.18 1.31
    7 3 4 84.63 5.23
    -8 3 -4 145.43 5.42
    8 3 4 151.58 7.25
    9 3 4 98.54 6.07
    -9 3 -4 110.5 4.84
    10 -3 4 53.18 3.82
    10 3 4 48.35 4.38
    -10 3 -4 54.36 3.5
    11 -3 4 6.03 1.39
    -11 3 -4 4.47 1.06
    11 3 4 3.15 1.24
    12 3 4 -0.79 0.73
    12 -3 4 -0.26 0.66
    -12 3 -4 -0.08 0.41
    -13 3 -4 6.07 1.36
    13 -3 4 7.63 1.65
    13 3 4 5.22 1.59
    -14 3 -4 1.45 0.86
    14 3 4 1.42 0.95
    14 -3 4 1.7 0.96
    15 -3 4 1.59 0.86
    15 3 4 0.41 0.68
    15 3 4 0.1 0.49
    -15 3 -4 1.55 0.85
    16 -3 4 2.12 1.01
    16 3 4 1.27 0.94
    16 3 4 -0.04 0.66
    17 3 4 5.22 1.4
    17 -3 4 4 1.38
    17 3 4 5.43 1.99
    18 3 4 2.87 1.45
    -18 4 4 3.07 1.15
    -17 4 4 2.32 1.03
    -16 4 4 0.33 0.48
    -15 4 4 3.93 1.26
    -14 4 4 14.85 2.27
    -13 4 4 3.79 1.17
    -12 4 4 1.78 0.77
    -11 4 4 2.3 0.89
    -10 4 4 17.12 2.17
    -9 4 4 -0.32 0.53
    -8 4 4 21.69 2.36
    -7 4 4 29.78 2.73
    -6 4 4 34.45 2.92
    -5 4 4 49.11 3.46
    -4 4 4 90.09 4.73
    -3 4 4 15.82 1.35
    3 4 -4 16.82 2.06
    -3 4 4 20.69 2.29
    -2 4 4 1.42 0.67
    2 4 -4 0.94 0.56
    1 4 -4 5.68 1.07
    -1 4 4 6.32 1.32
    0 4 4 30.51 2.9
    0 4 -4 31.18 2.32
    1 4 4 8.9 1.64
    -1 4 -4 8.03 1.12
    -2 4 -4 61.85 2.81
    2 4 4 53.65 4.05
    -3 4 -4 25.57 1.62
    3 4 4 22.01 2.64
    -4 4 -4 64.04 2.33
    4 4 4 66.87 4.68
    -5 4 -4 31.53 1.45
    5 4 4 27.81 3.13
    6 4 4 54.58 4.49
    -6 4 -4 51.37 1.75
    7 4 4 0.84 1.01
    8 4 4 1.88 1.05
    9 4 4 71.38 5.59
    -9 4 -4 68.16 4
    -10 4 -4 32.12 2.79
    10 4 4 30.62 3.82
    -11 4 -4 6.63 1.36
    11 4 4 5.06 1.6
    -12 4 -4 17.97 2.22
    12 4 4 21.84 3.4
    -13 4 -4 19.67 2.4
    13 4 4 19.28 3.29
    14 4 4 3.07 1.45
    15 4 4 12.96 2.85
    16 4 4 -0.5 0.87
    -15 5 4 1.71 0.83
    -14 5 4 -0.4 0.81
    -13 5 4 0.08 0.41
    -12 5 4 2.98 1.04
    -11 5 4 11.15 1.92
    -10 5 4 2.55 0.96
    -9 5 4 6.08 1.39
    8 5 -4 1.23 0.85
    -8 5 4 -0.36 0.61
    7 5 -4 7.13 1.78
    -7 5 4 4.6 1.23
    6 5 -4 2.84 1.06
    -6 5 4 1.63 0.78
    5 5 -4 8.98 1.82
    -5 5 4 12.88 1.99
    -4 5 4 52.71 4.01
    4 5 -4 52.67 4.13
    -3 5 4 29.04 3.04
    3 5 -4 32.84 3.13
    -2 5 4 6.46 1.47
    2 5 -4 6.21 1.36
    -1 5 4 48.15 3.98
    1 5 -4 54.43 3.7
    0 5 4 20.92 2.64
    0 5 -4 22.98 2.26
    1 5 4 0.9 0.58
    -1 5 -4 0.25 0.31
    -2 5 -4 8.66 1.23
    2 5 4 7.84 1.75
    -3 5 -4 7.48 1.07
    3 5 4 5.91 1.53
    4 5 4 1.85 0.91
    5 5 4 17.66 2.75
    6 5 4 0.67 0.7
    7 5 4 10.74 2.23
    8 5 4 9.74 2.18
    9 5 4 0.5 0.73
    10 5 4 1.95 1.08
    -10 5 -4 7.04 1.39
    -11 5 -4 9.89 1.7
    11 5 4 13.01 2.75
    12 5 4 10.77 2.56
    13 5 4 3.99 1.75
    -12 6 4 5.34 1.44
    12 6 -4 5.48 1.83
    -11 6 4 0.63 0.58
    11 6 -4 0.77 0.77
    -10 6 4 1.01 0.66
    10 6 -4 -1.06 0.84
    -9 6 4 2.7 1.02
    9 6 -4 4.22 1.54
    -8 6 4 0.18 0.46
    8 6 -4 1.04 0.81
    -7 6 4 30.18 3.25
    7 6 -4 27.54 3.61
    6 6 -4 0.87 0.69
    -6 6 4 1.57 0.88
    5 6 -4 -0.4 0.6
    -5 6 4 0.37 0.49
    -4 6 4 -0.25 0.44
    4 6 -4 1.62 0.84
    -3 6 4 2.36 1.02
    3 6 -4 3.27 1.1
    -2 6 4 6.03 1.6
    2 6 -4 2.86 0.97
    -1 6 4 2.57 1.08
    1 6 -4 2.67 0.95
    0 6 4 0.5 0.64
    0 6 -4 -0.06 0.31
    1 6 4 0.17 0.57
    2 6 4 19.17 2.91
    3 6 4 10.92 2.28
    4 6 4 0.75 0.76
    5 6 4 -1.03 0.8
    6 6 4 8.84 2.18
    7 6 4 6.49 1.88
    8 6 4 4.3 1.56
    9 6 4 0.57 0.7
    -9 7 4 0.39 0.54
    9 7 -4 -1.26 1.02
    8 7 -4 2.39 1.25
    -8 7 4 1.01 0.55
    -7 7 4 0.74 0.66
    7 7 -4 0.12 0.27
    6 7 -4 2.21 1.05
    -6 7 4 0.77 0.61
    -5 7 4 1.3 0.83
    5 7 -4 -0.62 0.6
    -4 7 4 0.66 0.62
    -3 7 4 0.89 0.72
    -2 7 4 4.18 1.45
    -1 7 4 -0.59 0.66
    0 7 4 -1.01 0.78
    1 7 4 -0.78 0.72
    2 7 4 0.53 0.64
    3 7 4 0.6 0.71
    4 7 4 -0.79 0.85
    21 0 -5 0.56 0.74
    20 0 -5 0.29 0.45
    19 0 -5 -0.21 0.43
    18 0 -5 0.38 0.43
    -17 0 5 -0.67 0.7
    17 0 -5 0.3 0.53
    -16 0 5 0.36 0.56
    16 0 -5 0.39 0.65
    -15 0 5 -0.05 0.6
    -14 0 5 0.01 0.54
    -13 0 5 0.65 0.6
    -12 0 5 0.64 0.54
    -11 0 5 -0.94 0.6
    -10 0 5 3.62 1.03
    -9 0 5 0.16 0.42
    -8 0 5 0.41 0.36
    -7 0 5 0.14 0.26
    -6 0 5 -0.03 0.29
    -5 0 5 0.17 0.24
    -4 0 5 0.18 0.24
    4 0 -5 -0.04 0.17
    -3 0 5 0.06 0.18
    3 0 -5 0.06 0.18
    -2 0 5 0.15 0.24
    2 0 -5 -0.07 0.13
    1 0 -5 0.04 0.15
    -1 0 5 0.08 0.19
    0 0 -5 0.19 0.18
    0 0 -5 0.3 0.2
    0 0 -5 0.18 0.23
    0 0 5 0.31 0.2
    1 0 5 0.08 0.17
    -1 0 -5 -0.05 0.26
    -1 0 -5 -0.18 0.17
    -1 0 -5 0.07 0.1
    2 0 5 0.12 0.21
    2 0 5 0.05 0.18
    -2 0 -5 0.09 0.33
    -2 0 -5 0.3 0.26
    -2 0 -5 -0.21 0.17
    -3 0 -5 -0.12 0.16
    3 0 5 0.23 0.17
    3 0 5 -0.02 0.15
    -3 0 -5 -0.07 0.25
    -3 0 -5 0.04 0.16
    4 0 5 0.3 0.23
    4 0 5 -0.12 0.18
    -4 0 -5 -0.1 0.37
    -4 0 -5 -0.1 0.25
    -5 0 -5 0.59 0.49
    5 0 5 0.52 0.26
    5 0 5 0.61 0.37
    6 0 5 0.14 0.26
    -6 0 -5 0 0.31
    6 0 5 0.42 0.26
    -7 0 -5 -0.09 0.49
    7 0 5 -0.2 0.24
    7 0 5 -0.13 0.37
    -8 0 -5 0.32 0.59
    8 0 5 -0.34 0.44
    8 0 5 -0.49 0.34
    9 0 5 0.3 0.33
    9 0 5 0.35 0.36
    10 0 5 -0.15 0.43
    10 0 5 0.06 0.3
    11 0 5 -0.22 0.36
    11 0 5 -0.15 0.32
    12 0 5 0.05 0.43
    12 0 5 0.97 0.69
    13 0 5 1.46 0.9
    13 0 5 0.75 0.6
    14 0 5 0.32 0.56
    14 0 5 -1.19 0.73
    15 0 5 0.63 0.56
    15 0 5 -0.59 0.52
    16 0 5 0.87 0.76
    17 0 5 -0.28 0.51
    18 0 5 -0.16 0.42
    21 -1 -5 0.99 0.67
    20 1 -5 0.47 0.66
    20 -1 -5 -0.75 0.62
    -19 1 5 0.38 0.65
    19 -1 -5 -0.96 0.71
    -18 1 5 -1.64 0.95
    18 -1 -5 -0.11 0.35
    -17 1 5 -1.22 0.84
    17 -1 -5 0.35 0.44
    -16 1 5 0.62 0.62
    16 -1 -5 0.56 0.54
    -15 1 5 9.67 1.89
    15 -1 -5 14.7 1.86
    -14 1 5 0.18 0.55
    14 -1 -5 -0.25 0.44
    -13 1 5 20.62 2.53
    13 -1 -5 28.75 2.35
    12 -1 -5 51.25 2.97
    -12 -1 5 44.87 3.69
    -12 1 5 44.87 3.51
    -11 -1 5 9.57 1.66
    11 -1 -5 10.19 1.29
    -11 1 5 10.68 1.65
    10 -1 -5 101.7 3.7
    -10 -1 5 92.77 4.84
    -10 1 5 97.8 4.8
    -9 -1 5 1.92 0.75
    -9 1 5 2.39 0.84
    9 -1 -5 2.23 0.56
    8 -1 -5 162.34 4.05
    -8 -1 5 162.12 5.82
    -8 1 5 166.8 5.66
    -7 -1 5 53.62 3.17
    -7 1 5 47.24 2.9
    7 -1 -5 49.29 2.04
    -6 1 5 12.98 1.46
    -6 -1 5 11.37 1.41
    5 -1 -5 20.49 1.01
    -5 -1 5 23.48 1.88
    -5 1 5 23.39 1.86
    -4 1 5 11.5 1.28
    -4 -1 5 11.88 1.26
    4 -1 -5 11.5 0.85
    4 1 -5 11.6 1.18
    -3 1 5 25.59 1.84
    3 -1 -5 26.06 1.38
    -3 -1 5 24.24 1.66
    3 1 -5 28.45 1.71
    -2 1 5 114.75 3.83
    2 -1 -5 107.54 3.03
    -2 -1 5 108.8 3.25
    2 1 -5 105.98 3.07
    1 1 -5 67.36 2.19
    -1 1 5 71.38 3
    -1 -1 5 66.72 2.31
    1 -1 -5 67 3.07
    1 -1 -5 70.02 2.64
    0 1 -5 9.41 0.76
    0 1 5 9.32 1.11
    0 -1 -5 8.63 1.13
    0 1 5 9.74 1.01
    0 -1 5 9.06 0.78
    0 -1 -5 8.77 1.03
    0 1 5 10.34 0.57
    -1 -1 -5 1.95 0.57
    -1 1 -5 2.23 0.35
    1 1 5 2.33 0.54
    1 1 5 1.75 0.53
    -1 1 -5 2.24 0.49
    1 1 5 2.45 0.34
    1 -1 5 2.71 0.39
    -1 -1 -5 1.36 0.48
    2 1 5 275.04 6.17
    -2 1 -5 282.46 3.63
    -2 -1 -5 286.33 6.77
    2 1 5 274.55 4.04
    -2 -1 -5 268.18 6.49
    -2 1 -5 275.72 5.53
    2 -1 5 273.05 3.17
    3 1 5 6.12 0.94
    -3 -1 -5 6.57 1.13
    3 1 5 6.3 0.71
    -3 -1 -5 6.79 1.09
    3 -1 5 6.01 0.43
    4 -1 5 59.82 1.37
    4 1 5 55.5 2.98
    4 1 5 61.95 2.39
    -4 -1 -5 60.15 3.48
    4 -1 5 63.94 2.92
    5 1 5 24.29 1.64
    5 -1 5 24.09 1.03
    5 1 5 26.92 2.16
    -5 1 -5 25.06 2.04
    5 -1 5 25.76 1.94
    6 -1 5 13.8 0.93
    6 1 5 13.65 1.61
    -6 1 -5 14.22 1.61
    6 1 5 13.59 1.32
    6 -1 5 15.15 1.55
    6 -1 5 14.09 0.88
    7 -1 5 52.16 2.09
    7 1 5 55.62 3.4
    -7 1 -5 57.24 3.39
    7 -1 5 56.94 3.13
    7 1 5 56.6 2.86
    7 -1 5 55.8 1.97
    8 1 5 17.3 1.98
    8 -1 5 17.76 1.38
    8 -1 5 16.92 1.8
    -8 1 -5 16.55 1.93
    8 1 5 19.07 1.76
    8 -1 5 17.8 1.23
    9 -1 5 1.52 0.41
    9 -1 5 0.67 0.48
    9 1 5 2.43 0.7
    -9 1 -5 2.04 0.77
    9 1 5 1.48 0.69
    9 -1 5 2.63 0.62
    10 1 5 24.81 2.59
    10 -1 5 26.71 1.76
    10 -1 5 26.25 2
    10 -1 5 27.17 2.47
    10 1 5 27.37 2.37
    -10 1 -5 24.35 2.58
    11 1 5 7.16 1.27
    11 -1 5 6.05 1.02
    11 -1 5 7.32 1.35
    -11 1 -5 7.45 1.51
    11 1 5 7.71 1.5
    -12 1 -5 5.54 1.47
    12 -1 5 4.35 1.15
    12 1 5 4.14 1.06
    12 1 5 4.81 1.25
    13 1 5 148.51 7.19
    13 -1 5 153.35 6.55
    13 1 5 134.2 5.9
    14 1 5 0.1 0.54
    14 -1 5 0.02 0.4
    14 1 5 0.29 0.41
    15 1 5 2.36 1.03
    15 -1 5 1.85 0.86
    15 1 5 1.33 0.66
    16 1 5 10.97 2.19
    16 -1 5 12.55 2.11
    16 1 5 13.37 2.11
    17 1 5 1.64 1
    17 -1 5 3.39 1.24
    17 1 5 4.96 1.39
    18 -1 5 0.93 0.76
    18 1 5 1.44 0.96
    -20 2 5 0.44 0.53
    20 -2 -5 0.96 0.63
    -19 2 5 3.09 1.22
    19 -2 -5 3.5 1.09
    -18 2 5 4.68 1.46
    18 -2 -5 5.33 1.28
    -17 2 5 1.19 0.91
    17 -2 -5 2.84 0.95
    16 -2 -5 3.65 1
    -16 2 5 5.3 1.48
    -15 2 5 0.23 0.54
    15 -2 -5 -0.34 0.42
    -14 2 5 8.69 1.71
    14 -2 -5 9.04 1.37
    -13 2 5 5.26 1.28
    13 -2 -5 7.06 1.16
    12 -2 -5 51.31 2.89
    -12 2 5 53.01 3.86
    11 -2 -5 0.55 0.42
    -11 2 5 1.04 0.62
    10 -2 -5 0.16 0.26
    -10 2 5 2.09 0.76
    9 -2 -5 103.89 3.37
    -9 2 5 106.23 4.86
    8 -2 -5 0.5 0.3
    -8 2 5 0.35 0.5
    7 -2 -5 91.32 2.67
    -7 2 5 99.2 4.39
    6 -2 -5 2.81 0.42
    -6 2 5 2.7 0.73
    -5 2 5 30.09 2.32
    -4 2 5 147.33 5.07
    -3 2 5 0.98 0.27
    3 2 -5 0.71 0.34
    -3 2 5 0.41 0.35
    -2 2 5 116.16 4.45
    -2 2 5 115.51 3.18
    2 2 -5 111.94 3.41
    -1 2 5 14.08 1.59
    1 2 -5 14.17 1.09
    -1 2 5 13.96 1.25
    0 2 5 184.75 5.75
    0 2 5 182.13 4.87
    0 2 -5 189.76 3.42
    1 2 5 0.29 0.39
    -1 2 -5 1.27 0.23
    2 2 5 1.89 0.65
    3 2 5 3.48 0.83
    4 2 5 16.86 1.92
    5 2 5 19.43 2.15
    -6 2 -5 16.87 1.79
    6 2 5 17.43 2.1
    -7 2 -5 1.25 0.64
    7 2 5 1.9 0.82
    7 -2 5 0.73 0.39
    8 2 5 3.68 0.85
    -8 2 -5 2.55 0.81
    8 2 5 2.11 0.88
    8 -2 5 2.21 0.7
    9 2 5 16.12 2.25
    9 -2 5 16.29 0.94
    -9 2 -5 16.54 1.98
    9 2 5 14.86 1.7
    9 -2 5 21.32 2.23
    10 2 5 16.22 1.83
    10 -2 5 16.58 2.06
    -10 2 -5 16.07 2
    10 2 5 15.34 2.27
    -11 2 -5 1.51 0.72
    11 2 5 -1.02 0.69
    11 -2 5 0.58 0.51
    11 2 5 -0.01 0.44
    12 -2 5 1.33 0.62
    12 2 5 1.13 0.59
    -12 2 -5 0.53 0.65
    12 2 5 1.59 0.84
    13 -2 5 10.27 1.83
    -13 2 -5 11.68 2.04
    13 2 5 9.21 1.61
    13 2 5 7.6 1.78
    -14 2 -5 1.18 0.84
    14 -2 5 1.6 0.73
    14 2 5 2.3 0.87
    14 2 5 2.05 1.08
    15 -2 5 0.71 0.6
    15 2 5 -1.03 0.66
    15 2 5 -0.2 0.51
    16 -2 5 0.49 0.68
    16 2 5 0.36 0.58
    16 2 5 1.16 0.86
    17 2 5 2.92 1.34
    17 -2 5 2.05 0.95
    17 2 5 4.76 1.36
    18 2 5 0.15 0.56
    18 2 5 1.17 1.04
    19 2 5 1.7 1.11
    -20 3 5 0.13 0.54
    -19 3 5 0.37 0.39
    -18 3 5 2.37 1.19
    -17 3 5 2.66 1.1
    -16 3 5 3.29 1.17
    16 -3 -5 0.95 0.53
    15 -3 -5 32.08 2.77
    -15 3 5 34.02 3.53
    14 -3 -5 1.72 0.74
    -14 3 5 0.85 0.68
    -13 3 5 5.06 1.41
    13 -3 -5 3.82 0.92
    -12 3 5 5.72 1.35
    12 -3 -5 5.86 1.04
    11 -3 -5 8.78 1.19
    -11 3 5 8.84 1.61
    10 -3 -5 0.83 0.39
    -10 3 5 0.6 0.47
    9 -3 -5 30.01 1.95
    -9 3 5 31.64 2.8
    -8 3 5 5.09 1.11
    -7 3 5 12.23 1.66
    -6 3 5 13.99 1.79
    -6 3 5 12.42 1
    -5 3 5 22.6 2.24
    -5 3 5 23.49 1.16
    -5 3 5 23.52 1.23
    -4 3 5 1.56 0.39
    -4 3 5 2.06 0.36
    -4 3 5 2.67 0.82
    -3 3 5 8.28 1.39
    -3 3 5 7.1 0.6
    -3 3 5 8.58 0.97
    -2 3 5 101.45 4.76
    -2 3 5 95.65 3.56
    -2 3 5 94.25 2.23
    2 3 -5 96.8 3.66
    -1 3 5 34.83 2.82
    1 3 -5 34.78 2.04
    0 3 -5 5.51 0.81
    0 3 5 5.86 1.22
    0 3 -5 6.73 0.82
    1 3 5 22.83 2.35
    -1 3 -5 20.99 1.39
    -1 3 -5 21.25 1.28
    2 3 5 19.26 2.24
    -2 3 -5 19.82 1.09
    -2 3 -5 22.44 1.09
    3 3 5 4.52 1.11
    4 3 5 9.28 1.66
    5 3 5 43.35 3.58
    6 3 5 2.87 1.03
    7 3 5 40.39 3.68
    8 3 5 10.79 1.98
    -8 3 -5 11.45 1.65
    -9 3 -5 0.85 0.64
    9 3 5 1.59 0.85
    -10 3 -5 9.1 1.52
    10 3 5 11.53 2.15
    11 3 5 0.16 0.52
    11 -3 5 -0.3 0.5
    -11 3 -5 0.32 0.35
    12 -3 5 3.25 1.1
    12 3 5 1.49 0.74
    -12 3 -5 1.33 0.75
    -13 3 -5 0.24 0.45
    13 -3 5 1.97 0.93
    13 3 5 1.03 0.81
    13 3 5 1.97 0.82
    -14 3 -5 0.79 0.75
    14 -3 5 -0.93 0.72
    14 3 5 -0.5 0.74
    14 3 5 0.67 0.53
    -15 3 -5 2 0.99
    15 -3 5 -0.28 0.73
    15 3 5 -0.07 0.4
    15 3 5 3.45 1.41
    16 -3 5 0.01 0.5
    16 3 5 0.18 0.41
    16 3 5 0.81 0.63
    17 3 5 1.67 0.88
    17 3 5 1.88 1.17
    -19 4 5 1.01 0.73
    -18 4 5 1.72 1
    -17 4 5 -0.56 0.64
    -16 4 5 5.4 1.55
    -15 4 5 -1.06 0.81
    -14 4 5 0.06 0.38
    -13 4 5 -1.04 0.66
    -12 4 5 1.12 0.79
    -11 4 5 -0.39 0.48
    -10 4 5 0.5 0.5
    -9 4 5 1.84 0.76
    -8 4 5 0.34 0.41
    -7 4 5 0.29 0.48
    -6 4 5 3.54 1.03
    -5 4 5 1.68 0.78
    -4 4 5 0.08 0.48
    -4 4 5 0.1 0.17
    -4 4 5 0.17 0.23
    -3 4 5 4.2 1.07
    -3 4 5 4.79 0.68
    -2 4 5 22.25 2.48
    2 4 -5 20.55 2.13
    -2 4 5 21.27 1.45
    -1 4 5 11.91 1.85
    1 4 -5 10.24 1.4
    0 4 5 33.74 3.13
    0 4 -5 36.05 2.44
    0 4 -5 33.38 2.24
    -1 4 -5 8.08 1.08
    1 4 5 8.28 1.59
    -1 4 -5 9.49 1.14
    -2 4 -5 12.48 1.18
    2 4 5 13.94 2.13
    -2 4 -5 14.13 1.27
    -3 4 -5 18.98 1.2
    3 4 5 15.92 2.3
    -4 4 -5 6.39 0.56
    4 4 5 5.46 1.43
    5 4 5 43.65 3.97
    6 4 5 4.72 1.39
    7 4 5 91.74 6.15
    8 4 5 29.45 3.53
    9 4 5 1.98 1.12
    -9 4 -5 2.29 0.84
    -10 4 -5 3.53 1.03
    10 4 5 6.06 1.69
    -11 4 -5 3.63 1.1
    11 4 5 3.74 1.45
    12 4 5 -0.74 0.8
    -12 4 -5 0.01 0.37
    13 4 5 -0.27 0.65
    -13 4 -5 0.33 0.53
    14 4 5 -0.94 0.94
    15 4 5 -0.33 0.73
    15 4 5 2.07 0.96
    16 4 5 0.38 0.41
    -16 5 5 0.88 0.71
    -15 5 5 -0.49 0.61
    -14 5 5 0.42 0.52
    -13 5 5 2.49 1
    -12 5 5 0.35 0.49
    -11 5 5 5.75 1.46
    -10 5 5 2.32 0.95
    -9 5 5 0.95 0.66
    -8 5 5 0.86 0.62
    7 5 -5 -1.29 0.77
    -7 5 5 0.35 0.61
    6 5 -5 13.03 2.25
    -6 5 5 12.68 2.04
    -5 5 5 29.6 3.09
    5 5 -5 29.27 3.21
    -4 5 5 10.99 1.93
    4 5 -5 10.22 1.84
    -3 5 5 52.35 4.14
    3 5 -5 54.32 3.98
    -2 5 5 0.17 0.56
    2 5 -5 -0.21 0.45
    -1 5 5 2.83 1.06
    1 5 -5 2.95 0.88
    0 5 5 -0.61 0.54
    0 5 -5 0.6 0.37
    1 5 5 5.7 1.46
    -1 5 -5 6.27 1.09
    2 5 5 1.58 0.83
    3 5 5 17.56 2.65
    4 5 5 4.74 1.47
    5 5 5 9.68 2.06
    6 5 5 0.26 0.52
    7 5 5 36.45 4.17
    8 5 5 0.99 0.72
    9 5 5 1.56 1.05
    10 5 5 10.79 2.45
    -10 5 -5 9.94 1.79
    -11 5 -5 8.94 1.67
    11 5 5 6.46 1.86
    12 5 5 -0.35 0.75
    -13 6 5 1.74 0.95
    12 6 -5 -1.15 1
    -12 6 5 2.15 0.99
    11 6 -5 -1.03 0.94
    -11 6 5 1.03 0.7
    10 6 -5 4.15 1.58
    -10 6 5 4.14 1.35
    -9 6 5 1.97 1.02
    9 6 -5 2.57 1.28
    -8 6 5 1.53 0.83
    8 6 -5 1.58 0.96
    7 6 -5 0.6 0.64
    -7 6 5 -0.4 0.51
    -6 6 5 15.03 2.36
    6 6 -5 13.42 2.4
    5 6 -5 3.63 1.32
    -5 6 5 6.36 1.58
    -4 6 5 12.23 2.22
    4 6 -5 11.94 2.13
    -3 6 5 15.6 2.46
    3 6 -5 18.68 2.55
    2 6 -5 0.78 0.55
    -2 6 5 1.83 0.96
    -1 6 5 17.05 2.66
    0 6 5 1.38 0.9
    1 6 5 -0.94 0.83
    2 6 5 -1.51 0.9
    3 6 5 -0.63 0.66
    4 6 5 4.34 1.48
    5 6 5 -0.88 0.85
    6 6 5 0 0.46
    7 6 5 0.24 0.63
    8 6 5 1.93 1.11
    9 7 -5 -0.12 0.53
    -9 7 5 3.26 1.23
    8 7 -5 2.89 1.32
    -8 7 5 1.17 0.75
    -7 7 5 0.55 0.66
    -6 7 5 1.27 0.82
    -5 7 5 0.93 0.33
    -4 7 5 2.84 1.13
    -3 7 5 1.19 0.8
    -2 7 5 2.63 1.27
    -1 7 5 -0.28 0.49
    0 7 5 6.74 1.85
    1 7 5 0.72 0.78
    2 7 5 0.83 0.78
    21 0 -6 3.19 1.13
    20 0 -6 2.53 1
    19 0 -6 0.35 0.39
    -18 0 6 2.81 1.18
    18 0 -6 1.28 0.7
    -17 0 6 0.52 0.6
    17 0 -6 0.72 0.57
    -16 0 6 8.19 1.87
    -15 0 6 0.1 0.36
    -14 0 6 4.1 1.21
    -13 0 6 8.3 1.64
    -12 0 6 30.2 3.09
    -11 0 6 59.72 4.04
    -10 0 6 39.55 3.18
    -9 0 6 21.66 2.27
    -8 0 6 88.9 4.32
    -7 0 6 211.02 6.35
    -6 0 6 12.67 1.5
    -5 0 6 7.69 1.12
    -4 0 6 9.34 1.14
    -3 0 6 18.31 1.53
    2 0 -6 132.26 4.07
    -2 0 6 135.26 3.94
    -1 0 6 687.97 8.52
    1 0 -6 679.14 8.9
    1 0 -6 675.8 6.73
    0 0 6 857.12 9.29
    0 0 -6 862.56 10
    0 0 -6 845.76 10.45
    0 0 -6 855.02 7.79
    1 0 6 361.87 5.92
    -1 0 -6 350.59 6.51
    -1 0 -6 371.18 7.12
    -1 0 -6 358.11 5.26
    2 0 6 137.88 3.68
    -2 0 -6 138.23 3.49
    -2 0 -6 134.81 4.06
    2 0 6 135.6 3.59
    -2 0 -6 141.83 4.59
    3 0 6 427.97 6.64
    -3 0 -6 445.77 7.54
    -3 0 -6 448.62 8.56
    3 0 6 431.68 6.71
    -3 0 -6 439.39 6.67
    4 0 6 70.7 2.77
    -4 0 -6 68.33 3.03
    -4 0 -6 67.19 3.51
    4 0 6 72.43 2.91
    5 0 6 79.36 3.09
    -5 0 -6 75.07 3.89
    5 0 6 75.6 3.17
    6 0 6 3.68 0.74
    -6 0 -6 2.96 0.9
    6 0 6 4 0.81
    -7 0 -6 220.61 7.44
    7 0 6 221.62 5.77
    7 0 6 221.73 5.97
    8 0 6 94.72 3.99
    8 0 6 90.74 4.04
    -8 0 -6 97.33 5.21
    9 0 6 5.68 1.06
    9 0 6 6.55 1.14
    -9 0 -6 6.28 1.45
    10 0 6 14.53 1.8
    10 0 6 14.83 1.79
    11 0 6 492.24 10.65
    11 0 6 469.88 10.48
    12 0 6 120.14 5.54
    12 0 6 123.31 5.57
    13 0 6 53.51 3.85
    13 0 6 55.93 3.91
    14 0 6 2.58 0.95
    14 0 6 0.59 0.45
    15 0 6 3.95 1.19
    16 0 6 0.02 0.58
    17 0 6 0.87 0.6
    18 0 6 1.12 0.78
    21 -1 -6 -0.42 0.57
    -20 1 6 0.18 0.51
    20 -1 -6 -0.41 0.54
    20 1 -6 -0.69 0.66
    -19 1 6 -0.68 0.74
    19 -1 -6 -0.02 0.42
    -18 1 6 5.44 1.76
    18 -1 -6 7.66 1.52
    -17 1 6 1.35 0.96
    17 -1 -6 0.93 0.62
    -16 1 6 -0.13 0.42
    16 -1 -6 0.15 0.41
    -15 1 6 11.71 2.12
    15 -1 -6 13.88 1.79
    14 -1 -6 24.94 2.28
    -14 -1 6 26.71 3.16
    -14 1 6 26.31 3.02
    -13 1 6 -0.17 0.44
    13 -1 -6 -0.53 0.43
    12 -1 -6 7.66 1.15
    -12 -1 6 5.06 1.28
    -12 1 6 5.39 1.32
    11 -1 -6 20.65 1.76
    -11 -1 6 21.04 2.48
    -11 1 6 23.45 2.53
    10 -1 -6 26.98 1.89
    -10 -1 6 27.92 2.72
    -10 1 6 28.24 2.65
    9 -1 -6 36.74 2.05
    -9 -1 6 37.31 3.01
    -9 1 6 42.75 3.16
    -8 -1 6 3.59 0.93
    -8 1 6 3.19 0.85
    -7 -1 6 1.63 0.59
    -7 1 6 0.84 0.46
    -6 -1 6 119.59 4.64
    6 -1 -6 121.81 2.84
    -6 1 6 123.89 4.71
    5 -1 -6 73.97 2.31
    -5 -1 6 71.56 3.39
    -5 1 6 70.41 3.44
    -4 1 6 190.16 5.48
    4 -1 -6 188.45 3.93
    -4 -1 6 186.71 5.18
    -3 1 6 216.22 5.7
    3 -1 -6 210.92 4.44
    -3 -1 6 218.3 5.26
    3 1 -6 217.09 4.98
    2 1 -6 19.91 1.41
    -2 1 6 18.65 1.65
    2 -1 -6 17.97 1.39
    -2 -1 6 20.21 1.48
    1 1 -6 145.87 3.59
    -1 1 6 159.39 4.74
    1 -1 -6 154.61 4.33
    -1 -1 6 151.33 3.78
    0 1 -6 72.72 2.38
    0 1 6 77.37 3.33
    0 1 -6 74.46 2.91
    0 -1 -6 77.76 3.26
    0 -1 6 74.49 2.43
    1 1 6 90.27 3.65
    -1 1 -6 87.24 2.51
    -1 -1 -6 89.1 3.74
    1 -1 6 90.52 2.44
    1 1 6 89.47 2.22
    2 1 6 202.18 5.56
    -2 1 -6 208.93 3.74
    2 1 6 201.04 3.74
    -2 -1 -6 211.84 6.1
    2 -1 6 203.64 3.28
    3 1 6 41.71 2.57
    -3 1 -6 39.51 2.6
    -3 1 -6 37.09 1.54
    -3 -1 -6 32.63 2.56
    3 1 6 36.95 1.76
    3 -1 6 38.7 1.33
    4 -1 6 26.21 1.06
    4 1 6 23.56 2.01
    -4 1 -6 22.24 2
    4 -1 6 26.19 1.98
    4 1 6 24.4 1.57
    -4 -1 -6 25.12 2.4
    5 -1 6 58.12 1.66
    5 1 6 53.9 3.13
    -5 1 -6 57.4 3.3
    5 1 6 54.2 2.54
    -5 -1 -6 58.38 3.78
    5 -1 6 54.32 2.96
    6 -1 6 49.99 1.73
    6 1 6 45.89 2.49
    6 1 6 46.79 3.04
    -6 1 -6 49.33 3.17
    6 -1 6 49.93 2.94
    7 -1 6 122.43 3.11
    7 1 6 134.75 5.34
    -7 1 -6 127.87 5.32
    7 -1 6 130.7 4.97
    7 1 6 126.76 4.38
    7 -1 6 126.22 2.96
    8 -1 6 7 0.83
    8 -1 6 6.11 1.15
    8 1 6 7.22 1.14
    8 1 6 8.19 1.39
    8 -1 6 6.93 0.77
    -8 1 -6 5.18 1.18
    9 -1 6 117.77 3.71
    9 1 6 123.98 5.61
    9 -1 6 123.63 5.21
    -9 1 -6 122.64 5.75
    9 1 6 119.71 4.73
    10 -1 6 98.71 3.74
    10 1 6 99.93 5.23
    10 1 6 98.55 4.51
    10 -1 6 103.34 5
    -10 1 -6 107.39 5.63
    11 -1 6 37.71 2.47
    11 1 6 36.26 3.28
    11 -1 6 41.2 3.27
    11 1 6 39.7 3.04
    -11 1 -6 35.77 3.45
    12 -1 6 2.54 0.9
    12 1 6 5.53 1.24
    12 1 6 4.43 1.23
    -12 1 -6 3.88 1.3
    13 1 6 5.32 1.21
    13 -1 6 5.37 1.32
    13 1 6 2.99 1.02
    14 1 6 22.9 2.59
    14 -1 6 19.78 2.55
    14 1 6 19.83 2.73
    15 -1 6 39.65 3.69
    15 1 6 39.6 3.96
    15 1 6 39.22 3.52
    16 -1 6 23.93 3
    16 1 6 25.64 2.92
    16 1 6 25.39 3.28
    17 -1 6 1.81 0.9
    17 1 6 -0.01 0.31
    18 1 6 7.4 1.7
    -20 2 6 4.81 1.58
    -19 2 6 -0.48 0.62
    18 -2 -6 1.02 0.62
    -18 2 6 -0.36 0.65
    17 -2 -6 40.85 3.23
    -17 2 6 37.44 4
    -16 2 6 0.81 0.89
    16 -2 -6 2.9 0.88
    -15 2 6 1.75 0.91
    15 -2 -6 2.78 0.82
    -14 2 6 3.83 1.23
    14 -2 -6 3.81 0.87
    13 -2 -6 53.57 3.04
    -13 2 6 51.25 4.08
    -12 2 6 2.19 0.91
    12 -2 -6 2.88 0.72
    11 -2 -6 78.84 3.27
    -11 2 6 83.03 4.8
    -10 2 6 6.77 1.35
    10 -2 -6 7.11 0.93
    9 -2 -6 26.99 1.64
    -9 2 6 28.72 2.68
    8 -2 -6 193.28 3.95
    -8 2 6 189.54 6.55
    7 -2 -6 13.37 0.93
    -7 2 6 12.61 1.65
    -6 2 6 71.02 3.82
    6 -2 -6 72 1.79
    -5 2 6 0.37 0.35
    -4 2 6 38.43 2.71
    -3 2 6 154.94 5.39
    3 2 -6 138.72 4.17
    -2 2 6 134.3 5.04
    -2 2 6 137.65 3.77
    2 2 -6 138.34 3.8
    -1 2 6 80.2 3.95
    -1 2 6 88.29 3.23
    1 2 -6 82.82 2.67
    0 2 6 185.02 6.01
    0 2 6 187.79 2.18
    0 2 -6 175.9 3.5
    -1 2 -6 152.34 2.68
    1 2 6 148.67 5.48
    1 2 6 147.63 2.64
    2 2 6 320.92 8.14
    2 2 6 331.26 4.67
    3 2 6 8.24 1.36
    3 2 6 9.56 0.91
    4 2 6 15.27 1.9
    4 2 6 18.05 1.37
    5 2 6 13.24 1.81
    5 2 6 16.33 1.41
    6 2 6 2.38 0.78
    6 2 6 1.2 0.46
    -6 2 -6 1.27 0.61
    -7 2 -6 12.21 1.67
    7 2 6 10.94 1.75
    7 2 6 12.5 1.4
    7 -2 6 12.27 1.66
    8 2 6 32.18 3.12
    -8 2 -6 27.77 2.58
    8 -2 6 28.59 2.64
    8 2 6 27.36 2.19
    9 2 6 61.48 4.42
    -9 2 -6 61.13 3.97
    9 -2 6 60.43 3.92
    9 2 6 58.9 3.36
    10 2 6 31 3.26
    -10 2 -6 30.87 2.94
    10 -2 6 34.96 3.08
    10 2 6 31.16 2.57
    -11 2 -6 0.96 0.62
    11 -2 6 0.06 0.55
    11 2 6 -0.69 0.62
    11 2 6 -0.04 0.32
    12 2 6 31.18 3.51
    12 2 6 35.88 2.99
    -12 2 -6 34.37 3.38
    12 -2 6 33.18 3.2
    -13 2 -6 5.19 1.44
    13 -2 6 5.23 1.37
    13 2 6 3.74 1.25
    13 2 6 1.94 0.74
    14 -2 6 31.5 3.33
    14 2 6 24.56 2.7
    -14 2 -6 29.64 3.47
    14 2 6 25.75 3.37
    15 -2 6 10.67 2.05
    15 2 6 7.92 1.62
    15 2 6 5.96 1.76
    16 -2 6 0.8 0.71
    16 2 6 -0.11 0.47
    16 2 6 -0.8 0.6
    17 -2 6 0.12 0.59
    17 2 6 1.12 0.68
    17 2 6 0.02 0.61
    18 2 6 7.95 2.16
    -19 3 6 0.86 0.76
    -18 3 6 7.77 1.92
    -17 3 6 1.98 1.08
    -16 3 6 26.68 3.33
    -15 3 6 12.73 2.24
    -14 3 6 0.85 0.57
    13 -3 -6 12.96 1.55
    -13 3 6 12.95 2.13
    -12 3 6 14.05 2.15
    12 -3 -6 14.46 1.54
    11 -3 -6 3.45 0.72
    -11 3 6 2.05 0.8
    10 -3 -6 -0.04 0.23
    -10 3 6 0.04 0.4
    -9 3 6 1.03 0.63
    -8 3 6 9.99 1.63
    -7 3 6 0.53 0.49
    -6 3 6 121.84 5.44
    -5 3 6 98.89 4.88
    -4 3 6 161.47 6.13
    -4 3 6 161.69 3.74
    -3 3 6 57.38 3.71
    -3 3 6 61 2.58
    -3 3 6 60.74 1.14
    -2 3 6 5.53 1.19
    2 3 -6 5.06 0.85
    -2 3 6 4.71 0.35
    -1 3 6 67.77 4.03
    1 3 -6 59.56 2.59
    0 3 6 64.82 4.04
    0 3 -6 63.2 2.39
    1 3 6 7.25 1.37
    -1 3 -6 8.95 0.87
    -1 3 -6 9.89 0.79
    -2 3 -6 5.92 0.5
    2 3 6 8.55 1.52
    -2 3 -6 6.79 0.46
    3 3 6 3.29 1.01
    4 3 6 120.82 5.99
    5 3 6 241.59 8.64
    6 3 6 8.4 1.72
    7 3 6 24.63 2.96
    8 3 6 2.52 0.99
    -8 3 -6 2.71 0.82
    -9 3 -6 6.55 1.36
    9 3 6 8.52 1.9
    -10 3 -6 -0.13 0.43
    10 3 6 0.67 0.78
    10 3 6 1.85 0.73
    -11 3 -6 1.23 0.66
    11 3 6 1.42 0.65
    11 3 6 0.65 0.7
    12 3 6 3.52 1.41
    12 3 6 3.61 1.06
    -12 3 -6 4.51 1.3
    12 -3 6 2.89 1.09
    13 -3 6 21.48 2.83
    -13 3 -6 19.4 2.65
    13 3 6 20.79 3.19
    13 3 6 17.82 2.26
    14 -3 6 8.15 1.84
    14 3 6 8.91 2.12
    14 3 6 7.54 1.57
    -14 3 -6 9.13 1.89
    15 -3 6 -1.29 0.88
    -15 3 -6 -0.35 0.79
    15 3 6 -1.26 1
    15 3 6 1.93 0.92
    16 3 6 6.14 1.92
    16 3 6 3.96 1.2
    -16 3 -6 5.06 1.55
    17 3 6 4.53 1.75
    17 3 6 3.97 1.25
    -18 4 6 -0.31 0.56
    -17 4 6 0.6 0.63
    -16 4 6 0.49 0.58
    -15 4 6 0.39 0.48
    -14 4 6 0.62 0.78
    -13 4 6 0.57 0.39
    -12 4 6 6.01 1.47
    -11 4 6 5.52 1.38
    -10 4 6 6.56 1.48
    -9 4 6 14.93 2.18
    -8 4 6 41.53 3.53
    -7 4 6 34.15 3.18
    -6 4 6 3.15 0.99
    -5 4 6 4.07 1.11
    -4 4 6 18.16 2.31
    -3 4 6 9.24 1.66
    -2 4 6 56.63 4.09
    2 4 -6 56.65 3.47
    -1 4 6 40.25 3.51
    1 4 -6 40.8 2.75
    0 4 6 23.16 2.69
    0 4 -6 21.98 1.85
    1 4 6 20.84 2.6
    -1 4 -6 18.2 1.5
    -2 4 -6 64.21 2.31
    2 4 6 60.58 4.48
    3 4 6 7.64 1.67
    4 4 6 -0.22 0.6
    5 4 6 107.29 6.33
    6 4 6 23.03 3.02
    7 4 6 0.68 0.59
    8 4 6 11.66 2.28
    -9 4 -6 37.07 3.29
    9 4 6 31.86 3.82
    -10 4 -6 3.28 1.05
    10 4 6 4.19 1.45
    -11 4 -6 28.82 3.03
    11 4 6 23.41 3.47
    -12 4 -6 3.62 1.22
    12 4 6 6.92 1.94
    13 4 6 12.03 2.65
    -13 4 -6 10.44 1.93
    13 4 6 11.95 1.93
    -14 4 -6 -0.13 0.45
    14 4 6 -0.32 0.67
    14 4 6 -0.43 0.5
    15 4 6 -0.87 0.9
    15 4 6 -0.41 0.5
    16 4 6 0.21 0.41
    -16 5 6 -0.26 0.4
    -15 5 6 3.69 1.32
    -14 5 6 -0.69 0.64
    -13 5 6 0.16 0.44
    -12 5 6 0.82 0.65
    -11 5 6 0.01 0.41
    -10 5 6 6.15 1.59
    -9 5 6 1.83 0.93
    -8 5 6 22.47 2.77
    -7 5 6 2.75 1.04
    6 5 -6 -1.38 0.82
    -6 5 6 -0.04 0.38
    -5 5 6 28.53 3.14
    5 5 -6 22.07 2.73
    -4 5 6 11.09 2.03
    4 5 -6 11.35 1.91
    -3 5 6 1.08 0.83
    3 5 -6 1.85 0.77
    -2 5 6 6.5 1.56
    2 5 -6 4.73 1.14
    -1 5 6 2.71 1.02
    1 5 -6 3.67 0.91
    0 5 6 1.13 0.76
    1 5 6 1.05 0.82
    2 5 6 1.09 0.83
    3 5 6 12 2.23
    4 5 6 6.21 1.67
    5 5 6 1.53 0.96
    6 5 6 1.51 0.94
    7 5 6 21.22 3.24
    8 5 6 13.03 2.58
    9 5 6 9.38 2.27
    10 5 6 6.91 2.04
    -10 5 -6 5.03 1.4
    -11 5 -6 2.32 1.08
    11 5 6 2.76 1.36
    12 5 6 1.19 1.06
    -13 6 6 1.32 0.81
    12 6 -6 0.92 0.89
    -12 6 6 -0.04 0.46
    11 6 -6 14.1 2.89
    -11 6 6 12.35 2.33
    10 6 -6 2.6 1.26
    -10 6 6 6.56 1.69
    9 6 -6 1.2 0.91
    -9 6 6 -0.22 0.42
    -8 6 6 1.65 0.9
    8 6 -6 1.09 0.83
    -7 6 6 1.43 0.84
    7 6 -6 1.45 0.85
    6 6 -6 3.82 1.21
    -6 6 6 3.13 1.3
    5 6 -6 2.43 1.12
    -5 6 6 2.44 1.11
    -4 6 6 2.56 1.28
    4 6 -6 3 1.16
    -3 6 6 8.76 1.91
    -2 6 6 4.96 1.44
    -1 6 6 11.16 2.22
    0 6 6 2.1 1.04
    1 6 6 0.87 0.75
    2 6 6 22.41 3.25
    3 6 6 13.94 2.57
    4 6 6 0.14 0.6
    5 6 6 0.88 0.77
    6 6 6 1.21 0.93
    7 6 6 -0.92 0.81
    -5 7 6 1.47 0.88
    -4 7 6 -0.14 0.44
    -3 7 6 0.4 0.5
    -2 7 6 -0.09 0.45
    21 0 -7 0.28 0.53
    20 0 -7 -1.05 0.7
    -19 0 7 -0.62 0.74
    19 0 -7 1 0.66
    -18 0 7 -0.15 0.55
    18 0 -7 0.32 0.63
    -17 0 7 -1.26 0.89
    17 0 -7 0.14 0.43
    -16 0 7 -0.8 0.76
    -15 0 7 -0.81 0.69
    -14 0 7 15.37 2.44
    -13 0 7 -0.38 0.5
    -12 0 7 0.06 0.46
    -11 0 7 0.01 0.45
    -10 0 7 -0.08 0.47
    -9 0 7 0.07 0.44
    -8 0 7 0.42 0.55
    -7 0 7 0.14 0.32
    -6 0 7 0.13 0.28
    -5 0 7 0.03 0.26
    -4 0 7 0.34 0.41
    -3 0 7 0.05 0.2
    -2 0 7 0.41 0.36
    1 0 -7 0 0.14
    -1 0 7 -0.16 0.28
    0 0 -7 0.53 0.34
    0 0 -7 0.31 0.18
    0 0 7 0.75 0.4
    0 0 -7 0.04 0.27
    -1 0 -7 0.47 0.41
    -1 0 -7 -0.09 0.21
    -1 0 -7 -0.01 0.15
    1 0 7 0.18 0.26
    -2 0 -7 -0.06 0.16
    -2 0 -7 0.02 0.28
    -2 0 -7 0.22 0.21
    2 0 7 0.08 0.19
    3 0 7 -0.34 0.24
    -3 0 -7 0.14 0.36
    3 0 7 -0.13 0.19
    -3 0 -7 -0.08 0.19
    4 0 7 -0.01 0.22
    4 0 7 -0.23 0.22
    -4 0 -7 -0.04 0.3
    -4 0 -7 0.21 0.23
    -5 0 -7 0.17 0.43
    5 0 7 -0.46 0.29
    5 0 7 0.01 0.18
    6 0 7 -0.05 0.31
    -6 0 -7 -0.07 0.34
    6 0 7 -0.07 0.25
    7 0 7 2.25 0.73
    7 0 7 1.99 0.64
    -7 0 -7 0.09 0.44
    -8 0 -7 -0.06 0.69
    8 0 7 -0.28 0.49
    8 0 7 0.01 0.39
    -9 0 -7 1.19 1.15
    9 0 7 -0.35 0.55
    9 0 7 0.34 0.49
    -10 0 -7 1.46 1.21
    10 0 7 -0.17 0.47
    10 0 7 0.48 0.61
    11 0 7 -0.02 0.42
    11 0 7 0.15 0.5
    12 0 7 0.11 0.42
    12 0 7 0.47 0.52
    13 0 7 -0.11 0.42
    14 0 7 0.86 0.63
    15 0 7 -0.06 0.56
    16 0 7 -0.22 0.38
    17 0 7 0.65 0.62
    -19 1 7 6.62 1.87
    19 -1 -7 5.15 1.28
    -18 1 7 -0.22 0.6
    18 -1 -7 0.99 0.66
    -17 1 7 -0.01 0.65
    17 -1 -7 -0.77 0.52
    -16 1 7 0.28 0.63
    16 -1 -7 0.56 0.46
    -15 -1 7 6.48 1.63
    -15 1 7 8.57 1.82
    15 -1 -7 5.44 1.14
    -14 -1 7 8.85 1.85
    -14 1 7 12 2.1
    14 -1 -7 13.39 1.66
    -13 1 7 0.71 0.65
    -13 -1 7 0.85 0.58
    13 -1 -7 0.48 0.37
    -12 -1 7 16.23 2.3
    -12 1 7 15.39 2.21
    12 -1 -7 16.08 1.64
    -11 -1 7 -0.21 0.57
    -11 1 7 0.61 0.58
    11 -1 -7 0.49 0.44
    -10 -1 7 -0.55 0.53
    -10 1 7 0.73 0.57
    10 -1 -7 0.25 0.35
    -9 -1 7 1.65 0.71
    -9 1 7 3.16 1.06
    -8 1 7 45.11 3.23
    -8 -1 7 35.17 2.88
    7 -1 -7 12.41 0.99
    -7 -1 7 10.89 1.52
    -7 1 7 12.63 1.67
    -6 -1 7 0.91 0.48
    -6 1 7 0.85 0.53
    6 -1 -7 0.61 0.27
    5 -1 -7 6.49 0.79
    -5 -1 7 7.01 1.13
    -5 1 7 7.14 1.17
    -4 1 7 23.92 2.07
    4 -1 -7 24.64 1.61
    -4 -1 7 24.44 1.96
    -3 1 7 10.8 1.36
    3 -1 -7 10.09 1.09
    3 -1 -7 10.25 0.45
    -3 -1 7 8.86 1.12
    2 1 -7 62.16 2.7
    -2 1 7 61.44 3.18
    2 -1 -7 62.83 2.88
    2 -1 -7 62.41 1.18
    -2 -1 7 65.74 2.85
    -1 -1 7 6.08 0.83
    1 -1 -7 5.46 0.44
    1 -1 -7 5.78 0.94
    -1 1 7 4.24 0.86
    1 1 -7 5.65 0.78
    0 1 7 30.18 2.19
    0 1 -7 29.2 1.68
    0 -1 -7 30.24 2.21
    0 -1 7 27.13 1.6
    1 1 7 4.09 0.84
    -1 1 -7 4.77 0.67
    1 -1 7 3.98 0.58
    -1 -1 -7 4.92 0.98
    2 1 7 102.09 4.11
    -2 1 -7 96.73 2.97
    2 1 7 101.73 2.88
    -2 -1 -7 97.08 4.4
    2 -1 7 103.7 2.67
    3 1 7 54.26 3.06
    -3 1 -7 53.52 3.23
    -3 1 -7 47.83 2.04
    3 1 7 52.33 2.22
    -3 -1 -7 49.44 3.3
    3 -1 7 53.38 1.8
    4 -1 7 11.86 0.81
    -4 1 -7 10.18 1.45
    4 1 7 12.25 1.5
    4 1 7 10.84 1.09
    -4 -1 -7 11.9 1.77
    -5 1 -7 1.81 0.67
    5 1 7 1.81 0.61
    5 -1 7 2.44 0.71
    5 1 7 2.17 0.56
    -5 -1 -7 2.07 0.95
    5 -1 7 1.62 0.33
    6 -1 7 15.16 0.97
    6 1 7 16.14 1.84
    -6 1 -7 15.01 1.88
    6 -1 7 12.74 1.55
    6 1 7 15.7 1.5
    7 -1 7 92.32 2.6
    7 1 7 88.47 4.42
    -7 1 -7 94.48 4.87
    7 -1 7 94.8 4.39
    7 1 7 94.66 3.86
    7 -1 7 85.52 2.52
    8 -1 7 29.85 1.62
    8 1 7 31.32 2.75
    8 -1 7 31.24 2.65
    8 1 7 34.9 2.49
    -8 1 -7 38.23 3.26
    9 -1 7 191.25 4.53
    9 1 7 184.92 6.89
    9 -1 7 180.44 6.56
    9 1 7 192.24 6.11
    -9 1 -7 183.88 7.37
    10 1 7 0.03 0.46
    10 -1 7 -0.6 0.58
    10 1 7 0.12 0.36
    -10 1 -7 0.61 0.86
    11 -1 7 0.11 0.44
    -11 1 -7 -0.41 0.73
    11 1 7 -0.75 0.56
    11 1 7 1.01 0.59
    -12 1 -7 7.58 1.82
    12 -1 7 8.38 1.61
    12 1 7 8.09 1.68
    12 1 7 7.09 1.4
    -13 1 -7 8.92 2.01
    13 -1 7 11.19 1.92
    13 1 7 8.79 1.74
    13 1 7 9.26 1.6
    14 -1 7 1.19 0.72
    14 1 7 0.03 0.43
    14 1 7 1.1 0.6
    15 -1 7 0.47 0.58
    15 1 7 -0.01 0.42
    16 -1 7 2.94 1.08
    16 1 7 4.17 1.23
    17 -1 7 0.59 0.62
    17 1 7 2.34 1
    -19 2 7 0.05 0.56
    -18 2 7 6.39 1.79
    -17 2 7 1.87 0.99
    -16 2 7 15.14 2.52
    -15 2 7 0.16 0.55
    -14 2 7 0.89 0.7
    14 -2 -7 0.13 0.41
    -13 2 7 14.27 2.23
    13 -2 -7 18.37 1.74
    12 -2 -7 4.33 0.82
    -12 2 7 3.59 1.1
    11 -2 -7 31.93 2
    -11 2 7 33.99 3.2
    10 -2 -7 1.45 0.42
    -10 2 7 1.42 0.72
    -9 2 7 3.13 0.98
    9 -2 -7 3.99 0.61
    8 -2 -7 33.38 1.51
    -8 2 7 36.16 3
    -7 -2 7 0.35 0.42
    7 -2 -7 0.04 0.12
    -7 2 7 -0.27 0.44
    -6 2 7 18.89 2.07
    -6 -2 7 16.43 1.89
    -5 -2 7 1.66 0.6
    -5 2 7 1.35 0.61
    -4 2 7 31.63 2.59
    -4 -2 7 27.59 2.17
    -3 -2 7 5.62 0.91
    -3 2 7 5.95 1.14
    2 2 -7 6.29 0.84
    -2 -2 7 8.43 1.06
    -2 2 7 7.1 1.22
    -1 2 7 1.12 0.58
    1 2 -7 0.79 0.31
    0 2 7 1.41 0.61
    0 2 -7 2.04 0.41
    -1 2 -7 53.76 1.81
    1 2 7 52.08 3.37
    1 2 7 54.87 1.61
    -2 2 -7 8.44 0.58
    2 2 7 8.17 1.36
    2 2 7 8.79 0.78
    3 2 7 11.47 1.64
    3 2 7 11.07 0.98
    4 2 7 9.93 1.57
    4 2 7 6.87 0.86
    5 2 7 0.02 0.3
    5 2 7 0.15 0.28
    -5 2 -7 0.37 0.34
    6 2 7 0.81 0.53
    6 2 7 0.43 0.3
    -6 2 -7 0.36 0.4
    -7 2 -7 15.51 2
    7 2 7 13.76 1.49
    7 2 7 11.71 1.82
    8 2 7 0.51 0.41
    -8 2 -7 -0.16 0.61
    8 2 7 -0.32 0.59
    9 -2 7 44.14 3.47
    9 2 7 39.66 3.59
    -9 2 -7 42.58 3.49
    9 2 7 41.57 2.86
    10 2 7 2.81 0.98
    10 -2 7 4.3 1.17
    10 2 7 4.38 1.01
    -10 2 -7 4.55 1.24
    11 -2 7 2.81 1
    -11 2 -7 3.84 1.16
    11 2 7 4.45 1.34
    11 2 7 3.31 0.93
    -12 2 -7 0.74 0.62
    12 -2 7 2.08 0.85
    12 2 7 0.85 0.61
    12 2 7 2.11 0.85
    -13 2 -7 4.41 1.45
    13 2 7 1.85 0.95
    13 -2 7 1.82 0.94
    13 2 7 4.42 1.13
    -14 2 -7 2.22 1.1
    14 -2 7 1.92 0.97
    14 2 7 2.4 1.03
    14 2 7 1.46 0.73
    15 -2 7 3.4 1.18
    15 2 7 2.89 1.23
    -15 2 -7 5.22 1.66
    15 2 7 3.76 1.17
    16 -2 7 2.98 1.17
    16 2 7 2.09 1.11
    16 2 7 1.19 0.73
    17 2 7 2.28 1.09
    -18 3 7 0.73 0.78
    -17 3 7 -1.32 0.9
    -16 3 7 0.32 0.5
    -15 3 7 0.94 0.87
    -14 3 7 -1.03 0.74
    -13 3 7 16 2.45
    -12 3 7 0.77 0.54
    -11 3 7 2.67 0.98
    -10 3 7 4.5 1.27
    -9 3 7 21.37 2.52
    -8 3 7 0.83 0.61
    -7 3 7 1.24 0.69
    -6 3 7 25.73 2.64
    -5 3 7 0.78 0.53
    -4 3 7 1.01 0.31
    -4 3 7 0.86 0.59
    -3 3 7 9.02 1.54
    -3 3 7 10.56 1.14
    -2 3 7 2.66 0.89
    -1 3 7 5.31 1.24
    1 3 -7 6.77 0.88
    0 3 7 9.92 1.65
    0 3 7 8.1 0.54
    0 3 -7 7.63 0.83
    1 3 7 105.66 5.38
    -1 3 -7 96.87 2.81
    1 3 7 97.79 2.41
    -1 3 -7 97.15 2.35
    2 3 7 10.6 1.75
    2 3 7 10.75 0.95
    3 3 7 84.69 4.95
    3 3 7 76.48 2.77
    4 3 7 25.78 2.84
    4 3 7 26.47 1.77
    5 3 7 8.9 1.7
    5 3 7 9.45 1.14
    6 3 7 15.4 2.28
    6 3 7 18.44 1.69
    -7 3 -7 -0.91 0.59
    7 3 7 0.04 0.36
    8 3 7 1.15 0.79
    8 3 7 1.17 0.61
    -8 3 -7 1.89 0.77
    -9 3 -7 10.53 1.77
    9 3 7 8.84 1.35
    -10 3 -7 -0.21 0.61
    10 3 7 0.74 0.63
    10 3 7 -0.67 0.49
    11 3 7 2.71 1.27
    -11 3 -7 3.1 1.11
    11 3 7 4.08 1.03
    12 3 7 2.5 1.16
    12 3 7 2.36 0.88
    -12 3 -7 2.51 1.02
    13 3 7 1.44 0.88
    -13 3 -7 0.04 0.39
    13 3 7 0.78 0.52
    14 3 7 2.38 1.16
    14 3 7 2.09 0.84
    -14 3 -7 2.49 1.12
    -15 3 -7 1.84 1.15
    15 -3 7 1.16 0.61
    15 3 7 -1.28 0.98
    15 3 7 0.74 0.77
    16 3 7 0.77 0.63
    -16 3 -7 -0.2 0.59
    17 3 7 0.92 0.92
    -17 4 7 1.07 0.86
    -16 4 7 0.71 0.71
    -15 4 7 -0.31 0.54
    -14 4 7 -1.36 0.85
    -13 4 7 -0.82 0.7
    -12 4 7 1.17 0.65
    -11 4 7 0.34 0.59
    -10 4 7 1.7 0.86
    -9 4 7 0.87 0.6
    -8 4 7 0.33 0.55
    -7 4 7 4.3 1.19
    -6 4 7 22.77 2.68
    -5 4 7 1.14 0.72
    -4 4 7 11.45 1.91
    -3 4 7 32.06 3.17
    -2 4 7 4.18 1.22
    -1 4 7 28.26 2.99
    1 4 -7 23.9 2.08
    0 4 7 0.6 0.61
    0 4 -7 0.58 0.33
    -1 4 -7 20.43 1.47
    1 4 7 13.02 2.11
    2 4 7 3.61 1.18
    3 4 7 114.61 6.42
    4 4 7 43.48 4.04
    5 4 7 2.13 0.95
    6 4 7 5.56 1.54
    7 4 7 -0.07 0.59
    -8 4 -7 0.36 0.51
    8 4 7 0.84 0.74
    9 4 7 0.32 0.67
    -9 4 -7 0 0.45
    10 4 7 1.12 0.73
    -10 4 -7 0.68 0.52
    10 4 7 1.7 0.72
    -11 4 -7 1.24 0.75
    11 4 7 0.26 0.66
    11 4 7 0.45 0.48
    12 4 7 3.31 1.42
    -12 4 -7 2.46 1.05
    12 4 7 2.73 0.92
    13 4 7 0.14 0.69
    13 4 7 0.84 0.6
    -13 4 -7 -0.07 0.49
    -14 4 -7 -0.76 0.73
    14 4 7 0 0.82
    14 4 7 -0.44 0.43
    15 4 7 4.85 1.34
    -15 5 7 -0.68 0.66
    -14 5 7 0.76 0.67
    -13 5 7 3.27 1.22
    -12 5 7 0.26 0.52
    -11 5 7 -0.32 0.45
    -10 5 7 2.48 1.14
    -9 5 7 18.21 2.65
    -8 5 7 2.13 0.97
    -7 5 7 11.72 2.13
    -6 5 7 0.16 0.5
    5 5 -7 7.93 1.66
    -5 5 7 5.49 1.45
    4 5 -7 0.18 0.37
    -4 5 7 0.79 0.65
    -3 5 7 0.28 0.64
    3 5 -7 1.56 0.67
    -2 5 7 0.14 0.34
    2 5 -7 -0.17 0.32
    -1 5 7 -0.38 0.73
    0 5 7 2.67 0.99
    1 5 7 11.22 2.14
    2 5 7 6.74 1.67
    3 5 7 8.08 1.87
    4 5 7 0.13 0.58
    5 5 7 7.99 1.91
    6 5 7 6.26 1.75
    7 5 7 16.12 2.89
    8 5 7 0.07 0.6
    9 5 7 0.61 0.8
    -9 5 -7 -0.26 0.56
    10 5 7 0.75 0.74
    -10 5 -7 0.23 0.46
    -11 5 -7 6.12 1.56
    11 5 7 8.43 2.29
    -12 5 -7 1.07 0.79
    12 6 -7 0.88 0.87
    11 6 -7 0.51 0.59
    -11 6 7 0.55 0.73
    10 6 -7 3.76 1.48
    -10 6 7 1.92 0.98
    9 6 -7 -1.18 0.85
    -9 6 7 -0.78 0.68
    8 6 -7 0.26 0.46
    -8 6 7 1.63 0.92
    -7 6 7 1.16 0.82
    7 6 -7 -0.65 0.64
    -6 6 7 2.21 0.95
    -5 6 7 0.9 0.7
    -4 6 7 0.92 0.71
    -3 6 7 1.44 0.86
    -2 6 7 -0.52 0.64
    -1 6 7 1.91 0.97
    0 6 7 0.61 0.91
    1 6 7 -0.09 0.81
    2 6 7 -0.39 0.68
    3 6 7 2.08 1.17
    4 6 7 -0.64 0.67
    5 6 7 0.36 0.5
    6 6 7 2.91 1.37
    -19 0 8 -0.61 0.72
    19 0 -8 1.5 0.87
    -18 0 8 -0.53 0.67
    18 0 -8 0.36 0.5
    -17 0 8 14.09 2.55
    17 0 -8 11.41 1.81
    -16 0 8 5.87 1.58
    -15 0 8 7.34 1.81
    -14 0 8 16.88 2.62
    -13 0 8 2.19 1.05
    -12 0 8 34.68 3.44
    -11 0 8 101.94 5.63
    -10 0 8 -0.07 0.4
    -9 0 8 34.39 3.02
    -8 0 8 6.47 1.26
    -7 0 8 3.88 0.96
    -6 0 8 9.85 1.47
    -5 0 8 349.37 8.19
    -4 0 8 391.49 8.27
    -3 0 8 16.95 1.66
    2 0 -8 44.8 1.99
    -2 0 8 45.15 2.61
    1 0 -8 305.06 7.09
    1 0 -8 292.28 5.11
    -1 0 8 286.66 6.35
    0 0 8 10.61 1.19
    0 0 -8 13.09 1.53
    0 0 -8 9.82 0.96
    1 0 8 83.79 3.29
    -1 0 -8 84.98 3.99
    -1 0 -8 82.66 2.87
    -2 0 -8 5.58 1.07
    2 0 8 4.84 0.8
    3 0 8 37.35 2.19
    -3 0 -8 31.12 2.31
    -3 0 -8 35.26 2.77
    4 0 8 1.87 0.54
    4 0 8 3 0.71
    -4 0 -8 2.3 0.79
    -4 0 -8 1.47 0.55
    -5 0 -8 1.88 0.76
    5 0 8 2.03 0.55
    5 0 8 3.42 0.75
    6 0 8 14.55 1.47
    -6 0 -8 12.37 1.9
    6 0 8 14.21 1.59
    7 0 8 280.6 6.63
    7 0 8 276.34 7.31
    -7 0 -8 279.77 9.19
    8 0 8 268.71 6.75
    8 0 8 259.88 7.37
    -8 0 -8 280.35 9.61
    9 0 8 207.38 6.23
    9 0 8 216.83 6.99
    -9 0 -8 205.06 8.64
    -10 0 -8 19.87 2.85
    10 0 8 17.78 2.13
    11 0 8 4.68 1.25
    12 0 8 6.96 1.47
    13 0 8 1.57 0.85
    14 0 8 4.36 1.23
    15 0 8 11.89 2.06
    16 0 8 3.08 1.11
    -18 1 8 4.6 1.51
    -17 1 8 0.8 0.68
    -16 -1 8 1.27 1.01
    -16 1 8 1.47 0.97
    16 -1 -8 3.06 0.9
    -15 -1 8 2.17 1.17
    -15 1 8 3.9 1.33
    15 -1 -8 2.99 0.85
    -14 -1 8 8.67 1.87
    -14 1 8 11.33 2.12
    14 -1 -8 8.28 1.29
    -13 -1 8 0.36 0.51
    -13 1 8 -0.75 0.63
    13 -1 -8 0.67 0.45
    -12 -1 8 1.95 0.92
    -12 1 8 1.16 0.81
    12 -1 -8 1.46 0.51
    -11 -1 8 -0.14 0.6
    -11 1 8 0.2 0.47
    11 -1 -8 0.68 0.4
    -10 -1 8 30.63 3.05
    -10 1 8 33.39 3.12
    -9 -1 8 28.49 2.83
    -9 1 8 27.27 2.73
    8 -1 -8 82.23 2.79
    -8 -1 8 77.05 4.4
    -8 1 8 74.36 4.31
    7 -1 -8 72.63 2.71
    -7 -1 8 72.53 4.1
    -7 1 8 71.09 4.06
    6 -1 -8 24.01 1.62
    -6 -1 8 22.8 2.2
    -6 1 8 25.08 2.34
    5 -1 -8 30.04 1.91
    -5 -1 8 29.1 2.38
    -5 1 8 29.19 2.46
    4 -1 -8 19.38 1.57
    4 -1 -8 17.13 0.74
    -4 -1 8 16.61 1.7
    -4 1 8 18.36 1.91
    -3 1 8 17.34 1.8
    3 -1 -8 19.97 1.69
    3 -1 -8 17.83 0.68
    -3 -1 8 17.57 1.66
    -2 1 8 139.76 5.03
    2 -1 -8 135.03 4.58
    2 -1 -8 138.63 2.1
    -2 -1 8 139.94 4.41
    -1 1 8 27.92 2.23
    1 1 -8 31.3 2
    1 -1 -8 31.29 2.32
    1 -1 -8 29.23 1.15
    -1 -1 8 29.35 1.91
    0 -1 -8 -0.04 0.31
    0 1 -8 0.3 0.23
    0 -1 8 0.13 0.25
    0 1 8 0.03 0.27
    1 1 8 52.3 3.05
    -1 1 -8 53.42 2.48
    -1 -1 -8 54.88 3.37
    1 -1 8 53.6 2.28
    2 1 8 39.71 2.69
    -2 1 -8 40.46 2.92
    -2 1 -8 38.13 2.06
    2 1 8 38.95 1.9
    -2 -1 -8 42.62 3.09
    2 -1 8 39.12 1.82
    3 1 8 190.67 5.96
    -3 1 -8 209.54 6.74
    -3 1 -8 193.75 4.52
    3 1 8 195.22 4.55
    -3 -1 -8 200.53 7.05
    3 -1 8 196.48 3.88
    -4 1 -8 11.98 1.68
    4 1 8 11.14 1.47
    4 1 8 10.1 1.12
    -4 -1 -8 14.24 2.03
    4 -1 8 11.32 0.9
    5 -1 8 194.1 3.57
    5 1 8 182.18 6.09
    -5 1 -8 201.68 6.98
    5 1 8 189.38 5.11
    -5 -1 -8 189.68 7.54
    6 -1 8 211.54 3.8
    6 1 8 205.66 6.64
    -6 1 -8 217.01 7.55
    6 -1 8 210.18 6.59
    6 1 8 215.5 5.76
    -6 -1 -8 202.91 8.12
    7 -1 8 49.03 1.9
    7 1 8 45.47 3.26
    -7 1 -8 47.04 3.65
    7 -1 8 43.34 3.09
    7 1 8 48.01 2.87
    8 1 8 0.93 0.55
    8 -1 8 0.59 0.35
    8 1 8 2.06 0.64
    -8 1 -8 0.91 0.75
    -9 1 -8 3.71 1.13
    9 1 8 4.89 1.16
    9 -1 8 5.45 1.21
    9 1 8 3.23 0.86
    10 1 8 47.34 3.65
    10 -1 8 47.77 3.6
    10 1 8 46.4 3.24
    -10 1 -8 48.05 4.15
    11 1 8 42.33 3.54
    11 -1 8 47.77 3.72
    11 1 8 45.64 3.37
    -11 1 -8 51.09 4.47
    12 1 8 37.98 3.47
    12 -1 8 39.95 3.54
    12 1 8 33.66 3
    -12 1 -8 34.58 3.88
    13 1 8 17.47 2.26
    13 1 8 10.58 1.9
    -13 1 -8 12.23 2.39
    13 -1 8 14.6 2.25
    14 -1 8 6.53 1.55
    14 1 8 6.27 1.44
    15 -1 8 0.28 0.53
    15 1 8 0.67 0.41
    16 -1 8 5.21 1.51
    16 1 8 5.63 1.45
    17 1 8 3.7 1.24
    -18 2 8 1.28 0.92
    -17 2 8 3.89 1.44
    -16 2 8 0.55 0.53
    -15 2 8 5.83 1.58
    -14 2 8 -0.07 0.51
    -13 2 8 7.6 1.67
    -12 2 8 33.57 3.45
    -11 2 8 1.51 0.75
    -10 2 8 6.29 1.38
    -9 -2 8 0.29 0.37
    -9 2 8 0.45 0.53
    9 -2 -8 0.76 0.27
    -8 -2 8 1.07 0.49
    8 -2 -8 0.82 0.22
    -8 2 8 0.35 0.47
    -7 -2 8 38.86 3.1
    -7 2 8 44.54 3.41
    -6 2 8 16.06 2
    -6 -2 8 15.32 1.86
    -5 2 8 19.61 2.16
    -5 -2 8 16.29 1.84
    -4 -2 8 5.84 1.06
    -4 2 8 6.69 1.28
    -3 2 8 36.21 2.87
    -3 -2 8 35.15 2.39
    -2 2 8 99.05 4.74
    -2 -2 8 96.57 3.71
    1 2 -8 56.51 2.45
    -1 2 8 64.85 3.85
    -1 -2 8 60.41 2.7
    0 2 -8 26.91 1.57
    0 2 8 28.19 2.55
    0 -2 8 28.91 1.74
    -1 2 -8 7.48 0.77
    1 2 8 6.5 1.26
    1 2 8 6.98 0.61
    2 2 8 75.8 4.26
    -2 2 -8 78.4 2.11
    2 2 8 82.14 2.4
    3 2 8 15.98 2
    3 2 8 16.53 1.21
    4 2 8 8.04 1.44
    4 2 8 8.3 0.94
    5 2 8 102.56 5.2
    -5 2 -8 107.99 5.28
    5 2 8 109.78 3.69
    6 2 8 91.45 5.05
    -6 2 -8 98.6 5.12
    6 2 8 92.7 3.66
    -7 2 -8 4.94 1.26
    7 2 8 4.91 1.25
    7 2 8 7.57 1.15
    8 2 8 120.79 6.12
    -8 2 -8 131.52 6.28
    8 2 8 132.01 4.93
    9 2 8 0.04 0.43
    -9 2 -8 0.54 0.48
    9 2 8 0.19 0.35
    10 -2 8 18.09 2.39
    10 2 8 14.47 2.26
    10 2 8 20.41 2.15
    -10 2 -8 17.21 2.42
    11 2 8 28.99 3.27
    11 -2 8 26.62 2.96
    -11 2 -8 25.08 3.07
    11 2 8 28.99 2.67
    12 2 8 0.67 0.71
    -12 2 -8 1.19 0.76
    12 -2 8 1.69 0.86
    12 2 8 0.56 0.47
    -13 2 -8 1.64 0.85
    13 2 8 1.72 0.9
    13 -2 8 1.12 0.87
    13 2 8 1.3 0.7
    14 2 8 10.59 2.14
    14 -2 8 14.62 2.44
    14 2 8 14.07 2.1
    -14 2 -8 17.27 2.88
    -15 2 -8 0.32 0.66
    15 2 8 0.18 0.52
    15 -2 8 -0.38 0.56
    15 2 8 0.5 0.55
    16 2 8 1.28 0.83
    -17 3 8 -0.35 0.59
    -16 3 8 0.66 0.66
    -15 3 8 1.99 1.01
    -14 3 8 1.57 0.77
    -13 3 8 0.62 0.62
    -12 3 8 11.8 2.11
    -11 3 8 0.67 0.64
    -10 3 8 22.19 2.71
    -9 3 8 27.95 2.99
    -8 3 8 44.59 3.66
    -7 3 8 4.46 1.18
    -6 3 8 0.78 0.55
    -5 3 8 22.66 2.54
    -4 3 8 27.09 2.78
    -3 3 8 5.49 1.3
    -2 3 8 2.41 0.86
    -1 3 8 56.23 3.99
    1 3 -8 55.77 2.48
    0 3 -8 31.93 1.64
    0 3 8 35.67 3.19
    1 3 8 228.94 8.17
    1 3 8 235.24 3.19
    2 3 8 0.41 0.57
    2 3 8 0.33 0.2
    3 3 8 58.8 4.27
    3 3 8 65.73 2.44
    4 3 8 22.67 2.69
    4 3 8 21.53 1.55
    5 3 8 2.64 0.95
    5 3 8 1.99 0.57
    6 3 8 0.04 0.43
    6 3 8 0.03 0.22
    7 3 8 0.89 0.63
    7 3 8 0.53 0.39
    -7 3 -8 0.52 0.52
    -8 3 -8 1.86 0.84
    8 3 8 1.59 0.84
    8 3 8 3.15 0.82
    -9 3 -8 13.46 2.11
    9 3 8 8.48 1.89
    9 3 8 11.23 1.55
    -10 3 -8 3.22 1.12
    10 3 8 6.87 1.79
    10 3 8 6.3 1.23
    11 3 8 1.21 0.89
    -11 3 -8 0.57 0.59
    11 3 8 1.06 0.51
    12 3 8 3.6 1.35
    12 3 8 4.15 1.08
    -12 3 -8 3.49 1.35
    -13 3 -8 6.4 1.69
    13 3 8 4.8 1.62
    13 3 8 6 1.35
    14 3 8 6.04 1.85
    14 3 8 2.91 0.99
    -14 3 -8 5.92 1.74
    -15 3 -8 17.09 2.95
    15 3 8 17.9 3.1
    15 3 8 17.89 2.43
    -16 3 -8 1.69 1.13
    16 3 8 0.2 0.46
    -16 4 8 3.07 1.28
    -15 4 8 -0.95 0.78
    -14 4 8 2.04 0.93
    -13 4 8 0.02 0.41
    -12 4 8 2.05 0.84
    -11 4 8 32.38 3.53
    -10 4 8 1.44 0.8
    -9 4 8 2.49 1.03
    -8 4 8 0.31 0.51
    -7 4 8 2.21 0.85
    -6 4 8 25.37 2.95
    -5 4 8 18.01 2.45
    -4 4 8 2.99 1.06
    -3 4 8 17.69 2.44
    -2 4 8 21.27 2.68
    1 4 -8 5.69 1
    -1 4 8 4.81 1.34
    0 4 8 0.48 0.46
    1 4 8 52.48 4.33
    2 4 8 0.9 0.74
    3 4 8 0 0.55
    4 4 8 2.85 1.09
    5 4 8 18.78 2.77
    6 4 8 -0.17 0.58
    7 4 8 18.48 2.86
    7 4 8 15.98 1.74
    -8 4 -8 28.1 3.1
    8 4 8 22 3.16
    8 4 8 24.24 2.24
    -9 4 -8 4.53 1.33
    9 4 8 7.16 2.01
    9 4 8 5.43 1.13
    -10 4 -8 1.57 0.9
    10 4 8 2.05 1.13
    10 4 8 1.58 0.66
    -11 4 -8 3.12 1.2
    11 4 8 1.8 1.1
    11 4 8 2.28 0.83
    12 4 8 1.59 1.09
    -12 4 -8 1.11 0.9
    12 4 8 1.73 0.75
    13 4 8 -0.71 0.61
    -13 4 -8 -0.19 0.65
    -14 4 -8 3.21 1.31
    -13 5 8 0.79 0.75
    -12 5 8 2.16 1.08
    -11 5 8 -0.6 0.45
    -10 5 8 -0.65 0.68
    -9 5 8 3.42 1.28
    -8 5 8 4.2 1.31
    -7 5 8 3.52 1.17
    -6 5 8 2.45 1.06
    -5 5 8 0.74 0.95
    -4 5 8 7.55 1.73
    -3 5 8 2.2 1.01
    -2 5 8 11.61 2.14
    -1 5 8 6.28 1.58
    0 5 8 5.09 1.47
    1 5 8 2.55 0.86
    2 5 8 -0.33 0.53
    3 5 8 16.34 2.72
    4 5 8 12.68 2.41
    5 5 8 9.26 2.13
    6 5 8 18.47 3.04
    7 5 8 0.41 0.78
    8 5 8 0.35 0.59
    9 5 8 1.89 1.15
    -9 5 -8 2.02 1
    -10 5 -8 0.81 0.81
    -11 5 -8 9.92 2.11
    -12 5 -8 21.21 3.02
    11 6 -8 0.82 0.82
    10 6 -8 1.1 0.86
    -8 6 8 2.61 1.11
    -7 6 8 6.01 1.73
    -6 6 8 2.24 1.33
    -5 6 8 4.42 1.43
    -4 6 8 4.96 1.68
    -3 6 8 6.05 1.72
    -2 6 8 7.75 1.9
    -1 6 8 11.27 2.31
    0 6 8 4.29 1.52
    1 6 8 -0.45 0.59
    2 6 8 0.07 0.45
    3 6 8 8.07 2.05
    4 6 8 1.47 1.05
    -18 0 9 -0.17 0.41
    -17 0 9 -0.09 0.49
    -16 0 9 -0.08 0.55
    -15 0 9 0.1 0.62
    -14 0 9 0.91 0.9
    -13 0 9 0.23 0.44
    -12 0 9 -0.55 0.54
    -11 0 9 0.57 0.64
    -10 0 9 0.3 0.36
    -9 0 9 0.53 0.5
    -8 0 9 0.54 0.5
    -7 0 9 0.33 0.42
    -6 0 9 0.22 0.35
    -5 0 9 0.21 0.38
    -4 0 9 -0.02 0.25
    3 0 -9 0.09 0.2
    -3 0 9 0.21 0.38
    2 0 -9 0.14 0.18
    -2 0 9 0.01 0.28
    2 0 -9 0.21 0.33
    1 0 -9 0.26 0.2
    -1 0 9 0.12 0.25
    1 0 -9 0.34 0.41
    0 0 -9 0.27 0.42
    0 0 -9 -0.02 0.19
    0 0 9 0.23 0.24
    -1 0 -9 -0.48 0.51
    1 0 9 -0.78 0.38
    -2 0 -9 0 0.48
    2 0 9 0.37 0.32
    -3 0 -9 -0.26 0.45
    3 0 9 -0.16 0.27
    -4 0 -9 -0.81 0.63
    4 0 9 0.6 0.45
    5 0 9 -0.04 0.22
    5 0 9 -0.64 0.44
    6 0 9 -0.1 0.4
    -6 0 -9 -0.22 0.47
    6 0 9 0.89 0.49
    7 0 9 -0.12 0.46
    7 0 9 0.07 0.44
    -7 0 -9 0.65 0.89
    8 0 9 -0.19 0.33
    -8 0 -9 -0.26 0.79
    8 0 9 0.53 0.49
    9 0 9 0.27 0.33
    -9 0 -9 0.51 0.9
    -10 0 -9 0.42 0.63
    10 0 9 -0.18 0.34
    11 0 9 -0.11 0.36
    12 0 9 0.47 0.48
    13 0 9 0.02 0.37
    14 0 9 -0.63 0.54
    15 0 9 0.04 0.4
    16 0 9 -0.76 0.64
    -18 1 9 2.33 1.21
    -17 1 9 -0.45 0.66
    -16 -1 9 1.27 1.14
    -16 1 9 1.3 0.83
    -15 -1 9 0.79 0.82
    -15 1 9 2.46 1.24
    -14 -1 9 0.3 0.62
    -14 1 9 -0.2 0.55
    -13 -1 9 0 0.55
    -13 1 9 0.01 0.58
    -12 -1 9 20.39 2.73
    -12 1 9 21.41 2.76
    -11 -1 9 4.29 1.25
    -11 1 9 3.46 1.11
    11 -1 -9 4.29 0.79
    -10 -1 9 3.89 1.13
    -10 1 9 2.44 0.93
    -9 -1 9 1.96 0.87
    -9 1 9 2.17 0.81
    9 -1 -9 3.1 0.6
    -8 -1 9 0.28 0.38
    -8 1 9 0.02 0.35
    8 -1 -9 0.47 0.32
    7 -1 -9 6.57 0.92
    -7 -1 9 5.55 1.25
    -7 1 9 7.81 1.42
    6 -1 -9 12.09 1.28
    -6 -1 9 9.02 1.45
    -6 1 9 10.3 1.59
    5 -1 -9 0.11 0.22
    -5 -1 9 0.32 0.45
    5 -1 -9 0.19 0.15
    -5 1 9 0.56 0.57
    4 -1 -9 -0.16 0.31
    -4 -1 9 0.11 0.38
    4 -1 -9 0.2 0.09
    -4 1 9 0.01 0.32
    -3 1 9 15.87 1.81
    3 -1 -9 16.43 1.67
    3 -1 -9 15.44 0.71
    -3 -1 9 14.95 1.64
    -2 1 9 68.53 3.72
    2 -1 -9 68.56 3.53
    2 -1 -9 63.45 1.61
    -2 -1 9 61.13 3.11
    -1 1 9 35.57 2.65
    1 -1 -9 30.42 2.48
    1 -1 -9 30.55 1.3
    -1 -1 9 33.69 2.19
    0 1 9 12.85 1.59
    0 -1 -9 13.69 1.76
    0 -1 9 11.28 1.2
    -1 1 -9 3.49 0.7
    -1 -1 -9 5.07 1.18
    1 -1 9 3.21 0.63
    1 1 9 3.1 0.83
    2 1 9 1.22 0.52
    -2 1 -9 1.12 0.45
    2 -1 9 0.86 0.36
    -2 -1 -9 0.48 0.67
    -2 1 -9 1.52 0.76
    3 1 9 120.62 4.89
    -3 1 -9 105.59 3.69
    -3 1 -9 116.41 5.33
    3 1 9 103.22 3.48
    -3 -1 -9 112.44 5.58
    3 -1 9 113.84 3.23
    4 1 9 81.7 4.11
    -4 1 -9 69.95 2.93
    -4 1 -9 80.04 4.55
    4 1 9 81.92 3.29
    -4 -1 -9 76.97 4.84
    4 -1 9 76.87 2.56
    5 1 9 69.3 3.85
    -5 1 -9 70.91 4.44
    5 1 9 68.72 3.2
    -5 -1 -9 68.61 4.74
    5 -1 9 65.52 2.24
    6 1 9 -0.07 0.45
    -6 -1 -9 0.92 0.88
    -6 1 -9 -0.4 0.75
    6 1 9 0.66 0.41
    7 1 9 16.85 1.99
    -7 1 -9 20.71 2.58
    7 -1 9 16.12 1.94
    7 1 9 18.24 1.84
    -8 1 -9 1.02 0.71
    8 1 9 -0.18 0.5
    8 -1 9 1.16 0.5
    8 1 9 2.15 0.7
    -9 1 -9 4.78 1.44
    9 1 9 1.75 0.74
    9 -1 9 4.08 1.09
    9 1 9 3.27 0.94
    10 1 9 0.19 0.38
    10 -1 9 0.01 0.38
    10 1 9 0.62 0.45
    -10 1 -9 0.9 0.81
    -11 1 -9 0.6 0.73
    11 1 9 0 0.39
    11 -1 9 0.55 0.55
    11 1 9 0.78 0.62
    12 -1 9 0.44 0.6
    12 1 9 0.69 0.49
    -12 1 -9 0.78 0.83
    13 -1 9 -0.15 0.41
    13 1 9 0.88 0.58
    -13 1 -9 -0.66 0.87
    14 -1 9 -1.06 0.71
    14 1 9 0.39 0.41
    15 -1 9 -0.35 0.56
    15 1 9 -0.43 0.52
    16 1 9 1.47 0.91
    -17 2 9 1.32 0.87
    -16 2 9 1.29 0.86
    -15 2 9 6.02 1.72
    -14 2 9 1.15 0.92
    -13 2 9 0.58 0.58
    -12 2 9 0.13 0.47
    -11 2 9 0.24 0.47
    -10 -2 9 2.97 1.02
    -10 2 9 1.75 0.74
    -9 -2 9 2.57 0.9
    -9 2 9 1.85 0.87
    -8 -2 9 1.21 0.57
    -8 2 9 1.5 0.9
    -7 -2 9 3.37 0.98
    -7 2 9 4.24 1.14
    -6 -2 9 0.59 0.42
    -6 2 9 0.69 0.51
    -5 -2 9 2.81 0.84
    -5 2 9 1.49 0.74
    -4 -2 9 3.1 0.82
    -4 2 9 1.95 0.72
    -3 2 9 47.43 3.43
    -3 -2 9 46.18 2.85
    -2 -2 9 -0.09 0.28
    -2 2 9 -0.36 0.35
    1 2 -9 11.04 1.18
    -1 -2 9 9.36 1.14
    -1 2 9 7.8 1.39
    0 2 -9 0.01 0.18
    0 -2 9 0.02 0.19
    1 2 9 30.06 2.74
    -1 2 -9 29.01 1.68
    1 -2 9 30.42 1.68
    2 2 9 4.33 1.05
    -2 2 -9 4.41 0.59
    2 2 9 4.1 0.59
    3 2 9 71.63 4.29
    3 2 9 72.86 2.64
    4 2 9 1.78 0.76
    4 2 9 0.94 0.36
    -4 2 -9 0.46 0.49
    5 2 9 49.88 3.74
    -5 2 -9 48.51 3.72
    5 2 9 50.1 2.57
    6 2 9 27.82 2.83
    -6 2 -9 26.3 2.83
    6 2 9 33.78 2.27
    -7 2 -9 17.1 2.33
    7 2 9 13.52 2.06
    7 2 9 14.6 1.58
    8 2 9 4.2 1.19
    -8 2 -9 3.58 1.16
    8 2 9 4.38 0.92
    9 2 9 0 0.45
    -9 2 -9 0.85 0.63
    9 2 9 0.38 0.33
    10 2 9 0.47 0.51
    10 2 9 -0.03 0.22
    -10 2 -9 -0.08 0.7
    -11 2 -9 -0.99 0.74
    11 2 9 0.67 0.63
    11 2 9 0.17 0.37
    12 2 9 2.37 1.02
    12 -2 9 2.71 1.11
    -12 2 -9 4.27 1.4
    12 2 9 1.86 0.78
    13 2 9 2.71 1.09
    13 -2 9 0.76 0.66
    13 2 9 2.09 0.72
    14 -2 9 1.49 0.9
    14 2 9 -0.17 0.4
    -14 2 -9 0.96 0.86
    15 2 9 2.73 1.01
    -15 2 -9 3.08 1.4
    16 2 9 0.66 0.57
    -16 3 9 2.5 1.2
    -15 3 9 -0.34 0.64
    -14 3 9 -0.27 0.55
    -13 3 9 6.21 1.69
    -12 3 9 1.65 0.89
    -11 3 9 1.91 0.93
    -10 3 9 0.87 0.75
    -9 3 9 0.44 0.53
    -8 3 9 3.6 1.16
    -7 3 9 -0.22 0.64
    -6 3 9 1.53 0.83
    -5 3 9 0.53 0.62
    -4 3 9 3.59 1.06
    -3 3 9 56.18 4.11
    -2 3 9 7.88 1.61
    -1 3 9 46.13 3.71
    0 3 9 34.09 3.22
    1 3 9 6.85 1.5
    2 3 9 6.16 1.44
    3 3 9 4.04 1.15
    4 3 9 2.88 0.99
    4 3 9 1.36 0.41
    5 3 9 14.81 2.3
    5 3 9 20.16 1.61
    6 3 9 6.94 1.63
    6 3 9 7.23 1.05
    -6 3 -9 4.13 1.19
    7 3 9 7.48 1.7
    7 3 9 9.14 1.26
    -7 3 -9 11.54 2.01
    -8 3 -9 3.06 1.12
    8 3 9 1.66 0.94
    8 3 9 3.82 0.88
    -9 3 -9 2.48 0.98
    9 3 9 2.4 1.01
    10 3 9 1.01 0.77
    -10 3 -9 0.77 0.73
    11 3 9 2.6 1.12
    -11 3 -9 2.96 1.14
    11 3 9 2.2 0.81
    -12 3 -9 3.85 1.39
    12 3 9 2.07 1.16
    12 3 9 2.6 0.93
    -13 3 -9 6.72 1.8
    13 3 9 3.37 1.34
    13 3 9 9.05 1.67
    14 3 9 2.58 1.23
    14 3 9 2.14 0.92
    -14 3 -9 -0.34 0.72
    15 3 9 2.39 1.27
    15 3 9 2.43 0.94
    -14 4 9 0.85 0.76
    -13 4 9 0.14 0.41
    -12 4 9 0 0.46
    -11 4 9 0.8 0.68
    -10 4 9 6.09 1.64
    -9 4 9 0.88 0.81
    -8 4 9 2.17 0.93
    -7 4 9 17.86 2.55
    -6 4 9 -0.65 0.63
    -5 4 9 3.4 1.15
    -4 4 9 0.6 0.59
    -3 4 9 4.61 1.31
    -2 4 9 1.06 0.87
    -1 4 9 33.57 3.48
    0 4 9 49.9 4.25
    1 4 9 12.91 2.2
    2 4 9 3.09 1.07
    3 4 9 2.21 1.03
    4 4 9 0.03 0.48
    5 4 9 1.37 0.83
    6 4 9 0.05 0.48
    7 4 9 1.56 1.03
    -7 4 -9 1.84 0.84
    8 4 9 0.14 0.55
    -8 4 -9 2.34 1.06
    -9 4 -9 1.18 0.72
    9 4 9 1.35 1.01
    -10 4 -9 1.68 0.87
    10 4 9 -0.57 0.7
    11 4 9 1.34 1.03
    -11 4 -9 5.12 1.62
    12 4 9 0.89 0.94
    -12 4 -9 -0.16 0.53
    -13 4 -9 6.53 1.84
    -11 5 9 0.27 0.63
    -10 5 9 1.62 0.92
    -9 5 9 3.33 1.32
    -8 5 9 0.17 0.42
    -7 5 9 1 0.72
    -6 5 9 0.65 0.6
    -5 5 9 5.15 1.51
    -4 5 9 0.46 0.57
    -3 5 9 3.15 1.2
    -2 5 9 4.38 1.4
    -1 5 9 0.07 0.5
    0 5 9 0.6 0.64
    1 5 9 8.75 2
    2 5 9 3.24 1.25
    3 5 9 13.31 2.5
    4 5 9 0.47 0.77
    5 5 9 0.41 0.75
    6 5 9 -0.99 0.84
    7 5 9 1.3 0.91
    8 5 9 1.22 1.03
    -8 5 -9 0.02 0.83
    -9 5 -9 0.83 0.82
    -10 5 -9 9.66 2.1
    -4 6 9 0.92 0.75
    -3 6 9 -1.42 0.93
    -2 6 9 0.39 0.58
    -1 6 9 2.23 1.09
    0 6 9 0.45 0.71
    -17 0 10 1.27 0.82
    -16 0 10 5.86 1.69
    -15 0 10 18.53 2.91
    -14 0 10 2.34 0.98
    -13 0 10 7.03 1.79
    -12 0 10 2.91 1.15
    -11 0 10 3.72 1.19
    -10 0 10 1.06 0.62
    -9 0 10 71.75 4.7
    -8 0 10 98.25 5.29
    -7 0 10 12.98 1.89
    -6 0 10 4.25 1.04
    -5 0 10 76.17 4.2
    -4 0 10 8.72 1.38
    3 0 -10 28.91 1.8
    -3 0 10 29.36 2.45
    2 0 -10 0.94 0.32
    -2 0 10 0.5 0.38
    2 0 -10 0.43 0.37
    1 0 -10 1.88 0.68
    -1 0 10 1.53 0.54
    0 0 -10 6.01 1.23
    0 0 10 5.88 1.02
    -1 0 -10 6.84 1.32
    1 0 10 7.17 1.09
    2 0 10 36.62 2.44
    -2 0 -10 36.26 3.08
    3 0 10 48.82 2.78
    -3 0 -10 49.48 3.73
    4 0 10 187.48 5.42
    -4 0 -10 189.28 7.51
    5 0 10 260.54 6.42
    -5 0 -10 263.65 9.19
    6 0 10 12.18 1.42
    6 0 10 12.65 1.63
    -6 0 -10 12.01 2.11
    7 0 10 0.52 0.38
    7 0 10 0.55 0.47
    -7 0 -10 0.93 0.71
    -8 0 -10 1.66 0.94
    8 0 10 0.92 0.55
    9 0 10 0.06 0.35
    -9 0 -10 2.13 1.09
    10 0 10 1.63 0.84
    -10 0 -10 0.7 0.67
    11 0 10 6.39 1.4
    12 0 10 12.96 2.05
    13 0 10 0.34 0.45
    14 0 10 1.83 0.77
    15 0 10 35.49 3.76
    -17 -1 10 0.17 0.5
    -17 1 10 0.29 0.54
    -16 -1 10 0.77 0.7
    -16 1 10 0.91 0.82
    -15 -1 10 0.74 0.69
    -15 1 10 0.08 0.42
    -14 -1 10 0.71 0.77
    -14 1 10 2.35 1.12
    -13 -1 10 4.59 1.44
    -13 1 10 7.54 1.76
    -12 -1 10 12.26 2.21
    -12 1 10 13.81 2.33
    -11 -1 10 7.35 1.65
    -11 1 10 9.62 1.95
    -10 -1 10 9 1.75
    -10 1 10 7.76 1.64
    -9 -1 10 1.36 0.74
    -9 1 10 3.45 1.1
    8 -1 -10 11.37 1.27
    -8 -1 10 9.82 1.71
    -8 1 10 9.54 1.75
    7 -1 -10 27.34 2.04
    -7 -1 10 24.04 2.57
    -7 1 10 31.88 2.99
    6 -1 -10 20.06 1.8
    -6 -1 10 18.98 2.2
    -6 1 10 24.73 2.57
    5 -1 -10 23.1 2
    -5 -1 10 24 2.36
    -5 1 10 19.35 2.21
    -4 -1 10 2.68 0.78
    4 -1 -10 2.52 0.75
    -4 1 10 2.63 0.84
    -3 1 10 23.39 2.32
    3 -1 -10 21.7 2.08
    -3 -1 10 22.23 2.08
    -2 1 10 69.86 3.9
    2 -1 -10 71.57 3.89
    -2 -1 10 68.45 3.47
    -1 1 10 33.49 2.71
    1 -1 -10 33.54 2.78
    -1 -1 10 31.69 2.26
    0 1 10 34.96 2.75
    0 -1 -10 28.83 2.68
    0 -1 10 31.42 2.13
    1 1 10 127.75 5.23
    -1 1 -10 149.58 6.15
    -1 -1 -10 145.73 6.19
    1 -1 10 139.69 4.26
    2 1 10 87.11 4.3
    -2 1 -10 89.93 4.84
    -2 -1 -10 89.17 5.04
    2 -1 10 85.19 3.19
    3 1 10 1.3 0.61
    -3 -1 -10 1.51 0.9
    -3 1 -10 -0.25 0.71
    3 -1 10 1.42 0.44
    4 1 10 4.58 1.03
    -4 1 -10 4.13 1.15
    -4 -1 -10 4.12 1.2
    4 1 10 3.18 0.69
    5 1 10 0.38 0.45
    -5 1 -10 0.52 0.65
    5 1 10 0.69 0.37
    -5 -1 -10 0.93 0.86
    6 1 10 34.28 2.84
    -6 1 -10 31.27 3.22
    6 1 10 31.49 2.39
    -6 -1 -10 35.62 3.75
    7 1 10 34.26 2.9
    -7 1 -10 35.29 3.5
    7 1 10 33.31 2.58
    -8 1 -10 19.81 2.74
    8 1 10 17.91 2.14
    8 1 10 19.57 2.07
    9 1 10 42.02 3.36
    9 -1 10 40.72 3.44
    9 1 10 43.95 3.23
    -9 1 -10 49.19 4.44
    10 -1 10 1.7 0.81
    10 1 10 4.26 1.04
    -10 1 -10 3.98 1.5
    -11 1 -10 5.58 1.76
    11 -1 10 4.98 1.34
    11 1 10 4.71 1.17
    12 -1 10 16.49 2.43
    12 1 10 16.75 2.24
    -12 1 -10 17.47 3.03
    13 -1 10 5.2 1.44
    -13 1 -10 4.78 1.78
    13 1 10 4.47 1.21
    14 -1 10 2.38 1.01
    14 1 10 1.3 0.74
    15 1 10 -0.07 0.3
    -16 2 10 2.16 1.08
    -15 2 10 1 0.8
    -14 2 10 1.82 0.96
    -13 2 10 -0.67 0.63
    -12 2 10 0.27 0.5
    -11 -2 10 6.42 1.56
    -11 2 10 4.9 1.4
    -10 -2 10 2.16 0.83
    -10 2 10 1.96 0.85
    -9 -2 10 1.62 0.83
    -9 2 10 2.29 0.91
    -8 -2 10 4.26 1.15
    -8 2 10 3.25 1.04
    -7 -2 10 2.98 0.97
    -7 2 10 2.44 0.91
    -6 -2 10 8.47 1.5
    6 -2 -10 12.27 1.46
    -6 2 10 9.89 1.78
    -5 2 10 78.53 4.72
    5 -2 -10 86.32 4.06
    -5 -2 10 86.48 4.51
    -4 2 10 19.77 2.33
    4 -2 -10 19.29 2.03
    -4 -2 10 19.94 2.07
    -3 -2 10 2.53 0.7
    3 -2 -10 2.87 0.96
    -3 2 10 4.03 1.11
    -2 2 10 196.65 7.23
    2 -2 -10 195.92 6.97
    -2 -2 10 186.25 5.68
    -1 -2 10 5.31 0.92
    -1 2 10 3.11 0.97
    0 -2 10 -0.1 0.31
    0 2 10 0.11 0.41
    1 2 10 75.82 4.51
    2 2 10 93.88 5.08
    3 2 10 2.72 0.93
    3 2 10 5.24 0.75
    4 2 10 152.04 6.59
    -4 2 -10 168.41 7.15
    4 2 10 157.95 4.38
    -5 2 -10 4.43 1.3
    5 2 10 2.59 0.9
    5 2 10 2.84 0.64
    -6 2 -10 9.81 1.84
    6 2 10 7.29 1.49
    6 2 10 10.07 1.28
    7 2 10 31.35 3.14
    -7 2 -10 37.57 3.62
    7 2 10 34.06 2.49
    8 2 10 3.57 1.1
    -8 2 -10 3.4 1.22
    8 2 10 4.03 0.93
    9 2 10 3.7 1.13
    9 2 10 3.46 0.92
    -9 2 -10 2.85 1.2
    10 2 10 3.08 1.13
    10 2 10 3.3 0.9
    -10 2 -10 1.61 0.91
    -11 2 -10 4.65 1.48
    11 2 10 5.01 1.47
    11 2 10 3.59 1
    12 2 10 2.65 1.16
    12 2 10 4.73 1.17
    -12 2 -10 3.67 1.47
    -13 2 -10 4.15 1.58
    13 2 10 8.2 1.64
    14 2 10 15 2.27
    -14 2 -10 14.21 2.85
    15 2 10 6.26 1.47
    -15 3 10 -0.67 0.79
    -14 3 10 0.46 0.66
    -13 3 10 2.53 1.1
    -12 3 10 9.04 1.9
    -11 3 10 -1.65 0.85
    -10 3 10 0.22 0.62
    -9 3 10 10.54 1.98
    -8 3 10 5.16 1.38
    -7 3 10 2.94 1.06
    -6 3 10 1.52 0.75
    -5 3 10 61.15 4.5
    -4 3 10 -0.19 0.41
    -3 3 10 73.09 4.79
    -2 3 10 8.94 1.72
    -1 3 10 49.27 3.96
    0 3 10 38.9 3.55
    1 3 10 -0.79 0.64
    2 3 10 3.93 1.22
    3 3 10 18.86 2.54
    4 3 10 4.96 1.39
    5 3 10 0.24 0.5
    -5 3 -10 0.45 0.44
    6 3 10 0.55 0.48
    -6 3 -10 0.07 0.65
    -7 3 -10 10.18 1.96
    7 3 10 7.25 1.67
    -8 3 -10 -0.17 0.55
    8 3 10 -0.18 0.4
    9 3 10 8.25 1.9
    -9 3 -10 9.78 1.99
    10 3 10 3.33 1.28
    -10 3 -10 5.49 1.6
    11 3 10 37.95 4.22
    -11 3 -10 54.4 4.92
    -12 3 -10 6.34 1.86
    12 3 10 6.59 1.88
    13 3 10 -0.24 0.6
    -13 3 -10 0.83 0.86
    -13 4 10 -0.2 0.51
    -12 4 10 -0.04 0.44
    -11 4 10 0.47 0.61
    -10 4 10 4.62 1.5
    -9 4 10 3.57 1.23
    -8 4 10 0.72 0.65
    -7 4 10 7.49 1.72
    -6 4 10 4.17 1.28
    -5 4 10 0.27 0.44
    -4 4 10 0.14 0.41
    -3 4 10 6.22 1.54
    -2 4 10 3.48 1.19
    -1 4 10 0.93 0.61
    0 4 10 -1.06 0.78
    1 4 10 3.09 1.16
    2 4 10 0.92 0.75
    3 4 10 9.95 2.04
    4 4 10 20.65 2.97
    5 4 10 7.89 1.83
    6 4 10 4.93 1.52
    7 4 10 9.14 2.05
    -7 4 -10 9.32 2.02
    -8 4 -10 4.98 1.55
    8 4 10 6.8 1.85
    -9 4 -10 6.47 1.76
    9 4 10 3.06 1.33
    10 4 10 3.89 1.48
    -10 4 -10 3.54 1.39
    11 4 10 6.54 1.95
    -11 4 -10 6.4 1.81
    -9 5 10 -0.56 0.6
    -8 5 10 10.33 2.19
    -7 5 10 0.71 0.66
    -6 5 10 6.62 1.75
    -5 5 10 4.1 1.4
    -4 5 10 6.53 1.71
    -3 5 10 3.39 1.26
    -2 5 10 -0.57 0.71
    -1 5 10 0.86 0.77
    0 5 10 8.08 1.98
    1 5 10 2.16 1.02
    2 5 10 4.05 1.47
    3 5 10 1.06 0.69
    4 5 10 1.25 0.92
    5 5 10 1.16 1.06
    6 5 10 -0.54 0.71
    -16 0 11 0.1 0.59
    -15 0 11 -0.5 0.68
    -14 0 11 0.46 0.63
    -13 0 11 0.16 0.5
    -12 0 11 0.97 0.77
    -11 0 11 0.27 0.57
    -10 0 11 -0.14 0.64
    -9 0 11 -0.8 0.63
    -8 0 11 0.55 0.48
    -7 0 11 0 0.41
    -6 0 11 -0.28 0.35
    -5 0 11 -1 0.57
    -4 0 11 -1.1 0.59
    4 0 -11 0.04 0.4
    -3 0 11 -0.35 0.38
    3 0 -11 0.08 0.39
    2 0 -11 -0.5 0.46
    -2 0 11 0.53 0.41
    1 0 -11 0.43 0.4
    -1 0 11 0.01 0.29
    0 0 -11 0.58 0.53
    0 0 11 0.14 0.28
    -1 0 -11 -0.34 0.5
    1 0 11 -0.02 0.26
    -2 0 -11 0.17 0.44
    2 0 11 -0.13 0.28
    -3 0 -11 -0.19 0.64
    3 0 11 0.81 0.5
    4 0 11 0.22 0.28
    -4 0 -11 0.49 0.71
    -5 0 -11 0.04 0.41
    5 0 11 -0.05 0.23
    -6 0 -11 0.04 0.55
    -7 0 -11 0.07 0.62
    -8 0 -11 -0.26 0.64
    8 0 11 0.11 0.42
    9 0 11 0.36 0.41
    -9 0 -11 0.21 1.02
    -10 0 -11 0.8 1.04
    10 0 11 -0.29 0.4
    11 0 11 0.16 0.53
    12 0 11 -0.11 0.49
    13 0 11 0.53 0.48
    14 0 11 -0.01 0.35
    -16 -1 11 7.13 1.97
    -16 1 11 4.77 1.6
    -15 -1 11 0.78 0.76
    -15 1 11 0 0.49
    -14 -1 11 1.72 1.02
    -14 1 11 1 0.83
    -13 -1 11 3.73 1.36
    -13 1 11 5.57 1.62
    -12 -1 11 1.29 0.87
    -12 1 11 3.42 1.26
    -11 -1 11 1.21 0.92
    -11 1 11 2.86 1.1
    -10 -1 11 5.33 1.41
    -10 1 11 3.93 1.25
    -9 -1 11 2.04 0.93
    -9 1 11 1.32 0.85
    -8 -1 11 0.79 0.64
    -8 1 11 0.9 0.51
    7 -1 -11 6.67 1.1
    -7 -1 11 4.89 1.2
    -7 1 11 5.62 1.37
    -6 -1 11 5.29 1.23
    6 -1 -11 5.57 1.06
    -6 1 11 4.98 1.2
    -5 -1 11 11.84 1.72
    5 -1 -11 9.33 1.4
    -5 1 11 10.41 1.7
    4 -1 -11 16.69 1.92
    -4 -1 11 17.23 1.97
    -4 1 11 15.39 2.06
    -3 -1 11 0.14 0.29
    -3 1 11 -0.07 0.28
    3 -1 -11 0 0.54
    -2 -1 11 -0.04 0.31
    -2 1 11 0.59 0.55
    2 -1 -11 0.65 0.5
    -1 1 11 25.57 2.47
    1 -1 -11 27.04 2.69
    -1 -1 11 27.76 2.23
    0 1 11 70.7 4.04
    0 1 -11 70.12 4.41
    0 -1 -11 78.56 4.67
    0 -1 11 72.55 3.43
    -1 -1 -11 2.17 0.97
    1 -1 11 1.37 0.48
    1 1 11 2.3 0.79
    -1 1 -11 1.88 0.87
    -2 1 -11 1.81 0.78
    2 -1 11 3.03 0.65
    -2 -1 -11 3.85 1.2
    2 1 11 5.02 1.12
    3 1 11 41.38 3.09
    -3 1 -11 47.63 3.8
    -3 -1 -11 46.99 4.02
    4 1 11 1.19 0.57
    -4 1 -11 0.33 0.46
    -4 -1 -11 1.91 0.93
    5 1 11 0.04 0.41
    -5 -1 -11 0.24 0.59
    -5 1 -11 -0.09 0.48
    6 1 11 7.52 1.37
    -6 -1 -11 9.17 2.02
    6 1 11 7 1.18
    -6 1 -11 7.94 1.75
    7 1 11 -0.67 0.47
    -7 -1 -11 0.92 0.92
    7 1 11 0.34 0.31
    -7 1 -11 -0.49 0.6
    8 1 11 -0.08 0.29
    -8 1 -11 0 0.79
    8 1 11 -0.48 0.38
    -9 1 -11 -0.34 0.59
    9 1 11 -0.57 0.46
    10 1 11 0.91 0.57
    -10 1 -11 0.63 0.81
    -11 1 -11 -0.93 0.9
    11 -1 11 0.03 0.44
    11 1 11 -0.07 0.33
    -12 1 -11 0.63 1.08
    12 -1 11 -0.87 0.62
    12 1 11 0.17 0.47
    13 -1 11 4.5 1.39
    13 1 11 4.65 1.29
    14 -1 11 1.74 0.97
    14 1 11 1.91 0.79
    15 1 11 1.07 0.71
    -15 2 11 1.31 0.88
    -14 2 11 0.68 0.74
    -13 2 11 0.01 0.65
    -12 -2 11 -0.36 0.6
    -12 2 11 1.19 0.78
    -11 -2 11 -0.76 0.65
    -11 2 11 -1.31 0.85
    -10 -2 11 8.26 1.79
    -10 2 11 6.55 1.61
    -9 -2 11 5.09 1.34
    -9 2 11 4.47 1.37
    -8 -2 11 2.68 0.94
    -8 2 11 0.36 0.54
    -7 2 11 15.42 2.28
    -7 -2 11 17.02 2.27
    -6 -2 11 0.65 0.53
    -6 2 11 -0.08 0.43
    -5 -2 11 0.82 0.49
    5 -2 -11 1.48 0.65
    -5 2 11 0.43 0.6
    -4 -2 11 1.03 0.57
    4 -2 -11 1.27 0.61
    -4 2 11 1.27 0.81
    -3 2 11 49.46 3.79
    3 -2 -11 52.2 3.72
    -3 -2 11 55.22 3.37
    2 -2 -11 3.1 1.14
    -2 -2 11 4.76 0.99
    -2 2 11 6.89 1.44
    -1 2 11 71.23 4.49
    -1 -2 11 67.41 3.31
    0 2 11 3 1
    1 2 11 13.94 2
    2 2 11 26.83 2.77
    3 2 11 15.39 2.15
    -3 2 -11 23.47 2.78
    4 2 11 3.3 1.06
    -4 2 -11 3.96 1.18
    5 2 11 0.04 0.43
    -5 2 -11 0.06 0.53
    6 2 11 3.57 1.18
    -6 2 -11 0.5 0.55
    7 2 11 2.06 0.81
    -7 2 -11 1.49 0.65
    8 2 11 1.37 0.76
    -8 2 -11 0.36 0.43
    9 2 11 -0.47 0.49
    -9 2 -11 0.05 0.7
    -10 2 -11 -0.47 0.75
    10 2 11 -1.04 0.75
    -11 2 -11 -0.19 0.79
    -12 2 -11 0.91 0.92
    -13 3 11 0.35 0.52
    -12 3 11 -0.3 0.52
    -11 3 11 0.47 0.6
    -10 3 11 1.63 0.94
    -9 3 11 0.18 0.54
    -8 3 11 1.9 0.93
    -7 3 11 11.99 2.08
    -6 3 11 1.56 0.97
    -5 3 11 12.02 2.07
    -4 3 11 14.1 2.21
    -3 3 11 0.4 0.39
    -2 3 11 0.05 0.44
    -1 3 11 3.84 1.21
    0 3 11 -0.05 0.44
    1 3 11 10.17 1.89
    2 3 11 15.09 2.31
    3 3 11 4.38 1.28
    4 3 11 0.7 0.6
    5 3 11 2.68 1.04
    -5 3 -11 5.3 1.5
    -6 3 -11 0.41 0.61
    6 3 11 0.21 0.44
    -7 3 -11 0.97 0.69
    7 3 11 0.41 0.56
    8 3 11 1.07 0.79
    -8 3 -11 1.26 0.91
    9 3 11 6.19 1.64
    -9 3 -11 6.96 1.77
    10 3 11 0.69 0.75
    -10 3 -11 3.07 1.39
    11 3 11 0.51 0.75
    -11 3 -11 1.61 1.12
    12 3 11 0.04 0.47
    -11 4 11 3.22 1.24
    -10 4 11 1.64 0.94
    -9 4 11 1.35 0.83
    -8 4 11 2.67 1.13
    -7 4 11 -0.49 0.64
    -6 4 11 2.04 1.07
    -5 4 11 0.46 0.78
    -4 4 11 20.79 2.87
    -3 4 11 12.77 2.28
    -2 4 11 3.34 1.25
    -1 4 11 1.2 0.76
    0 4 11 -0.05 0.74
    1 4 11 6.47 1.66
    2 4 11 0.7 0.71
    3 4 11 0.05 0.67
    4 4 11 0.41 0.46
    5 4 11 0.99 0.79
    6 4 11 -0.24 0.61
    -6 4 -11 3.46 1.39
    7 4 11 3.37 1.31
    -7 4 -11 3.06 1.32
    -8 4 -11 2.39 1.12
    8 4 11 0.1 0.72
    9 4 11 8.22 2.07
    -6 5 11 2.13 1.08
    -5 5 11 0.63 0.55
    -4 5 11 0.75 0.72
    -3 5 11 2.82 1.19
    -2 5 11 0.96 0.78
    -1 5 11 0.67 0.68
    0 5 11 1.17 0.91
    1 5 11 0.91 0.84
    2 5 11 0.6 0.75
    3 5 11 -1.48 1
    -15 0 12 2.21 1.12
    -14 0 12 1.7 1
    -13 0 12 1.48 0.97
    -12 0 12 14.85 2.53
    -11 0 12 8.8 1.91
    -10 0 12 0.39 0.53
    -9 0 12 8.56 1.79
    -8 0 12 14.86 2.27
    -7 0 12 6.16 1.47
    -6 0 12 3.21 1.03
    6 0 -12 2.15 0.79
    -5 0 12 0.03 0.49
    5 0 -12 -0.15 0.51
    -4 0 12 0.2 0.33
    4 0 -12 0.1 0.4
    3 0 -12 6.49 1.31
    -3 0 12 5.59 1.2
    2 0 -12 1.01 0.65
    -2 0 12 1.16 0.61
    1 0 -12 4.37 1.18
    -1 0 12 2.74 0.81
    0 0 -12 27.61 2.87
    0 0 12 25.87 2.35
    -1 0 -12 152.73 6.85
    1 0 12 137.93 5.27
    -2 0 -12 1 0.91
    2 0 12 2.29 0.72
    3 0 12 1.15 0.5
    -3 0 -12 0.44 0.51
    -4 0 -12 8.76 1.86
    -5 0 -12 -0.13 0.65
    -6 0 -12 13.22 2.38
    -7 0 -12 0.87 0.78
    -8 0 -12 10.56 2.33
    -9 0 -12 1.51 1.01
    -10 0 -12 8.61 2.3
    10 0 12 7.34 1.53
    11 0 12 50.92 4.16
    12 0 12 4.2 1.27
    13 0 12 0.82 0.72
    -15 -1 12 0.74 0.82
    -15 1 12 3.17 1.46
    -14 -1 12 2.54 1.16
    -14 1 12 0.79 1.05
    -13 -1 12 -0.15 0.61
    -13 1 12 0.37 0.65
    -12 -1 12 5.95 1.64
    -12 1 12 4.35 1.48
    -11 -1 12 10.98 2.12
    -11 1 12 7.39 1.85
    -10 -1 12 0.62 0.59
    -10 1 12 0.45 0.67
    -9 -1 12 6.74 1.59
    -9 1 12 8.36 1.73
    -8 -1 12 1.3 0.77
    -8 1 12 2.05 0.93
    -7 -1 12 3.22 1.12
    -7 1 12 5.53 1.4
    6 -1 -12 46.84 3.22
    -6 -1 12 46.98 3.69
    -6 1 12 45.79 3.78
    -5 -1 12 0.34 0.44
    -5 1 12 0.67 0.62
    5 -1 -12 0.08 0.4
    4 -1 -12 26.84 2.58
    -4 -1 12 24.21 2.46
    -4 1 12 23.57 2.59
    3 -1 -12 49.01 3.58
    -3 -1 12 44.77 3.24
    -3 1 12 49.01 3.67
    2 -1 -12 12.2 1.9
    -2 -1 12 9.51 1.43
    -2 1 12 10.8 1.69
    1 -1 -12 6.51 1.44
    -1 -1 12 5.12 1.04
    -1 1 12 5.55 1.24
    1 1 -12 6.67 1.46
    0 -1 -12 5.59 1.41
    0 -1 12 5.52 1.05
    0 1 12 4.7 1.1
    0 1 -12 4.32 1.25
    -1 1 -12 0.73 0.68
    -1 -1 -12 1.19 0.77
    1 1 12 2.31 0.82
    -2 1 -12 6.45 1.49
    2 1 12 4.99 1.16
    -2 -1 -12 4.56 1.39
    -3 -1 -12 7.87 1.74
    -3 1 -12 9.18 1.79
    3 1 12 8.71 1.48
    -4 1 -12 4.58 1.36
    -4 -1 -12 4.33 1.39
    4 1 12 2.42 0.85
    5 1 12 27.71 2.64
    -5 1 -12 28.3 3.29
    -5 -1 -12 33.2 3.84
    6 1 12 2.47 0.81
    -6 -1 -12 2.92 1.27
    -6 1 -12 2.56 1.12
    -7 1 -12 10.57 2.16
    7 1 12 11.54 1.59
[truncated: 693,366 more chars]
