# Supplementary material for: Some chalcones derived from thio­phene-3-carbaldehyde: synthesis and crystal structures
Source: Acta Crystallogr E Crystallogr Commun. 2019 Jun 4;75(Pt 7):957–63. doi: 10.1107/S2056989019007503 (PMC6659342; doi:10.1107/S2056989019007503)
Supplement: Supplementary file 2 [file e-75-00957-1sup2.hkl]

#
# h,k,l, Fc-squared, Fo-squared, sigma(Fo-squared), status flag
#
data_1
_shelx_title ' TR1001 in Pbca #  61'
_shelx_refln_list_code          4
_shelx_F_calc_maximum      175.50
_exptl_crystal_F_000       960.00
_reflns_d_resolution_high  0.8001

loop_
 _space_group_symop_operation_xyz
 'x, y, z'
 '-x+1/2, -y, z+1/2'
 'x+1/2, -y+1/2, -z'
 '-x, y+1/2, -z+1/2'
 '-x, -y, -z'
 'x-1/2, y, -z-1/2'
 '-x-1/2, y-1/2, z'
 'x, -y-1/2, z-1/2'

_cell_length_a    11.0808
_cell_length_b     9.0251
_cell_length_c    22.8157
_cell_angle_alpha  90.000
_cell_angle_beta   90.000
_cell_angle_gamma  90.000

_shelx_F_squared_multiplier     1.000

loop_
 _refln_index_h
 _refln_index_k
 _refln_index_l
 _refln_F_squared_calc
 _refln_F_squared_meas
 _refln_F_squared_sigma
 _refln_observed_status
   2   0   0        243.61        268.49         8.30 o
   4   0   0          3.10          4.76         1.21 o
   6   0   0       2571.43       3091.64        44.14 o
   8   0   0       1054.06       1174.35        21.06 o
  10   0   0         13.58         15.80         3.69 o
  12   0   0         34.65         20.18         6.91 o
   2   1   0       8508.77       8248.71        38.60 o
   4   1   0         32.51         43.37         1.71 o
   6   1   0       4015.50       4140.09        19.52 o
   8   1   0          2.43          0.58         0.96 o
  10   1   0         14.75         19.04         2.98 o
  12   1   0        137.74        157.45        13.70 o
   0   2   0       9889.23       9635.44        43.94 o
   2   2   0       4326.96       4421.87        33.35 o
   4   2   0         90.07         69.81         2.78 o
   6   2   0        594.93        551.26         9.50 o
   8   2   0        210.98        225.55         7.41 o
  10   2   0        209.98        214.52         8.14 o
  12   2   0         40.65         36.64         5.44 o
   2   3   0          1.01          0.18         0.78 o
   4   3   0       6949.52       6918.37        50.18 o
   6   3   0        109.05        130.41         7.41 o
   8   3   0        347.09        353.37        12.56 o
  10   3   0        205.36        203.14         8.95 o
  12   3   0          0.52          5.28         2.82 o
   0   4   0       2155.13       2022.90        39.03 o
   2   4   0       1112.39       1071.90        20.37 o
   4   4   0        263.40        276.40        15.53 o
   6   4   0        397.03        389.68        13.90 o
   8   4   0          2.78         15.65         3.30 o
  10   4   0          0.45          1.34         1.59 o
  12   4   0         30.68         33.97         6.17 o
   2   5   0         21.52         15.24         3.10 o
   4   5   0        600.19        565.15        24.49 o
   6   5   0         29.89         20.31         3.74 o
   8   5   0         75.13         64.45         6.36 o
  10   5   0        116.85        119.84         9.04 o
  12   5   0          0.23         -0.42         3.26 o
   0   6   0          1.91         91.64        11.10 o
   2   6   0        724.19        786.15        21.37 o
   4   6   0          1.54          4.60         3.74 o
   6   6   0        514.17        543.19        19.89 o
   8   6   0        115.03        119.85         9.70 o
  10   6   0          7.75          6.00         5.04 o
   2   7   0          1.47          5.56         7.10 o
   4   7   0        869.92        876.04        36.63 o
   6   7   0        642.24        670.02        24.07 o
   8   7   0         84.48         55.00         9.69 o
  10   7   0         59.28         64.00         7.89 o
   0   8   0        766.88        880.36        37.70 o
   2   8   0         38.82         28.90         5.18 o
   4   8   0        151.58        129.79        18.80 o
   6   8   0         17.01         13.05         6.36 o
   8   8   0         35.15         45.81         6.99 o
   2   9   0          3.89          0.62         2.65 o
   4   9   0         58.16         53.44        10.17 o
   6   9   0          2.03         15.38         6.36 o
   8   9   0         41.18         49.96         9.33 o
   0  10   0         31.64         29.82         8.65 o
   2  10   0          4.57         -0.59         2.41 o
   4  10   0          1.18          2.99         2.61 o
   6  10   0          2.93         -0.19         5.08 o
   2  11   0          0.09         -0.90         3.36 o
   1   1   1         81.06         96.33         1.67 o
   2   1   1      11639.69      11476.77        44.10 o
   3   1   1       7193.92       7443.61        18.12 o
   4   1   1       1581.85       1594.17        13.34 o
   5   1   1        459.20        471.28         4.41 o
   6   1   1        992.57       1123.73         7.19 o
   7   1   1         18.81         18.21         1.14 o
   8   1   1          0.01         -0.63         0.63 o
   9   1   1         10.89         13.73         1.51 o
  10   1   1         28.18         28.14         2.14 o
  11   1   1         43.16         45.55         3.92 o
  12   1   1         26.57         33.58         4.13 o
  13   1   1          9.88         10.88         2.60 o
   0   2   1      25830.18      26862.79       113.90 o
   1   2   1        198.54        210.69         3.16 o
   2   2   1        612.86        646.07         6.14 o
   3   2   1        185.49        194.34         3.14 o
   4   2   1        863.21        790.58         7.16 o
   5   2   1          1.35          0.04         0.48 o
   6   2   1        248.04        250.38         4.92 o
   7   2   1        170.11        155.31         4.78 o
   8   2   1        722.13        759.06         9.59 o
   9   2   1         26.43         30.63         2.15 o
  10   2   1         38.01         42.90         2.62 o
  11   2   1          2.02          5.12         2.58 o
  12   2   1         32.97         30.11         3.39 o
  13   2   1         29.74         32.35         3.64 o
   1   3   1       6503.47       6532.59        25.69 o
   2   3   1        732.43        713.44         7.22 o
   3   3   1        467.93        510.43         8.93 o
   4   3   1        693.26        681.86         9.68 o
   5   3   1          5.58          1.49         0.84 o
   6   3   1         16.30         12.41         1.72 o
   7   3   1         37.77         42.91         3.02 o
   8   3   1        189.27        180.64         6.36 o
   9   3   1         21.65         23.62         2.09 o
  10   3   1         17.41         17.91         1.96 o
  11   3   1         25.18         18.69         2.49 o
  12   3   1          1.62          0.92         1.64 o
  13   3   1          0.59         -2.44         2.44 o
   0   4   1        260.20        274.25        10.21 o
   1   4   1         22.88         37.32         2.68 o
   2   4   1         36.43         46.27         3.06 o
   3   4   1        231.06        229.46         6.80 o
   4   4   1        200.12        185.46        16.03 o
   5   4   1         86.77         62.03         4.53 o
   6   4   1        103.99         89.37         4.75 o
   7   4   1        418.04        378.07         9.90 o
   8   4   1        143.03        130.65         5.90 o
   9   4   1         19.22         15.88         2.14 o
  10   4   1         18.43         23.62         2.76 o
  11   4   1         33.82         32.50         3.27 o
  12   4   1         11.66         15.43         3.24 o
   1   5   1        857.77        881.53        14.50 o
   2   5   1       2351.71       2316.12        23.50 o
   3   5   1        258.27        266.11         8.11 o
   4   5   1        303.11        295.92        10.16 o
   5   5   1        273.65        261.11        10.12 o
   6   5   1        155.47        144.38         6.67 o
   7   5   1          3.72          0.39         1.34 o
   8   5   1         57.48         57.98         4.29 o
   9   5   1         99.48         86.96         5.37 o
  10   5   1          7.59          6.36         1.84 o
  11   5   1          0.91          1.57         3.08 o
  12   5   1          1.66          4.57         2.20 o
   0   6   1        269.26        306.70        16.07 o
   1   6   1          9.76         11.58         2.18 o
   2   6   1         11.23          8.04         2.44 o
   3   6   1        113.53        119.59         6.01 o
   4   6   1       1262.79       1271.55        22.88 o
   5   6   1         12.77         11.53         5.16 o
   6   6   1          0.35          0.34         2.24 o
   7   6   1        680.80        682.74        15.96 o
   8   6   1         16.15         12.91         2.51 o
   9   6   1          0.28          2.31         1.39 o
  10   6   1          7.79          8.84         3.37 o
  11   6   1          0.36         -1.25         2.59 o
   1   7   1        160.99        161.63         7.48 o
   2   7   1        248.02        253.73         9.42 o
   3   7   1         22.93         18.66         2.73 o
   4   7   1        218.91        193.62         8.45 o
   5   7   1        262.25        293.46        15.31 o
   6   7   1         50.40         61.99         6.28 o
   7   7   1         77.67         64.76         5.42 o
   8   7   1          2.65          0.26         1.69 o
   9   7   1          1.28          2.67         3.33 o
  10   7   1         55.01         60.17         5.89 o
   0   8   1          2.59          3.82         7.08 o
   1   8   1        350.52        361.61        12.09 o
   2   8   1        365.70        371.78        12.24 o
   3   8   1         58.42         69.11         6.58 o
   4   8   1          0.03          3.25         2.04 o
   5   8   1        279.77        230.59        14.61 o
   6   8   1        432.60        427.93        16.71 o
   7   8   1          0.49         -0.67         1.92 o
   8   8   1          3.64         -1.72         1.72 o
   9   8   1          2.14          1.69         1.92 o
   1   9   1         10.07         11.66         2.62 o
   2   9   1          0.79          1.44         2.09 o
   3   9   1        234.17        214.24        10.07 o
   4   9   1         12.13         10.95         2.73 o
   5   9   1         10.17         14.45         4.33 o
   6   9   1         18.13          9.80         3.80 o
   7   9   1          8.02          5.31         2.17 o
   8   9   1          0.00         -2.28         2.28 o
   0  10   1          5.64         10.37         3.94 o
   1  10   1          0.65         -0.26         1.92 o
   2  10   1          5.00          1.43         2.08 o
   3  10   1          2.96          5.26         3.01 o
   4  10   1          4.22          8.80         2.86 o
   5  10   1         11.11         15.61         4.46 o
   6  10   1          0.04         -0.64         2.44 o
   1  11   1         11.82         13.92         3.30 o
   2  11   1          1.90         -0.22         2.21 o
   3  11   1          2.62         -0.69         2.23 o
   1   0   2       2675.81       2749.74        13.73 o
   2   0   2        130.12        117.67         2.29 o
   3   0   2      20756.86      19844.88       122.17 o
   4   0   2       1161.31       1054.64         7.05 o
   5   0   2       1784.55       1923.18        11.02 o
   6   0   2       1305.93       1397.62        10.63 o
   7   0   2       1384.13       1468.14        20.45 o
   8   0   2        580.45        599.31         9.14 o
   9   0   2         18.28         15.67         1.66 o
  10   0   2         15.57         13.90         2.03 o
  11   0   2        331.52        327.07        12.58 o
  12   0   2         69.46         67.57         8.81 o
  13   0   2          7.14         14.85         4.95 o
   1   1   2       1230.16       1109.46         5.01 o
   2   1   2      30800.60      30681.28        81.92 o
   3   1   2       2198.24       2083.39         8.07 o
   4   1   2        463.47        519.73         5.50 o
   5   1   2       1937.96       1773.34        10.33 o
   6   1   2       1506.45       1621.76         9.54 o
   7   1   2          9.42         17.05         1.21 o
   8   1   2        119.57        135.68         3.69 o
   9   1   2       1103.83       1138.29        12.70 o
  10   1   2          4.93          2.16         0.94 o
  11   1   2         12.34         19.24         2.31 o
  12   1   2          9.07          8.05         2.42 o
  13   1   2          5.75          8.98         2.75 o
   0   2   2        930.57       1039.33         9.79 o
   1   2   2      28468.97      28448.43       127.15 o
   2   2   2      20005.26      20355.69        63.70 o
   3   2   2       7256.80       7199.28        33.57 o
   4   2   2        219.41        271.59         4.08 o
   5   2   2          3.31          4.27         0.95 o
   6   2   2          1.69          0.59         0.54 o
   7   2   2         93.22        121.98         3.56 o
   8   2   2        175.71        172.98         4.11 o
   9   2   2         31.74         37.05         2.29 o
  10   2   2         25.92         23.91         2.16 o
  11   2   2          1.97          0.37         1.38 o
  12   2   2          4.23          3.29         1.69 o
  13   2   2         13.44         17.75         3.97 o
   1   3   2       1890.73       1901.31        11.56 o
   2   3   2        348.94        403.35         5.44 o
   3   3   2       1376.97       1279.10        13.61 o
   4   3   2        322.54        313.84         7.35 o
   5   3   2        619.40        623.40         9.49 o
   6   3   2         35.94         29.07         2.14 o
   7   3   2         41.55         44.51         3.90 o
   8   3   2         68.87         66.27         3.86 o
   9   3   2         15.45         14.68         1.91 o
  10   3   2         38.76         36.01         2.75 o
  11   3   2        129.87        149.12         6.70 o
  12   3   2          0.38         -0.80         1.76 o
  13   3   2          3.00          0.60         3.14 o
   0   4   2        684.39        665.90        15.86 o
   1   4   2        219.34        216.24         6.40 o
   2   4   2        194.55        200.42         6.23 o
   3   4   2        148.14        126.71         5.89 o
   4   4   2         18.69         30.33         2.64 o
   5   4   2        134.62        137.05         6.64 o
   6   4   2         63.05         52.53         3.72 o
   7   4   2         11.12         11.33         1.97 o
   8   4   2          6.52          3.48         1.37 o
   9   4   2         41.20         41.93         3.46 o
  10   4   2          0.07          1.89         1.21 o
  11   4   2         14.26         15.27         2.42 o
  12   4   2          4.31          6.90         2.34 o
   1   5   2         20.75         25.17         2.61 o
   2   5   2        112.45        116.82         5.42 o
   3   5   2        227.49        223.19         7.45 o
   4   5   2         49.04         51.48         4.25 o
   5   5   2        293.46        243.72         9.80 o
   6   5   2        562.03        524.22        12.73 o
   7   5   2        665.98        670.07        14.50 o
   8   5   2        181.10        166.74         7.25 o
   9   5   2         62.00         61.25         4.52 o
  10   5   2          3.79         -0.18         1.40 o
  11   5   2          7.00          2.71         1.94 o
  12   5   2         52.92         58.70         5.67 o
   0   6   2          0.78          6.95         3.29 o
   1   6   2        873.08        885.37        16.03 o
   2   6   2        280.42        266.88         8.84 o
   3   6   2          0.75          1.03         1.38 o
   4   6   2        104.47        112.22         6.94 o
   5   6   2         82.65         78.46         6.13 o
   6   6   2        798.37        734.49        18.92 o
   7   6   2        208.38        198.48         8.61 o
   8   6   2         96.58         89.52         5.84 o
   9   6   2          1.15          1.87         1.62 o
  10   6   2          0.35          1.25         2.72 o
  11   6   2          0.71         -1.92         1.92 o
   1   7   2          9.67          5.22         1.86 o
   2   7   2        186.00        173.16         8.47 o
   3   7   2         67.87         80.20         5.41 o
   4   7   2         43.52         52.61         5.29 o
   5   7   2         64.58         48.14         6.27 o
   6   7   2         35.04         36.42         4.80 o
   7   7   2         22.69         19.75         2.89 o
   8   7   2         17.71         18.81         2.95 o
   9   7   2         71.26         72.48         5.77 o
  10   7   2         18.17         24.82         4.38 o
   0   8   2          6.79          6.89         5.58 o
   1   8   2         31.71         28.03         3.63 o
   2   8   2         27.30         32.65         3.78 o
   3   8   2        199.77        228.80         9.70 o
   4   8   2         80.18         80.96         6.95 o
   5   8   2          6.92          6.40         4.16 o
   6   8   2          6.58         10.08         3.23 o
   7   8   2          1.99         -2.21         2.21 o
   8   8   2         45.93         43.77         4.79 o
   9   8   2          0.81         -1.77         1.77 o
   1   9   2          0.91          2.63         2.02 o
   2   9   2         33.89         36.25         4.18 o
   3   9   2         74.76         83.41         6.48 o
   4   9   2         90.78         80.06         9.28 o
   5   9   2          0.24          4.23         2.41 o
   6   9   2          1.05         -1.18         2.32 o
   7   9   2         15.31          9.06         2.60 o
   8   9   2         27.98         27.05         4.01 o
   0  10   2         46.68         46.82         7.30 o
   1  10   2          0.85          1.84         2.41 o
   2  10   2         59.69         51.68         5.39 o
   3  10   2          2.07         -1.86         1.94 o
   4  10   2          2.79          1.38         2.68 o
   5  10   2          5.03         15.84         4.91 o
   6  10   2          4.42          2.45         4.06 o
   1  11   2          1.69         -1.23         2.15 o
   2  11   2          5.78          4.15         2.09 o
   1   1   3        985.31        930.24         4.49 o
   2   1   3        293.28        348.17         2.95 o
   3   1   3        432.81        448.28         4.35 o
   4   1   3        153.09        159.48         2.38 o
   5   1   3          5.88         15.13         0.88 o
   6   1   3        590.94        600.62         6.27 o
   7   1   3        115.18        127.69         3.26 o
   8   1   3        146.16        146.24         3.67 o
   9   1   3         17.25         22.53         1.91 o
  10   1   3        136.74        129.77         5.43 o
  11   1   3         25.33         24.21         2.39 o
  12   1   3         19.06         25.54         3.70 o
  13   1   3         69.91         76.66         6.56 o
   0   2   3       5308.20       5230.20        24.09 o
   1   2   3      13371.67      13566.91        53.66 o
   2   2   3       4773.78       4950.02        14.78 o
   3   2   3       1477.12       1652.63         9.46 o
   4   2   3         51.28         17.75         1.23 o
   5   2   3       2999.49       3400.17        19.39 o
   6   2   3        343.64        304.94         5.16 o
   7   2   3         12.08         19.43         1.36 o
   8   2   3        244.52        226.88         4.63 o
   9   2   3          7.29          6.61         1.19 o
  10   2   3         50.88         47.88         3.20 o
  11   2   3          0.24          1.30         1.45 o
  12   2   3          8.08          5.42         2.28 o
  13   2   3          0.07         -2.30         2.31 o
   1   3   3       8030.97       8040.99        23.92 o
   2   3   3        259.06        341.99         5.38 o
   3   3   3         63.45         73.45         2.80 o
   4   3   3       5840.23       5877.90        39.70 o
   5   3   3        861.20        827.73        14.67 o
   6   3   3        282.50        332.46         7.95 o
   7   3   3         82.56         81.95         4.15 o
   8   3   3          5.57          7.35         1.57 o
   9   3   3         65.40         84.26         4.30 o
  10   3   3         97.68         81.45         4.72 o
  11   3   3         26.76         30.48         3.17 o
  12   3   3         40.00         49.67         5.00 o
  13   3   3          0.01          0.13         3.49 o
   0   4   3        924.16        918.18        18.60 o
   1   4   3       1014.84       1141.62        14.66 o
   2   4   3        347.43        356.77         8.52 o
   3   4   3          1.61          1.45         1.33 o
   4   4   3         83.84         77.26         4.51 o
   5   4   3        197.36        199.89         8.31 o
   6   4   3        766.02        735.61        13.60 o
   7   4   3       1020.76       1029.71        16.30 o
   8   4   3        191.60        163.21         6.62 o
   9   4   3        100.55         86.64         4.93 o
  10   4   3        156.06        159.94         7.43 o
  11   4   3         42.22         45.33         3.92 o
  12   4   3          3.07          4.99         2.17 o
   1   5   3        778.68        764.36        13.53 o
   2   5   3       1026.44        965.64        16.73 o
   3   5   3          6.26          1.85         1.44 o
   4   5   3         20.07         20.49         2.36 o
   5   5   3         77.31         76.69         5.64 o
   6   5   3        438.31        415.99        13.11 o
   7   5   3         45.28         39.27         3.62 o
   8   5   3         96.33         93.00         5.52 o
   9   5   3         21.10         10.78         1.99 o
  10   5   3          1.52          1.42         2.44 o
  11   5   3          0.26          1.50         2.19 o
  12   5   3         25.29         41.54         5.82 o
   0   6   3       3633.98       4018.78        47.97 o
   1   6   3        239.69        266.65         8.83 o
   2   6   3          0.00         -0.66         1.32 o
   3   6   3         31.77         34.96         3.32 o
   4   6   3        200.85        198.78         9.18 o
   5   6   3         70.20         73.47         5.07 o
   6   6   3        104.80        101.17         7.08 o
   7   6   3        162.06        172.41         8.56 o
   8   6   3          1.27          2.81         1.94 o
   9   6   3         75.46         87.45         5.86 o
  10   6   3         13.05         14.11         3.05 o
  11   6   3          2.41          1.25         2.20 o
   1   7   3         72.46         77.77         5.23 o
   2   7   3        218.38        211.87         8.64 o
   3   7   3        103.28        110.22         6.29 o
   4   7   3        220.28        228.77        10.59 o
   5   7   3          0.41          0.81         1.79 o
   6   7   3         43.90         43.90         5.06 o
   7   7   3          1.97          0.03         1.72 o
   8   7   3        116.89        112.39         7.15 o
   9   7   3          3.40          1.58         1.55 o
  10   7   3          7.13          1.87         3.19 o
   0   8   3          6.45          6.44         3.25 o
   1   8   3         18.31         14.33         2.63 o
   2   8   3        132.49        128.34         7.27 o
   3   8   3         13.92         11.87         2.28 o
   4   8   3          8.48          1.61         2.17 o
   5   8   3          1.72          1.12         2.21 o
   6   8   3         10.32         12.97         4.72 o
   7   8   3          2.08          0.13         2.34 o
   8   8   3          3.44          5.17         2.72 o
   9   8   3          9.80         10.18         2.73 o
   1   9   3          7.85          5.09         2.11 o
   2   9   3          5.46          7.63         2.35 o
   3   9   3          5.82         44.32         5.01 o
   4   9   3        162.09        172.32        10.68 o
   5   9   3         13.59          9.98         2.55 o
   6   9   3         27.58         18.46         3.85 o
   7   9   3          0.72         -0.99         4.76 o
   8   9   3          0.07         -1.30         2.01 o
   0  10   3         40.37         46.16         7.19 o
   1  10   3         11.95         12.09         3.75 o
   2  10   3          2.08          4.48         2.35 o
   3  10   3         53.43         50.95         5.37 o
   4  10   3         19.60         15.67         3.92 o
   5  10   3         39.23         43.64         5.03 o
   6  10   3          0.46         -2.05         2.05 o
   1  11   3         15.11         13.13         2.88 o
   2  11   3          8.35          6.65         2.61 o
   0   0   4        317.65        274.64         6.40 o
   1   0   4       1453.79       1570.41        13.67 o
   2   0   4        941.12       1101.46         7.13 o
   3   0   4         45.36         54.06         2.29 o
   4   0   4       5130.40       5095.51        35.74 o
   5   0   4          6.83          7.39         0.75 o
   6   0   4        486.75        486.18         6.74 o
   7   0   4        359.31        323.96         5.73 o
   8   0   4         10.28         13.25         1.46 o
   9   0   4          4.10          2.66         1.26 o
  10   0   4         15.78         17.84         3.07 o
  11   0   4          3.22          0.81         1.80 o
  12   0   4         12.93          6.64         8.32 o
  13   0   4          3.63          2.73         2.90 o
   1   1   4      16247.92      16658.10        32.96 o
   2   1   4       7466.93       7164.10        25.80 o
   3   1   4        880.83        992.89         6.48 o
   4   1   4       1055.42       1228.24         6.28 o
   5   1   4         43.76         25.90         1.09 o
   6   1   4        902.62        872.31         7.27 o
   7   1   4          8.04          9.56         0.90 o
   8   1   4       1104.19       1115.94        10.72 o
   9   1   4          6.50          2.72         0.90 o
  10   1   4        234.71        221.04         6.51 o
  11   1   4         55.41         51.88         3.41 o
  12   1   4         59.48         80.43         5.24 o
  13   1   4          9.13          8.98         4.52 o
   0   2   4         82.59         50.89         2.23 o
   1   2   4       1892.43       1892.03         9.71 o
   2   2   4       8695.26       8837.93        20.82 o
   3   2   4        903.13        937.13         7.12 o
   4   2   4        745.09        719.76         7.96 o
   5   2   4        750.42        753.01         7.34 o
   6   2   4       1103.38       1168.01        11.01 o
   7   2   4        123.09         99.42         2.88 o
   8   2   4         27.30         35.49         1.80 o
   9   2   4         20.55         19.20         1.62 o
  10   2   4        112.20        125.97         5.41 o
  11   2   4         97.55         95.09         5.06 o
  12   2   4          6.27         10.58         2.30 o
  13   2   4          0.00          1.80         2.54 o
   1   3   4       3038.65       3244.48        18.15 o
   2   3   4        426.08        442.43         5.85 o
   3   3   4       3325.86       3366.09        18.97 o
   4   3   4        726.45        780.15         9.29 o
   5   3   4        350.81        418.82        10.47 o
   6   3   4        465.47        497.98         8.50 o
   7   3   4          8.81         10.07         1.26 o
   8   3   4       1850.66       1831.00        19.77 o
   9   3   4        239.44        243.97         6.47 o
  10   3   4          5.10          5.60         1.86 o
  11   3   4         83.81         79.18         4.94 o
  12   3   4          3.65          1.84         3.81 o
  13   3   4          2.22          3.93         2.78 o
   0   4   4        474.73        499.03        13.68 o
   1   4   4        254.61        251.82         6.94 o
   2   4   4         38.43         42.56         3.84 o
   3   4   4        701.23        626.74        11.59 o
   4   4   4       1144.19       1024.38        15.11 o
   5   4   4       1115.20       1144.16        19.25 o
   6   4   4        600.64        565.10        13.87 o
   7   4   4        255.09        243.14         9.45 o
   8   4   4        422.67        420.03        10.55 o
   9   4   4        136.50        135.23         6.11 o
  10   4   4          4.79          4.41         1.51 o
  11   4   4          0.08          2.20         1.58 o
  12   4   4          0.56          5.85         3.39 o
   1   5   4       1391.26       1429.93        18.51 o
   2   5   4        561.90        541.31        11.41 o
   3   5   4        376.56        369.21        12.07 o
   4   5   4         80.50         83.77         4.79 o
   5   5   4          5.28          4.91         2.06 o
   6   5   4        356.93        355.18        12.09 o
   7   5   4          0.57         -0.53         1.32 o
   8   5   4        257.16        248.30         8.82 o
   9   5   4         69.70         68.88         4.79 o
  10   5   4          6.16          9.73         2.16 o
  11   5   4         10.01          7.91         3.06 o
  12   5   4          2.39          4.82         2.83 o
   0   6   4        107.49         99.19         7.85 o
   1   6   4         53.79         59.18         4.21 o
   2   6   4        226.39        218.15         8.03 o
   3   6   4         37.89         47.36         4.40 o
   4   6   4        146.53        136.05         6.77 o
   5   6   4          0.45         -1.86         1.86 o
   6   6   4        121.15        114.45         7.48 o
   7   6   4          6.58          4.09         1.62 o
   8   6   4          2.43         -1.66         1.68 o
   9   6   4          0.02          0.38         1.26 o
  10   6   4          0.36         -0.65         2.15 o
  11   6   4         17.58         19.60         4.44 o
   1   7   4        131.55        144.37         7.13 o
   2   7   4          8.22          2.11         1.36 o
   3   7   4         50.14         48.60         4.29 o
   4   7   4        225.81        242.35        10.90 o
   5   7   4          9.55          3.90         1.82 o
   6   7   4         13.76         13.35         2.88 o
   7   7   4         26.35         28.46         4.14 o
   8   7   4          5.90          4.35         2.21 o
   9   7   4          3.99          3.34         2.18 o
  10   7   4         30.92         38.47         5.19 o
   0   8   4        172.05        282.96        15.12 o
   1   8   4          5.79          5.21         2.00 o
   2   8   4         11.65         14.00         2.65 o
   3   8   4         53.59         54.47         4.79 o
   4   8   4         27.10         35.31         4.70 o
   5   8   4         19.70         21.44         3.97 o
   6   8   4          5.22          3.22         2.12 o
   7   8   4         17.86         18.10         3.66 o
   8   8   4          1.25          0.87         1.89 o
   9   8   4          0.01         -0.94         1.98 o
   1   9   4          9.29         15.69         2.93 o
   2   9   4          4.97          3.98         2.68 o
   3   9   4         67.92         68.71         5.77 o
   4   9   4         31.78         26.46         4.50 o
   5   9   4         18.06         21.96         3.60 o
   6   9   4         12.96         10.76         5.44 o
   7   9   4          1.66          0.43         2.53 o
   8   9   4         11.68         13.85         3.58 o
   0  10   4         96.63        138.71        12.12 o
   1  10   4         79.05         94.56         7.16 o
   2  10   4         89.50        100.80         8.09 o
   3  10   4          1.98          2.73         2.24 o
   4  10   4         17.62         25.94         4.69 o
   5  10   4          0.96          3.52         2.66 o
   6  10   4         37.98         42.93         6.20 o
   1  11   4         25.12         27.80         4.24 o
   2  11   4         21.73         23.66         4.17 o
   1   1   5       2139.06       2100.33         6.99 o
   2   1   5        111.35        114.10         1.62 o
   3   1   5       1930.41       1956.31         9.04 o
   4   1   5         66.63         52.55         1.30 o
   5   1   5         17.16         27.02         1.06 o
   6   1   5         44.49         54.37         1.64 o
   7   1   5          0.27          0.59         0.66 o
   8   1   5        103.44        110.89         2.82 o
   9   1   5        103.76        107.56         4.25 o
  10   1   5         13.90         15.04         1.72 o
  11   1   5         40.69         41.68         3.07 o
  12   1   5         44.83         37.19         3.47 o
  13   1   5         17.84         25.29         4.45 o
   0   2   5       2162.67       2297.00        15.91 o
   1   2   5       2389.83       2248.10        10.73 o
   2   2   5        289.58        322.65         3.87 o
   3   2   5       2638.54       2561.61        10.89 o
   4   2   5        540.28        528.13         6.83 o
   5   2   5         86.49         78.20         2.37 o
   6   2   5        313.48        324.83         4.90 o
   7   2   5         84.88         84.26         2.70 o
   8   2   5        106.36        117.18         3.11 o
   9   2   5         28.11         26.22         2.31 o
  10   2   5          3.84          4.42         1.20 o
  11   2   5         60.12         57.52         3.97 o
  12   2   5          2.04          3.60         2.28 o
  13   2   5          0.30         -0.45         2.46 o
   1   3   5        878.63        892.46         8.65 o
   2   3   5       2179.19       2225.75        15.06 o
   3   3   5       1704.11       1700.15        13.31 o
   4   3   5        263.72        293.07         5.67 o
   5   3   5          1.73         15.43         2.10 o
   6   3   5         13.80         10.55         1.38 o
   7   3   5        624.91        571.35         9.03 o
   8   3   5        372.71        367.37         8.15 o
   9   3   5        474.18        472.11        10.63 o
  10   3   5          1.88          0.16         1.14 o
  11   3   5        159.36        145.12         6.67 o
  12   3   5         13.49         15.09         2.77 o
  13   3   5          0.24          3.69         2.99 o
   0   4   5        997.52       1019.61        20.48 o
   1   4   5        110.44        112.24         4.64 o
   2   4   5      10288.89      10900.39        45.62 o
   3   4   5       6357.41       6159.08        65.60 o
   4   4   5       1372.26       1345.66        17.36 o
   5   4   5        450.27        416.18        11.58 o
   6   4   5          3.08          1.08         1.37 o
   7   4   5        277.11        277.82         8.46 o
   8   4   5        155.98        139.88         6.09 o
   9   4   5          1.96          0.59         0.99 o
  10   4   5         24.76         30.43         3.36 o
  11   4   5         51.83         44.51         4.34 o
  12   4   5          3.50          0.95         1.53 o
   1   5   5        343.09        309.83         8.66 o
   2   5   5        134.08        114.92         6.90 o
   3   5   5        684.77        733.86        13.97 o
   4   5   5        220.75        235.65         8.02 o
   5   5   5       1024.55       1043.54        17.12 o
   6   5   5         20.82         27.71         3.56 o
   7   5   5        164.67        170.24         7.33 o
   8   5   5         25.58         22.09         2.73 o
   9   5   5        437.71        445.87        12.02 o
  10   5   5          3.06          3.35         1.81 o
  11   5   5         70.80         53.93         5.67 o
  12   5   5         18.62         34.31         4.52 o
   0   6   5         13.01         10.38         3.49 o
   1   6   5         14.74         11.70         1.98 o
   2   6   5          5.90          9.12         2.55 o
   3   6   5         42.61         32.40         3.68 o
   4   6   5          6.74          2.61         1.35 o
   5   6   5          0.30          0.83         1.44 o
   6   6   5          6.75          8.63         2.54 o
   7   6   5         32.16         36.24         4.65 o
   8   6   5          1.15         -0.46         2.83 o
   9   6   5          2.78          5.11         2.23 o
  10   6   5         16.21         16.68         3.16 o
  11   6   5         76.37         74.89         8.49 o
   1   7   5        178.64        190.63         8.14 o
   2   7   5          0.01         -0.52         1.48 o
   3   7   5         90.55         77.32         6.16 o
   4   7   5        209.07        215.80         9.16 o
   5   7   5         13.46         17.75         2.89 o
   6   7   5          0.14         -1.91         1.91 o
   7   7   5         13.25         13.33         3.14 o
   8   7   5          3.10          0.96         1.61 o
   9   7   5          0.98          5.28         3.75 o
  10   7   5          3.56         -1.13         2.66 o
   0   8   5          0.07          1.67         2.31 o
   1   8   5          5.73          6.30         1.92 o
   2   8   5         26.97         25.91         3.32 o
   3   8   5         33.75         33.61         4.46 o
   4   8   5          0.86          2.16         2.03 o
   5   8   5          7.78          2.80         2.06 o
   6   8   5          7.59          9.58         2.60 o
   7   8   5          8.41          7.33         2.65 o
   8   8   5          2.92          5.91         2.57 o
   9   8   5          1.55          5.35         2.16 o
   1   9   5        117.73        122.03         7.58 o
   2   9   5          0.08          1.42         1.81 o
   3   9   5          0.02          0.20         2.42 o
   4   9   5         37.64         37.35         5.17 o
   5   9   5          6.32          4.75         2.28 o
   6   9   5          0.14          0.36         2.26 o
   7   9   5         35.59         42.12         5.87 o
   0  10   5         51.71         44.77        10.62 o
   1  10   5          0.32          8.10         2.80 o
   2  10   5          1.60          3.74         3.65 o
   3  10   5         14.86         17.55         3.95 o
   4  10   5          1.16          3.21         2.01 o
   5  10   5          3.25          4.69         2.90 o
   1  11   5         16.58         19.14         3.53 o
   0   0   6       4047.56       4139.99        18.30 o
   1   0   6         11.38          2.72         0.49 o
   2   0   6       2212.65       2151.42        19.54 o
   3   0   6       3725.14       3393.82        38.50 o
   4   0   6        813.19        676.79        15.31 o
   5   0   6        997.28        977.26        14.63 o
   6   0   6         80.66         99.15         5.17 o
   7   0   6        920.38        941.32        17.11 o
   8   0   6         66.66         66.79         5.06 o
   9   0   6         11.42         83.27        13.26 o
  10   0   6        261.97        252.58        11.03 o
  11   0   6         21.13         26.82         4.25 o
  12   0   6         95.69         97.81         7.85 o
  13   0   6         30.81         20.42         7.84 o
   1   1   6         60.72         12.75         0.57 o
   2   1   6       2119.09       2037.93         8.06 o
   3   1   6       1100.16       1142.49         6.61 o
   4   1   6        144.44        133.40         2.77 o
   5   1   6       4604.51       4646.03        24.75 o
   6   1   6         57.41         52.96         1.34 o
   7   1   6        313.08        310.87         3.65 o
   8   1   6         25.33         24.05         1.20 o
   9   1   6        154.79        169.45         5.39 o
  10   1   6         80.00         82.77         4.00 o
  11   1   6        137.88        166.58         6.10 o
  12   1   6         15.97         12.89         2.63 o
  13   1   6          2.34         -1.32         2.18 o
   0   2   6        196.02        214.91         4.45 o
   1   2   6        472.89        389.14         3.98 o
   2   2   6       5179.31       5286.53        21.86 o
   3   2   6         33.82         19.82         1.09 o
   4   2   6        690.64        671.74         7.69 o
   5   2   6        125.55        106.83         3.79 o
   6   2   6        272.76        238.54         4.11 o
   7   2   6        995.01       1034.10         8.69 o
   8   2   6         11.02         11.93         1.03 o
   9   2   6        135.20        121.69         4.90 o
  10   2   6        386.67        392.96         8.79 o
  11   2   6        131.14        137.42         6.96 o
  12   2   6         26.20         26.52         3.33 o
  13   2   6          0.28          0.46         2.04 o
   1   3   6       1265.76       1215.62         9.67 o
   2   3   6        304.48        418.58         6.16 o
   3   3   6       2887.70       2960.93        17.48 o
   4   3   6       1744.16       1808.12        15.25 o
   5   3   6        884.60        902.08        15.16 o
   6   3   6         51.65        210.68        14.20 o
   7   3   6        208.06        219.13         7.49 o
   8   3   6        197.96        173.04         5.73 o
   9   3   6        289.49        273.00         8.14 o
  10   3   6        154.11        152.76         6.42 o
  11   3   6        207.65        223.03         8.92 o
  12   3   6         12.88          9.56         4.54 o
  13   3   6          0.08         -1.83         2.31 o
   0   4   6        327.78        388.33        12.23 o
   1   4   6       1210.79       1229.85        15.39 o
   2   4   6        214.43        206.40         6.95 o
   3   4   6       1638.83       1765.92        17.50 o
   4   4   6        908.94        994.66        14.87 o
   5   4   6        128.47        123.97         6.37 o
   6   4   6         18.32         20.20         3.61 o
   7   4   6         60.94         65.56         4.09 o
   8   4   6         16.57          5.70         1.49 o
   9   4   6        109.72        104.85         6.67 o
  10   4   6          1.37          2.73         2.28 o
  11   4   6          5.45          8.02         2.43 o
  12   4   6          9.67         15.29         2.89 o
   1   5   6        362.79        338.93         9.01 o
   2   5   6         11.95         17.78         2.89 o
   3   5   6        283.36        316.08         9.23 o
   4   5   6        102.96        110.52         5.54 o
   5   5   6        839.01        835.71        15.31 o
   6   5   6        750.47        680.87        19.82 o
   7   5   6          0.77          0.04         1.74 o
   8   5   6         16.05         14.54         2.24 o
   9   5   6        133.58        135.94         8.02 o
  10   5   6          4.79          5.82         2.44 o
  11   5   6          0.04          2.88         2.26 o
  12   5   6         99.37        108.37         9.39 o
   0   6   6         43.04         66.16         6.50 o
   1   6   6         20.81         17.53         2.39 o
   2   6   6         15.68         17.91         2.46 o
   4   6   6         22.12         17.78         2.62 o
   5   6   6         47.56         35.41         3.62 o
   6   6   6         28.80        134.82         8.43 o
   7   6   6         25.71         23.49         3.61 o
   8   6   6          1.52          2.23         1.69 o
   9   6   6         23.77         48.14         5.28 o
  10   6   6          0.19         -2.85         2.85 o
  11   6   6          1.16          4.96         3.46 o
   1   7   6         11.87          7.16         1.81 o
   2   7   6         96.70         99.36         5.90 o
   3   7   6        208.16        205.91         9.98 o
   4   7   6         24.12         31.98         4.84 o
   5   7   6          2.54         -1.53         1.53 o
   6   7   6          0.01         -2.05         2.05 o
   7   7   6          0.00         -0.64         2.08 o
   8   7   6         15.18         10.88         2.45 o
   9   7   6          0.01          6.29         2.58 o
  10   7   6          0.14         -0.43         3.11 o
   0   8   6         53.35         58.86        12.06 o
   1   8   6         36.07         51.04         4.68 o
   2   8   6         27.68         31.54         3.64 o
   3   8   6          1.23          0.17         2.93 o
   4   8   6          4.23          0.67         2.14 o
   5   8   6         23.90         22.56         3.62 o
   6   8   6          0.14         -0.41         2.06 o
   7   8   6         16.06         10.20         2.63 o
   8   8   6         44.35         49.85         5.17 o
   9   8   6          0.13          0.11         2.20 o
   1   9   6         12.18          5.01         2.17 o
   2   9   6         71.14         82.97         6.31 o
   3   9   6         16.16         25.73         4.39 o
   4   9   6          4.85          3.59         2.10 o
   5   9   6         89.58        120.39         8.02 o
   6   9   6          4.98          0.04         2.84 o
   7   9   6          1.39          1.28         3.34 o
   0  10   6          0.83          4.55         3.65 o
   1  10   6        106.77        126.67         8.29 o
   2  10   6          5.20          6.56         2.26 o
   3  10   6         18.69         26.67         4.77 o
   4  10   6          3.37          4.47         2.83 o
   5  10   6         37.04         43.20         5.19 o
   1   1   7        192.49        173.14         2.04 o
   2   1   7        279.93        351.58         3.46 o
   3   1   7        740.67        818.72         5.23 o
   4   1   7       1204.48       1214.19         9.55 o
   5   1   7          2.72          5.18         1.13 o
   6   1   7        394.23        377.31         5.84 o
   7   1   7          0.26          1.04         0.65 o
   8   1   7         81.11         65.55         3.11 o
   9   1   7        428.40        427.07         8.44 o
  10   1   7        634.45        640.84        11.11 o
  11   1   7          0.11          0.61         1.35 o
  12   1   7         29.94         28.19         3.48 o
  13   1   7          3.83          3.70         3.45 o
   0   2   7          9.60          1.31         0.59 o
   1   2   7        334.73        368.01         4.08 o
   2   2   7        559.67        520.09         5.13 o
   3   2   7         41.24         49.94         1.73 o
   4   2   7       3775.81       4057.76        33.72 o
   5   2   7        116.64        105.29         3.23 o
   6   2   7        571.35        533.50         5.94 o
   7   2   7          3.94          5.38         0.71 o
   8   2   7         91.81         80.72         2.32 o
   9   2   7        282.04        272.21         6.90 o
  10   2   7         59.61         58.44         3.49 o
  11   2   7         22.62         11.66         1.94 o
  12   2   7          0.42         -0.53         1.60 o
  13   2   7         27.74         22.48         4.16 o
   1   3   7        380.84        489.60         6.57 o
   2   3   7       1029.05        923.08         9.73 o
   3   3   7          3.86          5.69         0.98 o
   4   3   7          1.37          2.28         0.81 o
   5   3   7       1291.19       1340.14        18.39 o
   6   3   7        563.18        546.83        12.33 o
   7   3   7        230.31        233.64         5.46 o
   8   3   7        179.46        177.55         5.24 o
   9   3   7         45.84         59.07         3.61 o
  10   3   7          2.33          6.03         1.63 o
  11   3   7         44.92         48.41         4.35 o
  12   3   7          1.65          2.28         2.00 o
   0   4   7       5343.31       5134.07       100.54 o
   1   4   7        613.86        599.97        11.26 o
   2   4   7         14.48         17.38         1.78 o
   3   4   7         50.60         55.88         3.28 o
   4   4   7        187.30        159.32         5.19 o
   5   4   7        319.12        319.16         8.62 o
   6   4   7         97.06         91.07         5.58 o
   7   4   7         24.87         28.93         2.68 o
   8   4   7          5.33          1.70         1.15 o
   9   4   7        563.34        542.67        16.84 o
  10   4   7         99.25        109.18         7.37 o
  11   4   7         35.44         23.82         3.49 o
  12   4   7         33.13         22.84         3.79 o
   1   5   7        260.32        235.80         7.81 o
   2   5   7       2548.52       2568.20        26.25 o
   3   5   7         19.09         11.90         1.93 o
   4   5   7        665.77        642.51        16.35 o
   5   5   7          0.64          4.79         1.96 o
   6   5   7         68.65         61.96         5.26 o
   7   5   7        278.03        275.40        10.82 o
   8   5   7          0.65          1.08         1.51 o
   9   5   7          2.19          2.45         2.64 o
  10   5   7         23.46         21.84         9.53 o
  11   5   7        109.17         94.74         8.52 o
   0   6   7         25.79         21.55         3.84 o
   1   6   7         27.46         33.93         3.18 o
   2   6   7        104.11        108.71         7.56 o
   3   6   7         39.17         33.55         3.37 o
   4   6   7        630.52        598.38        14.00 o
   5   6   7        473.32        453.18        12.32 o
   6   6   7        100.54        106.13         7.27 o
   7   6   7          1.84          8.08         2.54 o
   8   6   7          5.01          4.11         1.67 o
   9   6   7         12.62          8.01         2.21 o
  10   6   7          1.01          1.51         2.23 o
  11   6   7          0.49          0.61         4.17 o
   1   7   7         31.85         37.40         3.75 o
   2   7   7         29.08         34.12         4.10 o
   3   7   7          2.23         -1.89         2.10 o
   4   7   7        307.35        323.97        11.24 o
   5   7   7         68.17         60.88         4.99 o
   6   7   7          0.06         -1.86         1.86 o
   8   7   7        111.03        126.97         7.59 o
   9   7   7          1.32         -2.63         4.93 o
  10   7   7         21.54          9.62         3.32 o
   0   8   7         32.56         32.86         6.03 o
   1   8   7         11.10         12.71         2.70 o
   2   8   7         25.81         25.00         3.82 o
   3   8   7          4.93          5.06         2.23 o
   4   8   7         12.59         14.56         2.85 o
   5   8   7         10.75         11.62         2.73 o
   6   8   7          1.13         -0.84         1.77 o
   7   8   7          1.44          2.83         2.45 o
   8   8   7          8.86          3.17         2.29 o
   9   8   7          0.00         -0.44         3.22 o
   1   9   7         64.15         72.70         5.88 o
   2   9   7          1.97         -0.49         2.62 o
   3   9   7          5.25          5.64         2.55 o
   4   9   7         10.00          8.36         2.38 o
   5   9   7          5.53          6.03         2.09 o
   6   9   7          2.66          6.95         5.58 o
   7   9   7         17.97         21.27         4.22 o
   0  10   7          6.02          7.72         4.77 o
   1  10   7          7.04          5.55         2.36 o
   2  10   7          7.93          9.25         3.38 o
   3  10   7          7.19          3.08         2.32 o
   4  10   7          1.45          6.54         2.63 o
   5  10   7         19.01         14.50         3.08 o
   0   0   8       7727.72       6848.48        28.02 o
   1   0   8        145.12        143.85         2.69 o
   2   0   8         26.01         14.26         0.98 o
   3   0   8          4.16          4.19         0.62 o
   4   0   8         98.22        110.58         4.53 o
   5   0   8        590.97        643.88         8.27 o
   6   0   8        149.64        178.95         5.08 o
   7   0   8        503.61        466.75        13.23 o
   8   0   8        251.72        256.20         9.85 o
   9   0   8        722.45        763.06        18.28 o
  10   0   8          7.69         13.22         4.19 o
  11   0   8        104.26        104.10         7.74 o
  12   0   8        191.10        186.90        11.02 o
  13   0   8         98.72         96.77        11.53 o
   1   1   8        765.15        647.41         3.97 o
   2   1   8       6080.45       6055.24        18.88 o
   3   1   8        362.71        417.23         3.48 o
   4   1   8        945.34        906.46         5.37 o
   5   1   8        328.36        284.80         4.12 o
   6   1   8        770.69        818.97         7.88 o
   7   1   8        269.81        264.56         5.32 o
   8   1   8         28.78         38.03         2.25 o
   9   1   8        273.31        262.19         7.01 o
  10   1   8         13.91         18.36         2.58 o
  11   1   8         86.54         86.03         5.47 o
  12   1   8          0.58          5.59         1.96 o
  13   1   8         13.20          9.76         3.40 o
   0   2   8       1996.12       1775.72        12.57 o
   1   2   8        620.17        599.54         5.31 o
   2   2   8       1465.91       1461.46        13.42 o
   3   2   8       2416.93       2529.74        11.98 o
   4   2   8       2379.56       2598.94        13.52 o
   5   2   8       1366.94       1401.07        12.61 o
   6   2   8        214.01        199.36         3.50 o
   7   2   8        281.44        264.15         3.60 o
   8   2   8         10.61          8.47         1.36 o
   9   2   8        202.52        190.98         5.76 o
  10   2   8         49.93         33.04         3.01 o
  11   2   8        170.52        163.97         6.95 o
  12   2   8          1.82          0.41         1.68 o
  13   2   8         11.14          1.60         3.38 o
   1   3   8       1687.99       1718.52        14.41 o
   2   3   8          8.88         18.23         1.41 o
   3   3   8          2.42          0.74         0.64 o
   4   3   8       2063.33       2030.30        14.57 o
   5   3   8        230.12        222.67         7.56 o
   6   3   8          0.24          1.00         1.17 o
   7   3   8         26.41         28.13         1.92 o
   8   3   8        206.57        218.14         5.68 o
   9   3   8         42.48         35.01         2.80 o
  10   3   8        481.76        490.28        12.69 o
  11   3   8         28.24         26.68         3.32 o
  12   3   8          0.65          1.09         1.65 o
   0   4   8       1381.81       1398.22        25.78 o
   1   4   8         73.37         71.63         3.90 o
   2   4   8        344.92        323.94         7.28 o
   3   4   8         85.19         87.64         3.81 o
   4   4   8         41.15         33.87         2.44 o
   5   4   8        406.13        404.14         9.73 o
   6   4   8         51.93         58.93         4.52 o
   7   4   8          0.53         -0.89         1.15 o
   8   4   8          4.62         52.56         8.48 o
   9   4   8          2.35          3.96         2.56 o
  10   4   8         19.32         20.03         3.06 o
  11   4   8         25.33         25.63         3.59 o
  12   4   8          2.48          3.28         1.87 o
   1   5   8          5.18          5.98         2.31 o
   2   5   8          0.47          3.98         1.57 o
   3   5   8         15.11         11.52         1.97 o
   4   5   8        125.35        128.69         5.99 o
   5   5   8        202.94        193.55         7.43 o
   6   5   8          0.87          0.17         1.71 o
   7   5   8        166.62        162.23         8.39 o
   8   5   8         27.05         21.08         2.64 o
   9   5   8         22.80         19.70         5.83 o
  10   5   8         46.39         38.33         5.78 o
  11   5   8          9.04          4.04         2.08 o
   0   6   8        945.88        906.79        23.04 o
   1   6   8        135.94        130.79         7.37 o
   2   6   8        112.06        106.58         5.94 o
   3   6   8          1.99          1.29         1.60 o
   4   6   8        108.70         93.96         5.66 o
   5   6   8         13.39         16.74         2.60 o
   6   6   8          5.10          5.61         2.83 o
   7   6   8         43.50         52.75         5.30 o
   8   6   8         44.23         46.04         4.98 o
   9   6   8          5.77          6.16         2.43 o
  10   6   8         34.87         20.12         4.90 o
  11   6   8          0.01          1.62         5.21 o
   1   7   8         64.19         80.42         5.47 o
   2   7   8        155.25        129.23         7.03 o
   3   7   8         41.57         51.65         4.58 o
   4   7   8         82.67         85.48         5.80 o
   5   7   8         47.92         40.94         4.29 o
   6   7   8        182.26        178.68         8.58 o
   7   7   8         92.30         80.41         6.96 o
   8   7   8         64.89         55.88         5.89 o
   9   7   8          4.08         -2.08         2.82 o
  10   7   8          5.86          5.92         2.47 o
   0   8   8          3.30         11.40         4.00 o
   1   8   8          2.30          5.57         2.00 o
   2   8   8          2.09          0.48         1.97 o
   3   8   8         32.14         34.63         3.74 o
   4   8   8          8.34         67.77         6.73 o
   5   8   8          6.52          2.35         2.04 o
   6   8   8         35.37         34.09         4.15 o
   7   8   8          0.28          0.64         2.10 o
   8   8   8          4.33         32.52         6.58 o
   1   9   8         72.76         95.90         6.87 o
   2   9   8         15.38         21.91         4.12 o
   3   9   8         22.05         13.76         3.41 o
   4   9   8        135.61        122.03         8.70 o
   5   9   8          2.17         -1.84         2.23 o
   6   9   8          5.00         16.01         3.83 o
   7   9   8          0.30          3.77         2.75 o
   0  10   8         39.87         17.30         4.78 o
   1  10   8         25.04         25.36         3.81 o
   2  10   8          2.56          3.32         3.09 o
   3  10   8          0.95          0.58         1.99 o
   4  10   8         17.52         22.90         4.92 o
   5  10   8         46.65         57.76         6.02 o
   1   1   9        229.57        199.55         2.34 o
   2   1   9       1556.73       1760.41         7.51 o
   3   1   9       1359.73       1383.19         6.37 o
   4   1   9        114.76        112.90         2.00 o
   5   1   9         63.64         65.30         2.37 o
   6   1   9        933.17        926.73        10.23 o
   7   1   9         96.07        102.52         3.25 o
   8   1   9        109.76        121.02         4.37 o
   9   1   9        123.86        122.74         4.75 o
  10   1   9        210.24        226.53         8.36 o
  11   1   9        199.84        202.39         8.48 o
  12   1   9        105.62        102.52         6.37 o
  13   1   9         28.67         30.75         4.24 o
   0   2   9        202.46        232.54         4.22 o
   1   2   9       2621.14       2401.84        11.77 o
   2   2   9        705.93        746.48         6.77 o
   3   2   9        124.94        211.22         3.42 o
   4   2   9         68.28         95.07         2.50 o
   5   2   9          2.68          6.15         0.71 o
   6   2   9         16.53         21.20         0.91 o
   7   2   9          1.41          1.01         0.52 o
   8   2   9        385.99        376.59         7.52 o
   9   2   9         77.40         77.89         3.70 o
  10   2   9         55.74         59.97         4.17 o
  11   2   9          8.40          8.23         3.45 o
  12   2   9         60.95         63.20         5.16 o
   1   3   9         17.69          3.31         0.73 o
   2   3   9          5.58         11.40         1.00 o
   3   3   9       2079.75       2086.75        13.53 o
   4   3   9         33.83         35.17         1.93 o
   5   3   9       1105.90       1049.00        16.01 o
   6   3   9         86.68         75.01         4.57 o
   7   3   9        305.04        308.99         6.08 o
   8   3   9        180.61        179.40         6.23 o
   9   3   9         23.58         18.84         2.58 o
  10   3   9         22.88         24.99         3.37 o
  11   3   9        122.41        123.18         6.87 o
  12   3   9          6.37          3.05         1.99 o
   0   4   9         42.62         45.88         4.82 o
   1   4   9        218.78        207.03         6.06 o
   2   4   9         70.70         60.68         3.22 o
   3   4   9        356.20        315.81         7.18 o
   4   4   9         31.46         31.55         2.33 o
   5   4   9         71.78         79.90         3.69 o
   6   4   9         12.52         11.61         2.23 o
   7   4   9        127.89        124.23         6.97 o
   8   4   9         56.80         63.22         8.53 o
   9   4   9         16.35         17.82         3.05 o
  10   4   9          4.21          6.43         2.14 o
  11   4   9         56.79         77.29         7.03 o
  12   4   9         17.76         19.51         4.26 o
   1   5   9         32.42         40.41         3.38 o
   2   5   9          3.79          1.76         1.32 o
   3   5   9         84.16         78.54         4.62 o
   4   5   9         31.85         24.81         2.71 o
   5   5   9       1104.58       1103.46        17.62 o
   6   5   9         50.85         44.11         4.41 o
   7   5   9          0.12          2.07         4.27 o
   8   5   9        105.86         82.54         6.15 o
   9   5   9         56.06         74.56         8.02 o
  10   5   9          2.36         -0.16         2.06 o
  11   5   9          8.72          6.45         2.65 o
   0   6   9        479.74        545.73        17.93 o
   1   6   9        505.14        494.91        12.67 o
   2   6   9         64.60         74.65         4.96 o
   3   6   9        186.27        287.12         9.79 o
   4   6   9         43.17         54.34         4.35 o
   5   6   9         90.15         98.90         9.16 o
   6   6   9         20.80         52.45         4.46 o
   7   6   9        259.32        257.96        11.36 o
   8   6   9         15.57          9.71         3.24 o
   9   6   9          0.25          3.92         3.49 o
  10   6   9         15.93         28.46         5.42 o
   1   7   9        214.03        216.93        10.30 o
   2   7   9        113.04        113.19         6.81 o
   3   7   9        184.99        183.77         8.45 o
   4   7   9         53.49         53.13         4.67 o
   5   7   9         72.18         93.87         6.23 o
   6   7   9         63.46         52.00         4.76 o
   7   7   9         56.62         33.84         4.66 o
   8   7   9         19.70         28.84         8.26 o
   9   7   9         14.86         17.45         4.67 o
   0   8   9         13.79         25.42         4.77 o
   1   8   9         22.31         22.64         4.02 o
   2   8   9         68.61         67.49         5.54 o
   3   8   9        114.89        116.77         8.22 o
   4   8   9         14.14         14.77         2.60 o
   5   8   9          0.75          0.34         1.94 o
   6   8   9        105.60         81.46         7.70 o
   7   8   9         25.63         16.24         4.70 o
   8   8   9         36.33         52.06        10.43 o
   1   9   9          2.21          5.30         2.35 o
   2   9   9          0.44         -1.28         2.28 o
   3   9   9         65.90        109.16         7.69 o
   4   9   9         22.23         20.78         3.49 o
   5   9   9          3.63          1.29         1.99 o
   6   9   9         65.51         66.46         6.11 o
   7   9   9          0.62          0.67         2.96 o
   0  10   9          4.30          1.45         7.39 o
   1  10   9          1.13          1.70         2.91 o
   2  10   9         16.97         12.29         5.16 o
   3  10   9         23.14         21.41         3.83 o
   4  10   9          5.67          5.46         2.13 o
   0   0  10      10780.20      10862.11        35.53 o
   1   0  10        336.52        383.32         4.98 o
   2   0  10       1046.48       1227.93        12.05 o
   3   0  10       8605.02       8978.12        28.71 o
   4   0  10       7938.94       8346.25        55.90 o
   5   0  10        833.09        945.59        20.20 o
   6   0  10        918.19        976.42         7.48 o
   7   0  10         51.37         58.19         2.41 o
   8   0  10         33.03         30.80         2.68 o
   9   0  10        268.25        238.36        10.62 o
  10   0  10         15.16         12.91         3.61 o
  11   0  10          9.73          1.97         2.50 o
  12   0  10         51.66         38.52         6.54 o
   1   1  10         27.69          6.95         0.66 o
   2   1  10       3910.09       3853.33        12.51 o
   3   1  10        221.69        227.73         3.07 o
   4   1  10       1129.73       1093.30         6.25 o
   5   1  10       2120.80       2042.36        14.65 o
   6   1  10         17.91         15.76         1.26 o
   7   1  10         37.84         39.76         2.27 o
   8   1  10        143.65        148.24         4.74 o
   9   1  10        610.22        660.68        13.47 o
  10   1  10        186.59        188.06         7.72 o
  11   1  10        298.02        284.25        10.05 o
  12   1  10         30.64         24.55         4.60 o
   0   2  10        202.77        166.62         4.32 o
   1   2  10       1634.50       1618.07         9.16 o
   2   2  10         12.65         16.62         1.01 o
   3   2  10        511.87        504.32         5.19 o
   4   2  10        327.19        330.65         4.50 o
   5   2  10          7.12          8.67         0.66 o
   6   2  10        419.62        410.92         3.58 o
   7   2  10         34.26         42.80         2.14 o
   8   2  10        179.29        178.92         5.14 o
   9   2  10        193.43        216.53         7.25 o
  10   2  10        140.11        153.68         6.52 o
  11   2  10          5.03          8.42         1.94 o
  12   2  10         18.32         10.40         2.99 o
   1   3  10       1106.88       1096.13        11.59 o
   2   3  10        667.19        708.88         9.09 o
   3   3  10        148.28        139.89         3.28 o
   4   3  10       1033.99       1008.74         9.26 o
   5   3  10          0.35          0.10         0.64 o
   6   3  10         17.38         17.09         1.84 o
   7   3  10          1.57          2.43         0.92 o
   8   3  10          6.16          4.99         1.98 o
   9   3  10          4.92          2.66         1.80 o
  10   3  10          0.45         -0.08         1.99 o
  11   3  10         58.55         69.24         6.15 o
  12   3  10          3.81          3.03         3.86 o
   0   4  10        107.29        115.14         7.60 o
   1   4  10        270.44        229.16         7.53 o
   2   4  10        371.72        351.45         7.04 o
   3   4  10         58.10         57.68         3.10 o
   4   4  10         25.59         32.04         2.34 o
   5   4  10         99.59        100.07         4.05 o
   6   4  10        127.36        119.43         6.26 o
   7   4  10         79.16         59.94         4.75 o
   8   4  10          2.60          3.18         2.26 o
   9   4  10          5.65         12.71         2.97 o
  10   4  10          0.24         -1.15         2.90 o
  11   4  10          2.05          6.86         2.67 o
  12   4  10          4.39          5.60         2.55 o
   1   5  10         29.75         32.26         2.76 o
   2   5  10        129.26        151.45         6.37 o
   3   5  10         39.62         42.83         3.51 o
   4   5  10        152.66        152.49         6.46 o
   5   5  10        102.45        109.23         5.58 o
   6   5  10         96.52         95.69         6.28 o
   7   5  10        115.97        116.17         6.99 o
   8   5  10          2.64         -0.71         2.11 o
   9   5  10         24.77         32.23         5.62 o
  10   5  10          0.42          1.69         6.29 o
  11   5  10         10.55         12.15         3.50 o
   0   6  10         15.08         18.86         6.11 o
   1   6  10         21.26         25.36         3.15 o
   2   6  10         15.43         13.24         2.09 o
   3   6  10         14.79          9.88         4.02 o
   4   6  10        141.35        154.92         7.19 o
   5   6  10         21.47         23.17         2.98 o
   6   6  10        246.39        236.96        10.24 o
   7   6  10         33.13         26.89         3.80 o
   8   6  10          5.30          4.41         2.94 o
   9   6  10          3.38          6.63         3.15 o
  10   6  10          1.32          0.75         3.12 o
   1   7  10          2.90          4.04         2.07 o
   2   7  10          0.22          0.35         1.50 o
   3   7  10        445.15        440.49        13.08 o
   4   7  10          4.99          1.02         1.88 o
   5   7  10         33.20         19.73         3.05 o
   6   7  10         67.01         68.27         5.32 o
   7   7  10          0.12          6.83         2.87 o
   8   7  10         51.52         36.79         6.47 o
   9   7  10          5.31          2.10         5.87 o
   0   8  10        139.27        116.76        11.38 o
   1   8  10        145.74        138.74         7.95 o
   2   8  10        143.23        138.09         7.97 o
   3   8  10        114.82        123.48         7.56 o
   4   8  10        119.24        145.60         8.31 o
   5   8  10          4.53          9.33         2.53 o
   6   8  10          9.87         14.34         3.24 o
   7   8  10          0.14          3.42         8.18 o
   8   8  10          8.36          6.57         4.00 o
   1   9  10         22.75         15.65         3.34 o
   2   9  10          7.06          7.38         2.35 o
   3   9  10         20.25         12.85         2.80 o
   4   9  10         95.30         90.23         6.91 o
   5   9  10          0.50         -0.42         2.32 o
   6   9  10          3.68          1.00         1.99 o
   0  10  10          2.56          6.63         5.39 o
   1  10  10          0.46          0.99         2.39 o
   2  10  10         19.22         13.83         3.07 o
   3  10  10         15.50         14.32         3.11 o
   4  10  10          0.23         -0.31         2.02 o
   1   1  11       1868.24       2066.56        10.80 o
   2   1  11        267.36        260.98         4.07 o
   3   1  11         22.09         18.49         1.03 o
   4   1  11        168.72        159.47         2.41 o
   5   1  11         55.98         53.61         1.99 o
   6   1  11         77.18         74.92         2.90 o
   7   1  11        815.52        810.61        15.09 o
   8   1  11        727.63        736.24        13.49 o
   9   1  11        245.79        244.14         8.34 o
  10   1  11         40.73         37.60         3.60 o
  11   1  11          4.48          1.38         2.04 o
  12   1  11         13.86         11.13         2.70 o
   0   2  11        217.04        287.41         7.19 o
   1   2  11          9.03         13.59         0.85 o
   2   2  11        209.05        194.20         3.42 o
   3   2  11        298.13        283.64         5.23 o
   4   2  11         23.09         36.43         1.66 o
   5   2  11          5.66          9.40         0.79 o
   6   2  11         25.37         19.71         1.02 o
   7   2  11        180.56        185.95         4.00 o
   8   2  11         13.26          6.45         1.96 o
   9   2  11         34.25         28.30         2.70 o
  10   2  11         45.61         50.47         3.87 o
  11   2  11          1.83          4.54         1.97 o
  12   2  11         50.31         53.02         5.00 o
   1   3  11        158.00        172.71         4.64 o
   2   3  11        349.52        300.57         5.97 o
   3   3  11        157.06        143.55         4.13 o
   4   3  11          0.92          0.96         0.51 o
   5   3  11        174.94        148.22         3.46 o
   6   3  11        297.16        286.46         6.36 o
   7   3  11          1.25          0.92         0.95 o
   8   3  11        177.00        180.02         6.96 o
   9   3  11         16.41         11.24         1.97 o
  10   3  11          9.27          9.45         3.14 o
  11   3  11          5.00          5.19         2.46 o
  12   3  11         14.75         20.58         4.05 o
   0   4  11       1191.86       1065.25        23.04 o
   1   4  11         18.65         15.19         2.05 o
   2   4  11         17.09         18.56         1.87 o
   3   4  11        152.36        134.85         4.32 o
   4   4  11        468.10        414.13         7.48 o
   5   4  11          0.99          0.00         0.80 o
   6   4  11         23.87         28.31         3.07 o
   7   4  11         32.59         28.42         3.19 o
   8   4  11         15.98         13.56         7.83 o
   9   4  11          1.77          2.34         1.63 o
  10   4  11         24.05         15.35         4.87 o
  11   4  11          3.73          2.13         2.34 o
   1   5  11         15.89         16.53         2.27 o
   2   5  11        993.15        971.51        15.18 o
   3   5  11        297.74        283.24         8.76 o
   4   5  11         11.81         11.18         1.86 o
   5   5  11         44.83         43.15         3.49 o
   6   5  11         53.42         57.02         4.76 o
   7   5  11         24.42         31.52         3.81 o
   8   5  11        168.45        170.60        11.95 o
   9   5  11          7.40          3.57         3.80 o
  10   5  11         31.58         26.89         5.22 o
  11   5  11          0.04          1.35         2.35 o
   0   6  11        675.18        679.69        22.22 o
   1   6  11         14.11         11.86         3.34 o
   2   6  11        130.88        140.06         6.80 o
   3   6  11        200.49        191.86         7.99 o
   4   6  11        150.31        136.39         6.82 o
   5   6  11          0.62          3.45         1.42 o
   6   6  11          0.44          1.13         1.74 o
   7   6  11         34.47         50.07         6.91 o
   8   6  11          0.15         -3.12         3.12 o
   9   6  11          0.31         -2.12         2.68 o
  10   6  11         24.38         31.84         5.87 o
   1   7  11         21.21         26.02         3.85 o
   2   7  11         43.45         51.18         4.54 o
   3   7  11         17.97         11.83         2.37 o
   4   7  11        107.14        104.65         6.52 o
   5   7  11         11.20         -1.75         1.91 o
   6   7  11         57.22         62.64         5.17 o
   7   7  11         26.09         34.97         6.19 o
   8   7  11         42.97         75.55         9.01 o
   9   7  11         68.40         70.73         8.81 o
   0   8  11        186.20        196.23        14.15 o
   1   8  11        141.72        149.44         8.27 o
   2   8  11        101.30        120.32         7.49 o
   3   8  11          2.52          2.07         1.95 o
   4   8  11         51.75         61.77         5.44 o
   5   8  11         87.30         74.57         5.98 o
   6   8  11        170.13        184.08        13.24 o
   7   8  11         18.29         22.28         5.98 o
   8   8  11          3.49         -2.54         2.85 o
   1   9  11          7.22          7.36         2.41 o
   2   9  11          1.41         -1.66         2.06 o
   3   9  11         53.24         41.21         4.75 o
   4   9  11         33.36         48.39         5.18 o
   5   9  11         10.49          2.46         1.79 o
   6   9  11         22.55         20.09         4.55 o
   0  10  11          1.57          0.16         6.76 o
   1  10  11          0.80         -0.47         2.11 o
   2  10  11          0.15          2.20         2.46 o
   3  10  11          7.85          6.47         4.57 o
   0   0  12       3830.33       3773.09        26.89 o
   1   0  12        519.41        541.70         7.03 o
   2   0  12        687.63        711.19         7.59 o
   3   0  12       1365.85       1252.26        12.32 o
   4   0  12          0.55          3.20         1.76 o
   5   0  12         27.67         28.72         3.98 o
   6   0  12       1189.95       1205.29        45.77 o
   7   0  12       5037.12       4964.02        91.50 o
   8   0  12        244.47        223.32        12.53 o
   9   0  12         27.82         34.78         6.79 o
  10   0  12        251.88        278.15        29.68 o
  11   0  12         15.67          6.56         3.01 o
  12   0  12         23.95         28.61         5.91 o
   1   1  12       3331.79       3315.52        14.23 o
   2   1  12         21.64         47.68         1.57 o
   3   1  12         29.04         43.26         1.58 o
   4   1  12          1.74          0.92         0.65 o
   5   1  12       1376.11       1328.20        12.43 o
   6   1  12        150.59        147.32         3.63 o
   7   1  12        116.35        118.89         5.11 o
   8   1  12          0.05          1.90         1.75 o
   9   1  12         15.42         17.22         2.52 o
  10   1  12          5.64          1.55         1.87 o
  11   1  12         10.37          4.68         1.92 o
  12   1  12         60.84         63.21         5.85 o
   0   2  12         12.54          6.39         1.14 o
   1   2  12       1300.75       1325.56         9.49 o
   2   2  12          0.70          0.93         0.33 o
   3   2  12        603.30        604.74         5.81 o
   4   2  12        402.60        386.21         4.35 o
   5   2  12         25.33         24.14         1.20 o
   6   2  12          1.00          0.55         1.11 o
   7   2  12        316.07        311.35         7.81 o
   8   2  12        194.59        206.23         6.81 o
   9   2  12          0.31          0.84         1.17 o
  10   2  12         24.69         28.55         3.44 o
  11   2  12         14.09         15.93         2.82 o
  12   2  12         33.47         25.81         3.86 o
   1   3  12        972.27        926.41        17.52 o
   2   3  12         69.72         70.29         3.24 o
   3   3  12        340.90        406.06         6.89 o
   4   3  12        258.50        239.31         4.42 o
   5   3  12         41.87         45.11         2.18 o
   6   3  12        237.42        280.81         5.32 o
   7   3  12        101.89         93.18         4.74 o
   8   3  12        188.99        209.55         7.04 o
   9   3  12          7.03          9.28         2.93 o
  10   3  12          5.63          3.81         2.88 o
  11   3  12         33.94         47.26         8.31 o
  12   3  12         62.79         54.29         6.49 o
   0   4  12         16.72         12.67         3.72 o
   1   4  12         68.56         78.77         4.52 o
   2   4  12         76.02         86.95         4.09 o
   3   4  12         22.76         26.75         2.25 o
   4   4  12         84.65         90.44         3.48 o
   5   4  12          0.13         -1.00         1.00 o
   6   4  12        144.22        152.34         5.72 o
   7   4  12          0.24          1.11         4.20 o
   8   4  12          1.12          1.33         1.30 o
   9   4  12         21.44         20.73         4.37 o
  10   4  12         10.75         14.99         3.55 o
  11   4  12          1.72          4.43         2.48 o
   1   5  12        213.78        220.04         8.23 o
   2   5  12         98.79         89.43         5.26 o
   3   5  12         80.75         67.95         3.87 o
   4   5  12         16.05          8.69         1.41 o
   5   5  12         36.40         28.60         2.61 o
   6   5  12         59.34         62.93         4.28 o
   7   5  12          5.68          7.38         3.22 o
   8   5  12         20.87         19.30         8.60 o
   9   5  12          5.68         -0.34         2.35 o
  10   5  12         24.67         35.28         6.05 o
   0   6  12          4.89          5.61         6.80 o
   1   6  12        384.41        401.82        12.23 o
   2   6  12        390.29        387.47        12.00 o
   3   6  12          6.95         10.10         2.02 o
   4   6  12         87.99         72.47         4.95 o
   5   6  12        306.00        303.57        10.04 o
   6   6  12         72.57         89.46         5.59 o
   7   6  12          9.96          1.82         3.28 o
   8   6  12          5.18          8.34         3.71 o
   9   6  12          3.69          4.80         2.90 o
  10   6  12          0.14          3.76         3.05 o
   1   7  12          5.18          3.84         2.16 o
   2   7  12        228.07        232.74         8.69 o
   3   7  12         66.00         66.40         5.18 o
   4   7  12         34.76         30.68         3.92 o
   5   7  12         81.51         81.27         5.76 o
   6   7  12          0.00          3.91         4.35 o
   7   7  12          3.60          3.90         2.79 o
   8   7  12         36.53         17.66         4.29 o
   9   7  12          0.46          1.65         2.86 o
   0   8  12         17.67         23.54         5.55 o
   1   8  12          4.21          4.65         1.86 o
   2   8  12         81.95         78.57         5.99 o
   3   8  12         22.31         12.16         2.40 o
   4   8  12         26.30         50.39         5.00 o
   5   8  12         17.41         16.51         3.11 o
   6   8  12          0.96          2.86         2.59 o
   7   8  12         71.08         70.84         9.21 o
   1   9  12          2.66          4.32         2.24 o
   2   9  12         89.46         76.54         6.32 o
   3   9  12          0.12          7.05         3.08 o
   4   9  12          5.35          5.25         2.51 o
   5   9  12         17.56         25.60         4.87 o
   0  10  12          3.92         11.66         3.85 o
   1  10  12          0.02          2.11         2.70 o
   2  10  12          2.22         -0.43         1.98 o
   1   1  13          7.94         20.75         1.41 o
   2   1  13          5.47          4.01         0.73 o
   3   1  13        935.54        885.59         6.82 o
   4   1  13        333.12        333.75         4.63 o
   5   1  13        266.01        254.40         4.40 o
   6   1  13         72.12         64.71         4.48 o
   7   1  13        108.47        104.31         4.85 o
   8   1  13        148.46        146.26         6.16 o
   9   1  13          4.06          3.10         1.74 o
  10   1  13         10.25         14.56         2.88 o
  11   1  13          6.02          6.33         2.18 o
  12   1  13         72.66         73.44         6.45 o
   0   2  13        824.81        831.59        12.93 o
   1   2  13       2596.36       2475.20        14.26 o
   2   2  13        158.76        171.41         3.40 o
   3   2  13        309.77        292.21         4.11 o
   4   2  13         14.84         15.87         0.88 o
   5   2  13        348.44        325.20         4.26 o
   6   2  13        501.15        474.48         7.90 o
   7   2  13        355.58        343.46         8.73 o
   8   2  13        138.47        134.63         5.55 o
   9   2  13         49.32         48.70         4.23 o
  10   2  13         10.07         10.56         2.16 o
  11   2  13          0.12          1.91         1.77 o
  12   2  13          1.70         -1.31         2.38 o
   1   3  13        695.82        622.62         8.11 o
   2   3  13         33.92         36.98         2.41 o
   3   3  13        357.27        334.17         6.24 o
   4   3  13          6.94          3.91         0.62 o
   5   3  13         37.70         39.22         2.30 o
   6   3  13         15.03         10.65         1.72 o
   7   3  13         86.22         76.62         4.40 o
   8   3  13        101.12         92.32         5.62 o
   9   3  13        126.56        141.17         7.23 o
  10   3  13         15.09         12.35         2.69 o
  11   3  13         10.89         19.05         3.62 o
   0   4  13        131.88        133.99         8.46 o
   1   4  13          0.10         -0.70         1.34 o
   2   4  13         17.69         19.51         2.45 o
   3   4  13        423.18        401.21         8.58 o
   4   4  13         75.50         59.49         4.02 o
   5   4  13          1.59          1.86         1.10 o
   6   4  13         71.68         59.92         4.65 o
   7   4  13         20.03         26.53         6.05 o
   8   4  13         15.15         14.58         3.68 o
   9   4  13         13.63         10.37         3.31 o
  10   4  13          6.11         11.29         4.04 o
  11   4  13         78.70        108.33         8.78 o
   1   5  13         24.62         25.44         2.96 o
   2   5  13          9.02          3.87         2.69 o
   3   5  13        172.32        160.37         7.79 o
   4   5  13          0.44          1.79         1.44 o
   5   5  13        158.49        181.27         6.22 o
   6   5  13        177.91        140.91         6.60 o
   7   5  13          3.36          2.54         1.93 o
   8   5  13          3.04          5.41         2.76 o
   9   5  13        111.59        136.68        11.35 o
  10   5  13          7.03          5.44         2.41 o
   0   6  13        832.11        836.07        25.09 o
   1   6  13        116.64        124.42         6.94 o
   2   6  13        213.21        217.48         9.14 o
   3   6  13        477.84        495.26        13.71 o
   4   6  13         42.33         36.04         3.21 o
   5   6  13         60.82         58.86         4.02 o
   6   6  13         11.94         16.21         2.74 o
   7   6  13          0.21          4.72         3.32 o
   8   6  13         12.23         11.53         3.62 o
   9   6  13         23.94         17.80         4.39 o
   1   7  13         11.82          3.27         1.79 o
   2   7  13        172.46        159.93         9.39 o
   3   7  13          0.52         -0.78         1.53 o
   4   7  13         68.35         65.28         4.66 o
   5   7  13        137.66        161.89         8.02 o
   6   7  13         15.55         11.55         2.87 o
   7   7  13          0.81         -3.11         3.11 o
   8   7  13          3.80         -0.19         3.01 o
   0   8  13         26.89         24.83         6.46 o
   1   8  13         44.36         42.36         4.60 o
   2   8  13          0.00         -1.71         1.71 o
   3   8  13         29.08         39.60         3.90 o
   4   8  13          1.60          2.61         2.77 o
   5   8  13          9.25          7.71         2.73 o
   6   8  13          5.92          7.88         4.70 o
   7   8  13          5.26         -0.15         2.66 o
   1   9  13          5.42          3.90         2.11 o
   2   9  13          0.18         -2.34         2.34 o
   3   9  13          6.69          3.83         2.50 o
   4   9  13          6.03          2.94         1.90 o
   5   9  13          3.71          6.45         3.07 o
   0  10  13          6.69          3.01         7.30 o
   1  10  13         10.35          6.78         2.60 o
   0   0  14         17.52         42.81         3.23 o
   1   0  14        460.02        537.13         8.48 o
   2   0  14        288.21        269.02         5.18 o
   3   0  14          1.36          1.55         1.05 o
   4   0  14       1698.21       1592.46        19.31 o
   5   0  14          6.08          7.36         2.22 o
   6   0  14         37.70         39.92         4.97 o
   7   0  14        603.17        664.89        21.09 o
   8   0  14         93.85         88.68         8.22 o
   9   0  14        155.73        163.37        11.72 o
  10   0  14        245.46        265.31        15.50 o
  11   0  14          4.05          1.95         6.51 o
  12   0  14         26.84         35.83        10.09 o
   1   1  14        413.23        367.71         5.81 o
   2   1  14       2284.23       2209.45        10.58 o
   3   1  14         69.62         79.23         2.51 o
   4   1  14        275.58        255.43         5.08 o
   5   1  14        211.85        201.85         4.11 o
   6   1  14          8.04          8.51         1.96 o
   7   1  14          5.26          4.92         1.90 o
   8   1  14        397.31        402.59        12.33 o
   9   1  14          0.31          1.34         1.71 o
  10   1  14          0.37          4.71         1.91 o
  11   1  14         37.87         43.91         4.87 o
  12   1  14          1.29         -0.13         1.92 o
   0   2  14        464.15        473.92         8.57 o
   1   2  14         26.86         21.15         1.32 o
   2   2  14        155.96        163.30         4.23 o
   3   2  14          5.05          1.88         0.54 o
   4   2  14       1326.14       1264.66        10.20 o
   5   2  14        293.26        255.77         7.66 o
   6   2  14        826.81        790.36        10.31 o
   7   2  14        192.25        220.51         8.12 o
   8   2  14        170.68        180.51         7.70 o
   9   2  14         33.24         39.57         3.78 o
  10   2  14          9.18          2.86         1.93 o
  11   2  14          1.71          0.82         1.70 o
   1   3  14          0.92          1.02         0.74 o
   2   3  14        349.02        350.68         6.39 o
   3   3  14         30.52         25.66         2.21 o
   4   3  14         58.77         50.53         2.64 o
   5   3  14        164.39        160.06         4.60 o
   6   3  14        234.92        240.87         5.90 o
   7   3  14         11.83          1.56         2.37 o
   8   3  14          6.11         11.43         2.22 o
   9   3  14         10.56          7.50         1.92 o
  10   3  14          6.22          0.03         1.67 o
  11   3  14         45.27         59.01         5.98 o
   0   4  14         62.45         68.74         6.67 o
   1   4  14         80.33         68.60         3.78 o
   2   4  14         22.83         17.55         2.17 o
   3   4  14          0.90          1.34         1.50 o
   4   4  14         99.14         91.07         4.91 o
   5   4  14        460.76        417.97        12.02 o
   6   4  14        165.76        148.45         7.18 o
   7   4  14         57.18         51.72         6.49 o
   8   4  14         86.62         63.84         7.47 o
   9   4  14         12.15          6.11         2.51 o
  10   4  14         26.56         36.20         5.22 o
  11   4  14          3.64          5.99         3.10 o
   1   5  14        604.17        621.56        14.14 o
   2   5  14         52.41         54.70         4.30 o
   3   5  14        467.12        438.73        11.81 o
   4   5  14        147.92        136.97         6.66 o
   5   5  14          1.59          1.28         1.26 o
   6   5  14          1.71          0.26         2.06 o
   7   5  14         17.71         11.35         3.57 o
   8   5  14         24.12         26.63         7.38 o
   9   5  14          0.77          5.68         3.10 o
  10   5  14         17.06         20.50         5.19 o
   0   6  14        774.39        791.92        24.41 o
   1   6  14         94.11         74.96         5.38 o
   2   6  14          6.77          7.01         2.15 o
   3   6  14         39.86         34.18         3.69 o
   4   6  14         10.10          7.14         1.99 o
   5   6  14          1.34          0.58         1.70 o
   6   6  14          6.36          6.15         1.90 o
   7   6  14         74.41         67.93         8.33 o
   8   6  14         78.70         83.20         9.25 o
   9   6  14          0.61          2.53         5.38 o
   1   7  14         70.57         73.92         5.74 o
   2   7  14         50.76         53.30         4.90 o
   3   7  14         45.95         43.99         4.46 o
   4   7  14         60.88         59.90         4.48 o
   5   7  14        108.64        103.32         6.85 o
   6   7  14         24.35         13.67         3.30 o
   7   7  14          3.26         31.24         6.15 o
   8   7  14          4.42          2.60         2.70 o
   0   8  14         24.32         21.93         4.99 o
   1   8  14          4.07          4.37         2.02 o
   2   8  14         11.76          9.49         3.14 o
   3   8  14          1.08         -0.70         2.21 o
   4   8  14         37.79         38.19         3.96 o
   5   8  14         20.12         17.42         3.10 o
   6   8  14          5.88          7.28         2.89 o
   7   8  14          2.79          8.22         4.16 o
   1   9  14          0.34         -1.73         2.01 o
   2   9  14          9.45         11.15         4.06 o
   3   9  14          9.90          5.91         2.62 o
   4   9  14          0.05         -2.21         2.21 o
   1   1  15        286.13        268.27         4.74 o
   2   1  15         78.86         78.01         2.10 o
   3   1  15          0.17          0.69         0.53 o
   4   1  15          4.28          3.05         1.25 o
   5   1  15          5.76          5.49         1.08 o
   6   1  15         67.75         68.24         4.74 o
   7   1  15          0.07         -0.40         1.73 o
   8   1  15          9.66         10.85         2.32 o
   9   1  15          5.82          3.86         2.30 o
  10   1  15         75.74         68.26         5.80 o
  11   1  15         17.60         16.39         3.26 o
   0   2  15        393.69        385.08        10.18 o
   1   2  15        103.18         94.24         3.07 o
   2   2  15        892.11        854.61         9.85 o
   3   2  15        394.19        385.55         5.85 o
   4   2  15          3.80          9.75         1.07 o
   5   2  15         34.66         37.96         2.38 o
   6   2  15        305.05        319.62         9.36 o
   7   2  15         82.46         80.28         5.01 o
   8   2  15        149.54        156.48         7.29 o
   9   2  15         18.81         17.77         3.54 o
  10   2  15          0.43         -0.26         1.75 o
  11   2  15          7.38         12.92         2.72 o
   1   3  15         17.88         20.12         1.72 o
   2   3  15        350.27        331.94         6.14 o
   3   3  15        874.29        821.11         9.84 o
   4   3  15          0.65          0.32         0.78 o
   5   3  15          0.56         -0.25         0.80 o
   6   3  15        687.13        689.27        37.56 o
   7   3  15        100.88         90.72         5.97 o
   8   3  15         21.95         14.34         2.53 o
   9   3  15          1.40          4.57         1.93 o
  10   3  15          5.86          7.86         2.15 o
  11   3  15         10.64         18.82         4.22 o
   0   4  15       6282.25       6033.77        57.27 o
   1   4  15       1171.93       1141.70        29.27 o
   2   4  15         11.09          9.87         2.38 o
   3   4  15        186.46        165.09         6.64 o
   4   4  15         25.66         29.74         2.93 o
   5   4  15         49.44         58.13         3.85 o
   6   4  15        169.20        141.38        10.64 o
   7   4  15          0.62          3.25         5.61 o
   8   4  15          2.43          3.42         2.15 o
   9   4  15         11.21         13.13         3.21 o
  10   4  15          0.40          5.99         2.50 o
   1   5  15        134.95        140.91         6.76 o
   2   5  15          0.92          4.07         1.72 o
   3   5  15         27.56         16.67         4.38 o
   4   5  15          0.52          0.27         1.55 o
   5   5  15         59.26         61.30         4.46 o
   6   5  15        180.35        184.96        12.57 o
   7   5  15         15.56         18.71         4.63 o
   8   5  15         32.22         39.61         6.28 o
   9   5  15          0.01          2.32         3.13 o
  10   5  15          0.04          0.51         2.85 o
   0   6  15        244.72        234.25        13.63 o
   1   6  15         65.04         64.28         5.12 o
   2   6  15         43.10         32.27         3.64 o
   3   6  15         21.15         33.69         3.72 o
   4   6  15          0.66         -1.82         1.82 o
   5   6  15         19.31         17.73         2.62 o
   6   6  15         25.34         38.08         6.27 o
   7   6  15         89.26         72.08        11.69 o
   8   6  15         13.80          4.64         8.42 o
   9   6  15          2.21          3.71         3.33 o
   1   7  15         56.05         57.41         5.43 o
   2   7  15          6.10          4.73         1.93 o
   3   7  15          5.03          6.87         2.02 o
   4   7  15         67.14         75.95         6.75 o
   5   7  15          3.53          0.21         1.71 o
   6   7  15         16.89         20.26         5.10 o
   7   7  15          1.47         -2.05         2.63 o
   8   7  15         22.43         36.20         6.71 o
   0   8  15          0.39          5.78         3.12 o
   1   8  15          0.03          1.20         2.52 o
   2   8  15          0.01          1.55         2.07 o
   3   8  15          0.27         -2.04         2.04 o
   4   8  15          3.95          3.64         2.03 o
   5   8  15         16.20         12.73         4.08 o
   6   8  15         13.51         20.88         5.84 o
   1   9  15         13.87         12.48         3.05 o
   2   9  15          0.04         -0.80         2.05 o
   3   9  15          3.22          3.73         2.31 o
   4   9  15          7.64          6.86         2.89 o
   0   0  16         34.42         28.14         2.42 o
   1   0  16         25.80         22.00         1.80 o
   2   0  16         11.37         10.35         1.63 o
   3   0  16        351.62        315.76         8.33 o
   4   0  16          5.92          1.82         1.29 o
   5   0  16          0.14         -0.22         2.68 o
   6   0  16        100.85         77.68         7.23 o
   7   0  16        349.76        383.76        16.70 o
   8   0  16         30.14         35.63         5.62 o
   9   0  16          1.89         -0.25         3.32 o
  10   0  16          2.51          2.90         3.35 o
  11   0  16         30.91         40.51         8.45 o
   1   1  16        893.70        867.93         7.64 o
   2   1  16        400.10        365.55         3.82 o
   3   1  16        129.86        115.85         2.99 o
   4   1  16         37.12         38.67         2.57 o
   5   1  16        962.61        937.93        12.16 o
   6   1  16        305.57        288.07         9.78 o
   7   1  16         91.58         85.82         5.59 o
   8   1  16         20.35          7.70         2.12 o
   9   1  16        121.58        130.00         7.77 o
  10   1  16         11.43         17.05         3.25 o
  11   1  16          5.50          7.99         2.39 o
   0   2  16         21.41         30.90         3.51 o
   1   2  16         37.91         34.62         2.22 o
   2   2  16        199.39        179.51         4.86 o
   3   2  16          2.12          3.23         0.89 o
   4   2  16         92.79         92.92         3.48 o
   5   2  16        359.60        350.14         7.25 o
   6   2  16          0.27          0.36         1.54 o
   7   2  16        287.17        300.94         9.76 o
   8   2  16          3.61          5.53         2.03 o
   9   2  16         97.18        111.85         6.57 o
  10   2  16          2.08          3.47         1.69 o
  11   2  16         10.46         13.76         3.04 o
   1   3  16        580.78        564.07         9.32 o
   2   3  16        725.00        691.09         9.62 o
   3   3  16          9.27          7.85         1.56 o
   4   3  16        102.86         97.17         4.28 o
   5   3  16         89.16         99.12         4.92 o
   6   3  16        309.93        272.57        11.80 o
   7   3  16          3.75          4.51         1.98 o
   8   3  16          2.29          3.77         2.41 o
   9   3  16         40.00         44.47         6.99 o
  10   3  16          5.19          9.07         2.55 o
   0   4  16        188.83        215.28        11.11 o
   1   4  16        967.69        973.75        18.44 o
   2   4  16        127.16        115.29         5.69 o
   3   4  16        352.33        355.26         9.81 o
   4   4  16         25.13         45.28         3.60 o
   5   4  16         60.34         56.94         3.84 o
   6   4  16        177.19        188.30        12.29 o
   7   4  16          0.33         -0.20         2.25 o
   8   4  16         47.21         54.92         7.09 o
   9   4  16         46.47         50.63         6.03 o
  10   4  16          4.86          1.03         4.02 o
   1   5  16        133.60        125.07         6.44 o
   2   5  16         22.55         17.14         2.61 o
   3   5  16        396.83        401.37        11.44 o
   4   5  16        227.63        229.76         8.70 o
   5   5  16         46.36         57.01         4.30 o
   6   5  16         41.51         52.39         6.94 o
   7   5  16         55.00         33.24         5.80 o
   8   5  16          2.80          1.57         2.81 o
   9   5  16          1.80          3.00         4.99 o
   0   6  16        230.44        220.49        13.07 o
   1   6  16         21.19         20.57         2.89 o
   2   6  16          4.38          9.70         2.41 o
   3   6  16         11.19          9.36         2.11 o
   4   6  16          3.99          3.58         1.73 o
   5   6  16          1.75          1.26         2.04 o
   6   6  16         13.98         12.23         3.77 o
   7   6  16          6.81          5.10         3.12 o
   8   6  16          0.01         -0.84         2.33 o
   1   7  16         37.17         37.55         4.35 o
   2   7  16         24.18         21.37         3.16 o
   3   7  16         26.41         34.71         4.03 o
   4   7  16          4.94          0.23         1.84 o
   5   7  16          2.42          0.03         1.80 o
   6   7  16          1.54          1.10         3.16 o
   7   7  16          5.57          1.98         6.53 o
   0   8  16          9.64          4.41         4.65 o
   1   8  16          0.57          1.74         2.11 o
   2   8  16          0.23          2.40         1.77 o
   3   8  16          0.07          2.10         1.84 o
   4   8  16          1.02          1.83         1.85 o
   5   8  16          2.14         -0.24         3.63 o
   1   9  16         39.82         48.11         5.55 o
   2   9  16          3.71          1.15         1.99 o
   3   9  16          0.70          5.20         2.68 o
   1   1  17        425.23        411.75         5.69 o
   2   1  17         17.40         19.31         1.15 o
   3   1  17         87.34         78.10         2.88 o
   4   1  17         58.03         52.78         3.70 o
   5   1  17         73.19         70.82         3.74 o
   6   1  17         63.77         64.49         4.84 o
   7   1  17         34.46         26.40         3.36 o
   8   1  17          4.91          2.81         1.60 o
   9   1  17         25.45         21.76         3.45 o
  10   1  17          5.87          3.99         2.81 o
  11   1  17         12.08         13.32         3.12 o
   0   2  17        998.42        992.49        17.31 o
   1   2  17        849.09        795.06        10.42 o
   2   2  17          4.85          4.06         1.16 o
   3   2  17        106.84         96.59         4.07 o
   4   2  17        268.83        265.12         6.62 o
   5   2  17         15.63         17.71         1.82 o
   6   2  17         10.41          9.16         2.53 o
   7   2  17         47.20         34.33         3.41 o
   8   2  17         27.30         26.13         3.26 o
   9   2  17         29.95         28.97         3.50 o
  10   2  17          0.11          0.48         1.97 o
   1   3  17        358.02        387.85         9.79 o
   2   3  17        899.22        870.23        14.46 o
   3   3  17         19.47         16.27         2.04 o
   4   3  17         56.01         48.61         3.13 o
   5   3  17          0.09         -0.50         1.27 o
   6   3  17         10.29          9.54         2.57 o
   7   3  17         45.82         40.04         4.08 o
   8   3  17          3.36          1.27         2.17 o
   9   3  17        157.38        165.17         9.09 o
  10   3  17         59.45         63.57         5.97 o
   0   4  17         51.54         51.64         5.45 o
   1   4  17        178.86        195.10         7.48 o
   2   4  17        167.30        156.82         6.66 o
   3   4  17        893.71        844.16        15.33 o
   4   4  17        471.96        464.76        11.12 o
   5   4  17        459.91        421.51        12.44 o
   6   4  17          0.23          5.06         2.75 o
   7   4  17         58.16         65.19         7.58 o
   8   4  17         18.67         18.64         3.61 o
   9   4  17         25.82         31.98         4.91 o
   1   5  17         25.34         28.52         3.37 o
   2   5  17        506.60        500.41        12.83 o
   3   5  17         12.77         18.79         2.69 o
   4   5  17         45.94         49.49         4.08 o
   5   5  17         87.21        113.87         7.15 o
   6   5  17         10.45          8.90         3.20 o
   7   5  17          3.89          0.37         2.68 o
   8   5  17          8.20          9.48         7.04 o
   9   5  17          7.41         10.73         3.94 o
   0   6  17          1.92          4.31         5.21 o
   1   6  17         74.76         85.79         5.89 o
   2   6  17         19.01         23.32         3.25 o
   3   6  17          3.06          5.59         2.86 o
   4   6  17          1.92          2.25         1.47 o
   5   6  17         35.19         31.18         5.84 o
   6   6  17         35.93         40.41        10.43 o
   7   6  17         19.59         17.83         6.98 o
   8   6  17          5.20          3.90         3.38 o
   1   7  17         30.30         29.87         4.71 o
   2   7  17          0.62          0.95         1.58 o
   3   7  17         34.79         37.41         4.19 o
   4   7  17         22.33         23.14         3.41 o
   5   7  17          5.61         11.32         4.29 o
   6   7  17          2.70          5.41         2.55 o
   7   7  17          0.10          0.97         3.05 o
   0   8  17         23.36         28.97         5.77 o
   1   8  17          2.53          6.01         2.29 o
   2   8  17          7.69          4.90         2.87 o
   3   8  17         13.19         18.96         3.29 o
   4   8  17          6.33          5.09         1.94 o
   5   8  17          0.14         -3.66         5.56 o
   1   9  17          2.73          4.48         2.71 o
   0   0  18       1267.25       1198.21        25.27 o
   1   0  18          1.83          3.07         0.90 o
   2   0  18         31.60         30.90         2.29 o
   3   0  18          5.94          9.76         2.43 o
   4   0  18         60.80         66.25         4.40 o
   5   0  18         20.63         19.69         3.77 o
   6   0  18         35.65         47.00         7.05 o
   7   0  18         36.10         30.62         5.10 o
   8   0  18         53.02         62.50        10.20 o
   9   0  18          9.98         19.02         4.71 o
  10   0  18         76.27         84.16         9.63 o
   1   1  18        546.64        517.15         6.54 o
   2   1  18        927.58        922.69         8.68 o
   3   1  18          0.13          1.51         0.87 o
   4   1  18        688.41        693.55        10.66 o
   5   1  18          9.12          2.24         1.44 o
   6   1  18         50.84         60.61         4.76 o
   7   1  18          5.72          7.52         2.26 o
   8   1  18          2.04          6.50         2.42 o
   9   1  18         26.22         14.96         3.02 o
  10   1  18          1.00         -0.89         2.34 o
   0   2  18       2832.19       2817.63        29.84 o
   1   2  18        103.64        102.95         4.43 o
   2   2  18          8.29          7.99         1.46 o
   3   2  18        417.27        427.40         7.89 o
   4   2  18         99.84        116.90         4.54 o
   5   2  18        130.11        115.76         5.73 o
   6   2  18          3.11          1.88         1.80 o
   7   2  18          0.60          5.52         2.03 o
   8   2  18          4.66          5.80         1.88 o
   9   2  18          1.13         -0.22         2.17 o
  10   2  18         26.47         33.60         4.45 o
   1   3  18        102.59         83.78         4.72 o
   2   3  18         97.90        118.82         5.49 o
   3   3  18        510.06        476.48         9.92 o
   4   3  18        358.57        374.30        10.15 o
   5   3  18          2.18         -0.17         1.62 o
   6   3  18         46.31         44.96         4.34 o
   7   3  18          6.92          3.91         2.28 o
   8   3  18         17.05         19.03         3.23 o
   9   3  18          1.46          8.00         3.23 o
  10   3  18         17.47         18.30         4.41 o
   0   4  18        187.60        209.04        11.08 o
   1   4  18         54.78         45.99         4.00 o
   2   4  18         39.76         42.99         3.65 o
   3   4  18        109.21        122.02         7.59 o
   4   4  18         15.35         18.20         3.67 o
   5   4  18         42.09         43.77         6.20 o
   6   4  18         60.22         54.17        12.49 o
   7   4  18         35.29         23.38         5.63 o
   8   4  18          1.84          4.66         2.60 o
   9   4  18         27.02         28.38         7.05 o
   1   5  18         81.70         85.21         5.46 o
   2   5  18         21.37         12.31         2.15 o
   3   5  18          5.78          7.05         1.80 o
   4   5  18        104.75        123.81         7.55 o
   5   5  18         11.91          6.42         3.49 o
   6   5  18          3.86          6.67         3.47 o
   7   5  18          6.91          6.44         3.33 o
   8   5  18          9.85         11.48         4.16 o
   0   6  18         20.76         32.26         5.49 o
   1   6  18         36.99         34.42         3.87 o
   2   6  18         17.97         23.51         4.35 o
   3   6  18         52.00         54.74         4.77 o
   4   6  18         30.04         31.73         4.24 o
   5   6  18         67.60         59.26         7.63 o
   6   6  18          1.92         15.32         4.84 o
   7   6  18          8.08          5.76         3.57 o
   1   7  18          7.95         10.14         2.37 o
   2   7  18         14.44         18.97         3.13 o
   3   7  18         32.09         30.20         3.93 o
   4   7  18         52.88         43.60         5.38 o
   5   7  18         11.26          7.70         3.55 o
   6   7  18          2.24          2.51         2.65 o
   0   8  18          9.05          7.81         3.52 o
   1   8  18         36.74         36.36         4.60 o
   2   8  18          0.03         -1.98         1.98 o
   3   8  18         16.89         21.20         3.51 o
   4   8  18          0.00          1.83         2.98 o
   1   1  19        142.14        127.81         3.66 o
   2   1  19        465.89        492.64         7.34 o
   3   1  19        769.96        740.97        11.10 o
   4   1  19         18.64         16.15         1.90 o
   5   1  19         70.50         65.54         4.46 o
   6   1  19          0.34          0.98         2.21 o
   7   1  19          2.56         -0.05         1.90 o
   8   1  19         93.14        100.61         6.89 o
   9   1  19          1.73          0.48         1.63 o
  10   1  19         42.71         41.24         4.51 o
   0   2  19        180.09        202.72         8.31 o
   1   2  19         95.23         85.37         4.06 o
   2   2  19        717.08        676.50        10.26 o
   3   2  19         20.17         10.23         1.50 o
   4   2  19         22.04         18.51         2.08 o
   5   2  19         29.73         25.52         2.83 o
   6   2  19        174.40        177.24         7.57 o
   7   2  19          0.02          0.86         1.85 o
   8   2  19          0.52         -1.18         1.86 o
   9   2  19          0.61         -0.20         1.96 o
  10   2  19          0.09          3.43         1.73 o
   1   3  19        797.74        780.96        15.96 o
   2   3  19         29.41         28.68         2.79 o
   3   3  19         77.33         77.28         4.83 o
   4   3  19         12.42          7.67         1.72 o
   5   3  19        134.08        128.22         9.24 o
   6   3  19          5.51          7.08         2.17 o
   7   3  19          0.00         -1.75         1.75 o
   8   3  19         15.87         15.57         2.86 o
   9   3  19          0.00         -1.92         1.92 o
   0   4  19        149.25        150.10         9.61 o
   1   4  19         73.14         68.79         4.68 o
   2   4  19         78.57         75.25         4.81 o
   3   4  19          4.01          2.57         1.36 o
   4   4  19          7.68         16.78         2.79 o
   5   4  19         35.62         32.34         5.40 o
   6   4  19          2.40          2.63         6.03 o
   7   4  19        161.40        178.65        11.78 o
   8   4  19          5.69          6.50         2.90 o
   9   4  19          1.11         -0.63         2.04 o
   1   5  19         61.60         56.08         4.54 o
   2   5  19         34.86         34.78         3.59 o
   3   5  19         30.50         28.53         3.33 o
   4   5  19         98.19         89.68         6.49 o
   5   5  19        109.38        113.70        10.25 o
   6   5  19          4.56          5.53         5.01 o
   7   5  19         27.01         20.23        13.95 o
   8   5  19         15.55         23.04         5.10 o
   0   6  19          0.01          3.18         2.20 o
   1   6  19         82.99         89.81         6.04 o
   2   6  19        143.87        136.25         7.42 o
   3   6  19        106.76        104.47         6.52 o
   4   6  19         26.64         31.03         4.28 o
   5   6  19          7.24          9.52         3.99 o
   6   6  19          2.88          1.33         2.53 o
   7   6  19          0.70         -3.55         3.55 o
   1   7  19         30.11         35.31         4.13 o
   2   7  19         83.88         92.17         6.67 o
   3   7  19         50.36         43.20         4.59 o
   4   7  19          0.64          3.69         2.85 o
   5   7  19          0.64         -2.50         3.24 o
   0   8  19          2.52          6.31         3.42 o
   1   8  19          1.91         -0.09         2.22 o
   2   8  19          1.57          0.43         2.20 o
   3   8  19          0.40         -0.93         2.19 o
   0   0  20          7.94         37.36         4.38 o
   1   0  20        676.24        709.35        10.92 o
   2   0  20       2152.48       2237.97        26.36 o
   3   0  20        516.96        569.90        13.67 o
   4   0  20          0.44          1.69         1.75 o
   5   0  20        269.16        284.69        14.17 o
   6   0  20        177.18        161.91        20.62 o
   7   0  20         58.00         69.35        17.16 o
   8   0  20         19.80          7.95         3.40 o
   9   0  20          0.51          1.94         2.34 o
   1   1  20        832.03        817.37         9.39 o
   2   1  20          1.98          3.41         0.99 o
   3   1  20          6.54          6.13         2.20 o
   4   1  20         75.87         67.17         3.63 o
   5   1  20         65.62         96.14         5.31 o
   6   1  20          4.10         -0.51         1.84 o
   7   1  20          2.59          1.09         1.72 o
   8   1  20         12.51          8.90         2.17 o
   9   1  20         79.59         94.23         6.54 o
   0   2  20        339.82        345.63        11.17 o
   1   2  20         60.49         61.69         3.11 o
   2   2  20         83.74         77.57         3.57 o
   3   2  20        702.96        718.92        12.40 o
   4   2  20         17.52         21.00         2.50 o
   5   2  20         73.02         61.32         4.42 o
   6   2  20          0.00          0.50         1.44 o
   7   2  20         26.04         29.27         3.41 o
   8   2  20          4.85          4.53         1.75 o
   9   2  20          0.22         -0.77         1.77 o
   1   3  20        166.03        148.98         6.49 o
   2   3  20         89.48         94.14         5.04 o
   3   3  20        137.93        138.99         7.39 o
   4   3  20         23.24         19.53         4.46 o
   5   3  20          9.87         22.05         3.04 o
   6   3  20          1.30          3.49         1.99 o
   7   3  20         15.28         20.19         3.38 o
   8   3  20          5.82          8.28         2.35 o
   9   3  20          0.04         -2.13         2.13 o
   0   4  20          8.08         10.05         3.63 o
   1   4  20          4.68          7.36         1.73 o
   2   4  20         19.62         19.60         3.37 o
   3   4  20          9.20         11.34         3.33 o
   4   4  20          2.39          5.87         1.87 o
   5   4  20          0.65          2.63         4.12 o
   6   4  20          0.77         -0.33         2.03 o
   7   4  20          1.86          4.91         3.19 o
   8   4  20          0.06          1.80         2.25 o
   1   5  20        105.83        105.15         6.20 o
   2   5  20         16.89         16.45         2.68 o
   3   5  20         23.77         16.75         3.52 o
   4   5  20          0.86          0.48         2.65 o
   5   5  20          1.48          5.76         2.85 o
   6   5  20         32.20         35.94         6.24 o
   7   5  20         15.98         21.41         5.26 o
   0   6  20        216.11        209.31        13.20 o
   1   6  20          0.15         -1.07         1.45 o
   2   6  20          4.93          5.91         2.12 o
   3   6  20          0.61          5.55         2.25 o
   4   6  20          8.06          9.53         3.55 o
   5   6  20         40.35         45.66         9.02 o
   6   6  20          0.41          6.61         3.58 o
   1   7  20         64.68         63.94         5.62 o
   2   7  20         15.02         19.55         3.11 o
   3   7  20         49.76         52.64        10.46 o
   4   7  20          7.32          1.97         5.94 o
   0   8  20          1.48          9.30         4.46 o
   1   8  20         10.48         20.64         3.51 o
   1   1  21         57.04         56.15         3.13 o
   2   1  21         56.25         55.78         3.25 o
   3   1  21         83.52         89.47         4.16 o
   4   1  21        723.32        685.99        13.88 o
   5   1  21         29.60         34.37         3.38 o
   6   1  21         10.35         11.97         2.16 o
   7   1  21         27.27         21.78         3.10 o
   8   1  21         21.99         26.35         3.31 o
   9   1  21         22.85         24.65         4.34 o
   0   2  21          8.32          7.51         1.61 o
   1   2  21          0.05         -1.52         1.52 o
   2   2  21          9.63          4.05         1.21 o
   3   2  21          1.49         -0.59         1.17 o
   4   2  21         12.40         12.49         2.27 o
   5   2  21         75.73         78.93         5.64 o
   6   2  21         11.65         10.27         2.37 o
   7   2  21          0.01         -1.57         2.21 o
   8   2  21         40.98         38.42         4.16 o
   9   2  21         10.45         10.66         2.53 o
   1   3  21          0.59          1.05         1.31 o
   2   3  21        144.26        142.18         7.51 o
   3   3  21          0.75          0.64         2.21 o
   4   3  21         82.50         67.97         6.77 o
   5   3  21         15.29         17.68         2.89 o
   6   3  21          4.96          6.10         2.04 o
   7   3  21          6.35          3.56         1.99 o
   8   3  21          3.33          6.18         3.75 o
   0   4  21        111.46        112.38         8.64 o
   1   4  21          0.03          0.54         1.62 o
   2   4  21          2.62          3.90         2.71 o
   3   4  21          0.00         -1.81         1.81 o
   4   4  21         54.38         58.85         7.67 o
   5   4  21          5.15          3.16         3.33 o
   6   4  21          3.72          6.12         2.67 o
   7   4  21          1.73          6.64         3.25 o
   1   5  21         40.08         35.61         3.66 o
   2   5  21        183.01        212.86        10.20 o
   3   5  21         11.41         12.35         2.53 o
   4   5  21         74.20         55.74         7.23 o
   5   5  21         40.58         45.16         6.68 o
   6   5  21          2.38          2.51         2.50 o
   7   5  21          4.22          5.47         5.86 o
   0   6  21         63.83         77.81         8.12 o
   1   6  21         31.75         30.72         3.71 o
   2   6  21         16.86          9.67         2.77 o
   3   6  21         17.10         22.28         3.63 o
   4   6  21         10.80         14.55         4.36 o
   5   6  21         30.13         29.01         5.98 o
   1   7  21          7.04         15.71         3.05 o
   2   7  21          0.91          5.89         2.53 o
   3   7  21         11.44          2.00         2.77 o
   0   0  22        545.76        547.80        16.53 o
   1   0  22        799.06        843.78        17.47 o
   2   0  22         53.00         34.01         4.64 o
   3   0  22        135.57        127.61         8.20 o
   4   0  22        238.19        257.94        13.41 o
   5   0  22         78.84         93.77         8.67 o
   6   0  22        162.60        191.16        12.84 o
   7   0  22         18.16         16.96         4.35 o
   8   0  22         12.99         17.53         4.65 o
   1   1  22         92.65         98.02         4.76 o
   2   1  22        471.13        478.67        10.50 o
   3   1  22         67.58         83.42         5.02 o
   4   1  22        237.14        211.06         7.89 o
   5   1  22         32.88         30.53         3.35 o
   6   1  22         15.69         18.51         2.71 o
   7   1  22         91.92         85.38         5.86 o
   8   1  22         11.03         23.36         3.41 o
   0   2  22         98.35         95.40         6.20 o
   1   2  22          0.27         -1.05         1.43 o
   2   2  22          9.31          7.09         1.70 o
   3   2  22         86.50        103.16         5.02 o
   4   2  22        159.91        179.63         8.22 o
   5   2  22         18.24         17.85         3.03 o
   6   2  22         21.11         28.72         3.73 o
   7   2  22          7.72          6.76         2.65 o
   8   2  22         33.39         36.82         4.18 o
   1   3  22          9.60          7.07         3.56 o
   2   3  22         25.81         30.67         3.55 o
   3   3  22         86.71         73.58         4.72 o
   4   3  22         83.96         97.26         6.26 o
   5   3  22          0.32          1.65         3.06 o
   6   3  22         53.56         69.62         9.49 o
   7   3  22          1.01          0.82         1.61 o
   8   3  22         56.00         69.00         6.27 o
   0   4  22          3.74          1.31         1.69 o
   1   4  22         12.92         12.52         2.57 o
   2   4  22         34.19         38.05         4.26 o
   3   4  22          0.18         -0.34         1.51 o
   4   4  22          3.33          2.64         2.05 o
   5   4  22         18.99         14.87         3.97 o
   6   4  22         59.75         67.99         6.65 o
   7   4  22         15.90         21.06         4.62 o
   1   5  22          7.65          4.44         1.86 o
   2   5  22         29.99         43.71         4.90 o
   3   5  22          3.78          6.17         1.99 o
   4   5  22          0.00          1.56         2.06 o
   5   5  22          0.63          4.88         3.23 o
   6   5  22          0.00          1.12         2.70 o
   0   6  22         61.56         58.80         7.32 o
   1   6  22         16.28         14.71         3.28 o
   2   6  22          0.54          4.36         1.99 o
   3   6  22         31.94         39.78         6.62 o
   4   6  22          2.42          2.64         3.92 o
   1   7  22          1.30          2.20         2.08 o
   1   1  23        167.80        156.05         6.16 o
   2   1  23          7.59          8.54         1.76 o
   3   1  23          5.73          4.00         1.48 o
   4   1  23         29.30         30.22         4.21 o
   5   1  23          9.77          5.11         2.00 o
   6   1  23          1.34          2.13         1.70 o
   7   1  23          0.10          2.42         3.02 o
   8   1  23         37.87         51.54         4.93 o
   0   2  23          0.06          0.98         3.44 o
   1   2  23          1.23          1.11         1.44 o
   2   2  23         28.57         20.89         2.78 o
   3   2  23         35.26         36.34         4.35 o
   4   2  23          6.08          8.62         3.83 o
   5   2  23         82.60         95.72         7.33 o
   6   2  23         23.17         20.51         3.17 o
   7   2  23         12.30         11.96         2.96 o
   1   3  23         59.35         59.34         5.09 o
   2   3  23         10.24         11.30         2.86 o
   3   3  23         18.30         19.07         4.08 o
   4   3  23         17.80         21.67         3.72 o
   5   3  23         55.25         54.66         5.03 o
   6   3  23         59.22         54.84         5.29 o
   7   3  23         20.88         21.50         3.53 o
   0   4  23          2.10          2.65         4.42 o
   1   4  23          0.56         -1.94         1.94 o
   2   4  23          1.04          0.29         1.32 o
   3   4  23         15.64         16.01         4.11 o
   4   4  23          2.00          4.58         2.56 o
   5   4  23          0.45         -0.21         1.91 o
   6   4  23         14.28         12.64         3.07 o
   1   5  23        114.22        119.85         7.88 o
   2   5  23         29.53         35.81         4.36 o
   3   5  23          1.25          1.38         6.70 o
   4   5  23          0.21          2.23         2.39 o
   5   5  23         28.61         46.82         7.19 o
   0   6  23         13.31         21.87         4.90 o
   1   6  23          0.29         -1.65         2.26 o
   2   6  23          2.24          1.05         1.91 o
   3   6  23         65.68         90.52         9.76 o
   0   0  24        146.20        200.24        15.87 o
   1   0  24         22.85         23.25         5.50 o
   2   0  24          0.32         -0.94         1.57 o
   3   0  24         71.34         79.08         7.97 o
   4   0  24         30.40         33.84         5.64 o
   5   0  24         73.53         66.87        11.16 o
   6   0  24         63.97         63.27        10.97 o
   7   0  24         64.54         79.21        12.71 o
   1   1  24         29.45         16.30         2.23 o
   2   1  24         35.70         36.50         3.08 o
   3   1  24         35.61         35.33         5.50 o
   4   1  24          6.26          2.83         1.71 o
   5   1  24        160.02        159.04         9.78 o
   6   1  24         65.71         60.95         6.45 o
   7   1  24          0.47          1.92         2.10 o
   0   2  24        389.91        403.01        21.76 o
   1   2  24         88.01         88.91         5.47 o
   2   2  24          4.40          1.94         1.41 o
   3   2  24         18.73         18.30         3.32 o
   4   2  24         17.41         24.49         4.18 o
   5   2  24          0.14          4.98         2.38 o
   6   2  24          0.50          1.58         2.23 o
   7   2  24         27.13         23.85         3.90 o
   1   3  24         71.71         99.28         6.60 o
   2   3  24          4.18         12.80         2.61 o
   3   3  24        157.36        157.87        11.34 o
   4   3  24          3.49          1.89         2.90 o
   5   3  24          0.07          1.82         4.09 o
   6   3  24         67.35         84.00         7.93 o
   0   4  24         28.32         27.44         6.20 o
   1   4  24         22.55         23.33         3.43 o
   2   4  24          0.10          0.55         1.50 o
   3   4  24         14.83         12.94         6.31 o
   4   4  24          0.25          6.73         3.78 o
   5   4  24          8.85          8.93         3.52 o
   1   5  24          6.21          5.64         1.98 o
   2   5  24         62.86         68.29         6.57 o
   3   5  24          2.19         -1.32         2.82 o
   4   5  24          2.03          0.64         5.33 o
   0   6  24          0.27          5.83         3.07 o
   1   6  24          4.74          1.44         4.57 o
   1   1  25          3.52          2.67         1.54 o
   2   1  25          0.09         -0.87         1.43 o
   3   1  25          0.72         -1.04         1.51 o
   4   1  25          0.51         -0.60         1.95 o
   5   1  25          5.83          6.00         2.59 o
   6   1  25          8.01          6.02         2.66 o
   0   2  25          3.58          7.60         3.66 o
   1   2  25          3.36          3.21         2.08 o
   2   2  25          0.17          0.81         1.44 o
   3   2  25         10.31          6.17         4.37 o
   4   2  25         32.08         34.44         4.78 o
   5   2  25          5.71          5.02         2.30 o
   6   2  25         89.86        113.12         9.08 o
   1   3  25          0.61          1.26         2.28 o
   2   3  25        106.83         95.57         8.82 o
   3   3  25         41.55         38.63         5.77 o
   4   3  25         30.16         47.46         6.62 o
   5   3  25          0.77         -0.10         2.18 o
   0   4  25          6.08          9.21         3.41 o
   1   4  25          3.10          4.11         4.77 o
   2   4  25          4.52          6.30         5.07 o
   3   4  25          0.06          2.90         4.31 o
   4   4  25        165.52        200.00        13.84 o
   1   5  25         22.08         19.71         7.77 o
   2   5  25         21.53         30.18         6.70 o
   0   0  26        169.47        234.12        18.26 o
   1   0  26         12.71         19.87         3.93 o
   2   0  26          0.00          0.65         2.67 o
   3   0  26         17.57         23.23         4.42 o
   4   0  26         21.00         22.59         4.72 o
   5   0  26          5.27          4.73         2.95 o
   1   1  26          6.70          8.18         1.70 o
   2   1  26         30.30         41.10         5.95 o
   3   1  26         48.66         48.87         5.20 o
   4   1  26          5.76          4.56         2.67 o
   5   1  26         44.74         49.46         5.83 o
   0   2  26         71.57         96.91        11.44 o
   1   2  26          2.88          7.56         2.29 o
   2   2  26         21.63         23.53         4.63 o
   3   2  26         12.82         12.64         3.54 o
   4   2  26          4.83          7.92         2.49 o
   5   2  26         20.07         13.51         4.69 o
   1   3  26          5.98          7.35         2.73 o
   2   3  26          1.67          9.42         4.34 o
   3   3  26         15.46          8.13         3.51 o
   4   3  26         45.97         59.52         7.63 o
   0   4  26         42.03         49.17         8.56 o
   1   4  26         45.38         58.06         6.82 o
   2   4  26         10.66         33.11         7.84 o
   1   1  27          1.48          0.30         1.86 o
   2   1  27          8.80          1.08         2.25 o
   3   1  27          8.19          6.84         2.83 o
   4   1  27          0.01         -2.32         2.32 o
   0   2  27         38.92         39.65         7.66 o
   1   2  27         43.04         42.36         5.67 o
   2   2  27          0.00         -3.07         3.07 o
   3   2  27         26.58         35.34         5.93 o
   1   3  27          3.69          5.52         3.63 o
   2   3  27         20.81         41.73         8.46 o
   0   0  28         38.16         94.43        12.49 o
   1   0  28          0.02          1.92         3.38 o
   2   0  28          0.59         -2.05         2.98 o
   1   1  28         21.98         25.41         4.76 o
   2   1  28         43.35         58.79         7.44 o
   0   2  28         70.84        119.57        13.30 o
                                                
