# Supplementary material for: Some chalcones derived from thio­phene-3-carbaldehyde: synthesis and crystal structures
Source: Acta Crystallogr E Crystallogr Commun. 2019 Jun 4;75(Pt 7):957–63. doi: 10.1107/S2056989019007503 (PMC6659342; doi:10.1107/S2056989019007503)
Supplement: Supplementary file 3 [file e-75-00957-2sup3.hkl]

#
# h,k,l, Fc-squared, Fo-squared, sigma(Fo-squared), status flag
#
data_2
_shelx_title ' TR1004 in P21/c #  14'
_shelx_refln_list_code          4
_shelx_F_calc_maximum      272.91
_exptl_crystal_F_000       512.00
_reflns_d_resolution_high  0.8000

loop_
 _space_group_symop_operation_xyz
 'x, y, z'
 '-x, y+1/2, -z+1/2'
 '-x, -y, -z'
 'x, -y-1/2, z-1/2'

_cell_length_a    16.4118
_cell_length_b     5.8387
_cell_length_c    12.6456
_cell_angle_alpha  90.000
_cell_angle_beta   97.279
_cell_angle_gamma  90.000

_shelx_F_squared_multiplier     1.000

loop_
 _refln_index_h
 _refln_index_k
 _refln_index_l
 _refln_F_squared_calc
 _refln_F_squared_meas
 _refln_F_squared_sigma
 _refln_observed_status
   2   0   0        357.36        368.43         5.40 o
   3   0   0       1798.74       1680.44        14.23 o
   4   0   0        921.59        886.76        14.87 o
   5   0   0          2.69          0.65         0.61 o
   6   0   0       5557.56       5555.21        30.20 o
   7   0   0        124.71        131.98         6.56 o
   8   0   0        717.58        639.72        21.20 o
   9   0   0        169.38        201.31        11.76 o
  10   0   0        309.53        284.94        14.75 o
  11   0   0        339.64        364.80        17.38 o
  12   0   0        343.96        334.22        17.46 o
  13   0   0        493.99        502.86        22.45 o
  14   0   0         91.82         86.98         9.67 o
  15   0   0          1.96          6.32         3.07 o
  16   0   0        101.20         95.84        11.16 o
  17   0   0         26.90         44.00         8.04 o
  18   0   0         27.44         43.73         8.31 o
  19   0   0         12.22         27.19         6.91 o
  20   0   0         51.01         64.73        10.62 o
   1   1   0         99.67         97.59         2.96 o
   2   1   0       4470.92       4418.26        20.28 o
   3   1   0       9897.95       9848.96        60.19 o
   4   1   0       3352.28       3250.94        25.63 o
   5   1   0       1133.23       1059.97         8.35 o
   6   1   0          3.23          1.03         0.41 o
   7   1   0       1622.67       1559.52        12.97 o
   8   1   0         13.17          8.61         1.10 o
   9   1   0          0.22          1.46         0.66 o
  10   1   0        502.34        518.14        13.80 o
  11   1   0         12.65         12.12         2.39 o
  12   1   0         36.16         34.06         5.04 o
  13   1   0        261.84        276.52        16.64 o
  14   1   0        165.82        171.03        13.70 o
  15   1   0         56.29         51.83         5.62 o
  16   1   0         68.35         64.46         6.57 o
  17   1   0        113.58        131.71         9.55 o
  18   1   0         23.41         23.24         4.32 o
  19   1   0         19.24         15.72         3.89 o
  20   1   0          8.71         12.86         3.46 o
   0   2   0        190.31        156.84         6.34 o
   1   2   0        159.02        130.93         4.64 o
   2   2   0       1520.14       1512.57        15.53 o
   3   2   0       2354.50       2397.93        18.17 o
   4   2   0          4.55          7.74         1.05 o
   5   2   0          3.48          2.47         0.57 o
   6   2   0         15.68         15.48         1.59 o
   7   2   0        271.77        291.28         7.59 o
   8   2   0         19.12         14.02         1.41 o
   9   2   0        348.06        347.91         8.43 o
  10   2   0        436.36        449.91        10.30 o
  11   2   0        260.63        248.28        10.26 o
  12   2   0          0.14          3.46         2.57 o
  13   2   0        153.67        144.93        11.12 o
  14   2   0         62.15         58.93         5.83 o
  15   2   0         10.15          7.84         2.49 o
  16   2   0          1.11         -0.68         2.35 o
  17   2   0         48.69         51.63         8.81 o
  18   2   0          9.70          4.15         2.22 o
  19   2   0         48.33         60.68         8.09 o
   1   3   0         33.88         31.81         2.81 o
   2   3   0        455.37        460.66        10.62 o
   3   3   0         25.81         41.47         3.18 o
   4   3   0          3.60          1.33         0.60 o
   5   3   0        764.89        813.32        14.06 o
   6   3   0        760.76        767.78        24.02 o
   7   3   0        263.91        254.29        12.17 o
   8   3   0         77.51         85.00         4.15 o
   9   3   0          0.12         18.59         2.14 o
  10   3   0          1.28          0.78         0.78 o
  11   3   0          4.86          7.30         1.49 o
  12   3   0          2.41          8.71         1.71 o
  13   3   0          7.98          8.15         2.24 o
  14   3   0          9.50         15.69         3.09 o
  15   3   0         78.72         90.61         7.67 o
  16   3   0         68.88         71.23         6.99 o
  17   3   0         16.11         22.31         6.28 o
  18   3   0         25.28         33.34         7.68 o
   0   4   0        717.98        665.27        25.80 o
   1   4   0          0.05         -0.97         1.76 o
   2   4   0        864.35        892.36        20.94 o
   3   4   0          3.87          5.73         1.97 o
   4   4   0         53.86         53.41         5.16 o
   5   4   0        479.58        491.28        15.50 o
   6   4   0        454.78        405.29        14.22 o
   7   4   0         25.05         19.89         3.24 o
   8   4   0          0.21          3.14         1.50 o
   9   4   0         33.55         34.38         5.35 o
  10   4   0         19.52         22.26         2.65 o
  11   4   0         16.74         25.48         5.47 o
  12   4   0         48.96         60.35         7.72 o
  13   4   0         55.68         55.79         7.77 o
  14   4   0          8.44         10.98         4.29 o
  15   4   0          9.52          2.03         3.07 o
  16   4   0          6.58          9.03         4.38 o
  17   4   0          4.66          3.79         3.12 o
   1   5   0          0.42         -0.39         1.25 o
   2   5   0         70.93         70.02         7.41 o
   3   5   0        198.70        192.65        10.96 o
   4   5   0        233.53        234.00        12.03 o
   5   5   0        182.45        182.12        10.64 o
   6   5   0        118.95        101.76         8.01 o
   7   5   0         95.29        106.28         8.19 o
   8   5   0         91.70        113.73        14.84 o
   9   5   0          1.53          0.58         1.22 o
  10   5   0         13.49         13.20         3.32 o
  11   5   0          0.01          0.86         2.44 o
  12   5   0          1.26         -1.04         2.30 o
  13   5   0         81.10         89.41        15.95 o
  14   5   0          0.10          2.89         3.48 o
   0   6   0        250.07        227.76        18.72 o
   1   6   0         86.16         73.60         7.44 o
   2   6   0          0.05         -1.72         1.72 o
   3   6   0          4.43          6.68         2.35 o
   4   6   0         17.16         21.51         6.73 o
   5   6   0          1.70          0.46         1.58 o
   6   6   0          2.17          2.13         2.08 o
   7   6   0          1.69          4.39         2.10 o
   8   6   0         10.61          7.59         4.74 o
   9   6   0         94.60        121.13        17.44 o
  10   6   0         44.47         58.64        12.69 o
  11   6   0         10.86         16.53         7.36 o
   1   7   0          0.30          1.46         1.35 o
   2   7   0          0.86         -0.66         5.04 o
   3   7   0          3.55         -1.25         1.56 o
   4   7   0          9.01          9.76         4.83 o
   5   7   0          6.94          8.58         4.79 o
 -20   1   1          0.97          0.93         2.44 o
 -19   1   1          8.53          7.41         2.71 o
 -18   1   1          2.08          0.78         1.53 o
 -17   1   1          0.40         -1.68         1.68 o
 -16   1   1          2.74          4.94         2.18 o
 -15   1   1          1.18         -1.85         2.62 o
 -14   1   1         89.15         99.53         9.15 o
 -13   1   1         14.54         15.86         5.58 o
 -12   1   1        238.98        258.95        15.83 o
 -11   1   1        125.71        122.87         5.30 o
 -10   1   1        203.43        198.27         6.33 o
  -9   1   1        469.76        510.89         9.57 o
  -8   1   1         23.34         23.33         1.92 o
  -7   1   1        132.72        132.43         3.71 o
  -6   1   1        652.53        672.70         7.02 o
  -5   1   1       1594.60       1658.05        11.44 o
  -4   1   1       2703.51       2664.55        10.45 o
  -3   1   1        641.00        638.04         6.24 o
  -2   1   1      13718.24      13076.82        46.47 o
  -1   1   1       1247.90       1240.36        13.47 o
   0   1   1         90.30         99.90         4.00 o
   1   1   1          0.09          0.44         0.21 o
   2   1   1       1773.48       1784.15        10.96 o
   3   1   1        160.48        151.40         2.74 o
   4   1   1        169.51        184.71         3.12 o
   5   1   1       1251.79       1306.97        10.04 o
   6   1   1       1088.13       1077.04         9.42 o
   7   1   1        172.96        183.73         4.65 o
   8   1   1       1052.08       1122.50        11.03 o
   9   1   1          1.28          0.57         0.62 o
  10   1   1        321.31        357.87        16.74 o
  11   1   1          5.27          6.37         2.26 o
  12   1   1          2.72         -1.40         2.44 o
  13   1   1         41.12         45.03         4.90 o
  14   1   1          6.68         10.27         4.20 o
  15   1   1         24.75         26.22         4.17 o
  16   1   1         18.46         18.99         3.83 o
  17   1   1         35.92         36.29         6.10 o
  18   1   1          3.66         -0.65         1.71 o
  19   1   1         13.85         10.60         3.43 o
 -19   2   1          0.97         -3.21         3.21 o
 -18   2   1         18.11         16.31         5.01 o
 -17   2   1          9.37         11.36         2.96 o
 -16   2   1          1.51         -0.05         1.00 o
 -15   2   1          5.18          3.03         3.21 o
 -14   2   1          0.34         -0.98         1.65 o
 -13   2   1         37.43         31.99         4.12 o
 -12   2   1         14.63         17.86         3.00 o
 -11   2   1        266.05        258.24        17.57 o
 -10   2   1         16.45         19.49         4.86 o
  -9   2   1         66.68         73.95         5.08 o
  -8   2   1        319.38        341.16         7.41 o
  -7   2   1         10.55         16.81         1.54 o
  -6   2   1         25.35         16.82         1.16 o
  -5   2   1         57.38         63.25         2.70 o
  -4   2   1        135.95        141.24         4.56 o
  -3   2   1        372.16        380.37         7.36 o
  -2   2   1          0.27         -0.29         0.70 o
  -1   2   1          3.08          5.36         1.03 o
   0   2   1       1110.94       1107.64        13.97 o
   1   2   1         12.67         15.72         1.40 o
   2   2   1        140.76        129.93         4.24 o
   3   2   1         34.42         26.80         1.67 o
   4   2   1         34.88         36.80         2.00 o
   5   2   1          0.93          1.17         0.50 o
   6   2   1        139.66        154.81         4.72 o
   7   2   1        919.85        980.71        17.67 o
   8   2   1        334.40        384.58         8.03 o
   9   2   1        235.03        235.34         6.03 o
  10   2   1         62.80         61.89         3.91 o
  11   2   1         13.09         13.43         2.00 o
  12   2   1         12.86         14.30         3.18 o
  13   2   1         12.29         16.02         5.53 o
  14   2   1         11.36          8.49         3.25 o
  15   2   1          3.58          1.54         1.99 o
  16   2   1          6.49          9.21         4.07 o
  17   2   1          3.14          4.95         2.40 o
  18   2   1         48.42         42.34         7.07 o
  19   2   1          3.38          1.09         1.87 o
 -18   3   1          2.06          1.31         2.35 o
 -17   3   1          2.96          5.15         2.19 o
 -16   3   1          0.59          3.39         1.74 o
 -15   3   1          2.64          0.05         3.05 o
 -14   3   1         49.26         53.74         5.72 o
 -13   3   1         67.05         65.19         7.12 o
 -12   3   1         22.63         25.45         3.69 o
 -11   3   1         42.07         36.11         4.18 o
 -10   3   1        104.93         99.72         4.63 o
  -9   3   1         11.59         15.37         1.75 o
  -8   3   1        116.07        113.00         4.52 o
  -7   3   1        109.93        104.08         8.41 o
  -6   3   1        339.74        351.50        15.07 o
  -5   3   1        355.52        365.37        15.30 o
  -4   3   1        210.20        239.55        11.65 o
  -3   3   1         11.37          9.69         3.23 o
  -2   3   1        365.57        375.38        12.41 o
  -1   3   1          0.01          0.86         1.24 o
   0   3   1        103.36        108.03         6.34 o
   1   3   1        475.52        526.15        13.83 o
   2   3   1        513.34        571.06        11.41 o
   3   3   1         16.55         20.02         2.14 o
   4   3   1        168.43        171.36         6.06 o
   5   3   1          0.00         -0.58         0.59 o
   6   3   1          7.63          5.34         1.78 o
   7   3   1        265.42        253.22         7.63 o
   8   3   1         83.46         85.53         3.51 o
   9   3   1        103.07         95.24         4.69 o
  10   3   1         56.25         61.24         3.92 o
  11   3   1          1.47          1.32         0.91 o
  12   3   1         11.38         12.92         2.15 o
  13   3   1          9.17          8.75         2.24 o
  14   3   1          0.48         -0.07         2.15 o
  15   3   1         17.52         13.79         2.97 o
  16   3   1         53.80         52.40         9.31 o
  17   3   1          0.28          5.65         3.93 o
  18   3   1          0.57          1.63         2.26 o
 -17   4   1          1.89          3.43         2.80 o
 -16   4   1          2.09         -2.08         2.53 o
 -15   4   1          6.16          9.58         2.73 o
 -14   4   1         25.39         24.92         4.15 o
 -13   4   1          0.39          4.70         2.53 o
 -12   4   1         18.11         18.66         4.47 o
 -11   4   1         18.41         26.02         5.24 o
 -10   4   1         27.73         30.69         3.12 o
  -9   4   1        240.14        248.46         8.74 o
  -8   4   1       1100.26       1064.20        29.52 o
  -7   4   1         52.00         51.52         5.39 o
  -6   4   1         20.99         34.82         4.40 o
  -5   4   1         53.05         53.77         5.33 o
  -4   4   1          4.04          3.52         1.90 o
  -3   4   1        140.49        143.76         8.60 o
  -2   4   1          3.09          1.84         1.26 o
  -1   4   1        208.85        217.69        10.43 o
   0   4   1          0.89          0.24         1.42 o
   1   4   1         39.51         32.62         9.31 o
   2   4   1         11.54         18.76         3.06 o
   3   4   1         36.35         29.74         3.76 o
   4   4   1        855.05        843.03        19.66 o
   5   4   1        586.31        592.02        16.35 o
   6   4   1         15.17         21.16         3.21 o
   7   4   1         42.18         44.78         4.51 o
   8   4   1         94.07         82.69         6.32 o
   9   4   1         28.84         26.65         5.58 o
  10   4   1          1.57          0.64         0.77 o
  11   4   1         16.84         16.14         2.34 o
  12   4   1          6.92          4.83         2.02 o
  13   4   1          9.28         14.14         6.64 o
  14   4   1          0.08         -1.13         4.65 o
  15   4   1          6.22          4.66         2.65 o
  16   4   1          0.78         -1.59         2.13 o
 -14   5   1         10.04          3.70         3.75 o
 -13   5   1         16.03         16.85         7.36 o
 -12   5   1         50.37         53.13         6.89 o
 -11   5   1         22.54         17.70         3.82 o
 -10   5   1          0.04         -0.93         1.27 o
  -9   5   1          1.44          1.28         3.05 o
  -8   5   1        250.11        257.14        13.25 o
  -7   5   1         53.15         52.64         6.03 o
  -6   5   1         76.86         70.89         8.49 o
  -5   5   1         18.05         15.95         3.68 o
  -4   5   1         37.83         32.16         5.06 o
  -3   5   1         20.93         17.13         5.58 o
  -2   5   1        116.52        110.31         8.47 o
  -1   5   1          0.12          1.50         1.64 o
   0   5   1         45.71         42.40         5.32 o
   1   5   1          0.15          0.92         1.33 o
   2   5   1        206.99        192.61        10.79 o
   3   5   1        136.57        136.29         9.02 o
   4   5   1        781.32        807.02        21.81 o
   5   5   1         23.64         19.05         3.40 o
   6   5   1          0.00         -0.87         2.08 o
   7   5   1         64.90         57.43         5.78 o
   8   5   1         31.29         26.74         4.04 o
   9   5   1          6.78          5.65         3.79 o
  10   5   1         32.08         36.72         9.85 o
  11   5   1          5.54         -3.25         3.93 o
  12   5   1          3.88          0.00         5.56 o
  13   5   1          6.79         13.82         6.32 o
  14   5   1          0.90          4.29         4.25 o
 -11   6   1          6.12          6.59         4.97 o
 -10   6   1         11.66         14.32         6.91 o
  -9   6   1          8.94          1.63         3.43 o
  -8   6   1          0.37          1.05         1.40 o
  -7   6   1          0.43          2.44         1.70 o
  -6   6   1          6.45          5.91         2.28 o
  -5   6   1         41.20         35.37         5.25 o
  -4   6   1          0.45          0.62         1.54 o
  -3   6   1          0.57          2.99         2.01 o
  -2   6   1          1.59          0.43         1.44 o
  -1   6   1         11.29         13.43         3.18 o
   0   6   1          0.27         -1.00         1.38 o
   1   6   1         26.52         25.85         4.48 o
   2   6   1         84.13         67.40         7.13 o
   3   6   1         24.28         20.37         3.98 o
   4   6   1         39.33         45.66         5.76 o
   5   6   1         83.36        100.43         8.52 o
   6   6   1          5.16          2.35         2.94 o
   7   6   1          7.25          4.20         3.88 o
   8   6   1          4.22         12.69         5.83 o
   9   6   1          3.03          3.21         4.11 o
  10   6   1          3.32         10.66         5.60 o
  11   6   1         53.34         48.20        11.84 o
  -5   7   1         33.74         36.91         8.90 o
  -4   7   1          2.78          3.83         2.00 o
  -3   7   1          6.43          8.06         3.10 o
  -2   7   1          0.48          3.20         2.66 o
  -1   7   1          7.44          7.99         2.84 o
   0   7   1          2.63          3.81         2.28 o
   1   7   1         13.02          8.55         2.88 o
   2   7   1          4.05          5.42         3.39 o
   3   7   1         11.28          8.49         4.74 o
   4   7   1          0.81          4.47         3.84 o
   5   7   1         20.45         20.73         7.23 o
 -20   0   2         28.70         46.21         8.76 o
 -19   0   2          4.63          6.50         3.61 o
 -18   0   2         15.57         12.42         4.16 o
 -17   0   2         86.49         91.49        11.16 o
 -16   0   2        153.83        147.11        13.47 o
 -15   0   2        130.31        135.84        12.52 o
 -14   0   2          6.89          5.24         2.57 o
 -13   0   2        286.32        300.13        16.96 o
 -12   0   2        260.69        244.40        16.46 o
 -11   0   2        197.74        214.14        14.65 o
 -10   0   2       1609.75       1507.15        37.39 o
  -9   0   2         23.97         23.31         4.38 o
  -8   0   2        180.73        173.71        11.26 o
  -7   0   2        224.51        207.20        11.45 o
  -6   0   2        323.92        355.91         9.82 o
  -5   0   2         37.65         25.42         2.51 o
  -4   0   2      74478.41      76790.30       496.31 o
  -3   0   2       2122.32       2043.83        18.01 o
  -2   0   2          1.39          4.88         0.81 o
  -1   0   2        304.47        261.34         5.30 o
   0   0   2        996.73       1017.06         6.90 o
   1   0   2        148.07        160.89         2.34 o
   2   0   2       2948.82       3066.35        12.24 o
   3   0   2        304.69        329.26         5.03 o
   4   0   2       1323.82       1346.02        13.40 o
   5   0   2         82.05         96.45         3.89 o
   6   0   2       2466.92       2429.91        20.06 o
   7   0   2        612.97        577.58        12.52 o
   8   0   2        477.04        452.20        11.81 o
   9   0   2        559.46        506.01        19.08 o
  10   0   2        259.91        251.49        14.20 o
  11   0   2        157.42        135.47        10.89 o
  12   0   2        207.49        193.87        13.74 o
  13   0   2         53.60         53.85         7.68 o
  14   0   2         81.88         89.19        10.26 o
  15   0   2         20.79         13.46         4.52 o
  16   0   2        287.22        285.58        19.58 o
  17   0   2         15.38         19.47         5.56 o
  18   0   2         35.73         29.72         7.09 o
  19   0   2        159.93        174.39        16.99 o
 -20   1   2         11.73          7.47         2.73 o
 -19   1   2          7.09          5.72         2.38 o
 -18   1   2         26.13         28.15         4.50 o
 -17   1   2         28.11         19.51         5.19 o
 -16   1   2         38.92         32.87         4.74 o
 -15   1   2          7.88          8.14         2.33 o
 -14   1   2         34.67         33.59         4.41 o
 -13   1   2          1.19         -0.83         1.25 o
 -12   1   2          4.82          3.20         0.95 o
 -11   1   2        238.47        238.87         7.11 o
 -10   1   2        226.65        217.16         7.10 o
  -9   1   2        179.91        174.48         5.32 o
  -8   1   2       1646.57       1596.49        14.67 o
  -7   1   2       2121.93       2004.96        16.81 o
  -6   1   2       2781.73       2736.01        13.44 o
  -5   1   2        447.07        402.08         6.48 o
  -4   1   2       6841.09       6788.16        26.68 o
  -3   1   2       2696.33       2628.31        11.61 o
  -2   1   2       1447.75       1412.33         6.28 o
  -1   1   2      12688.14      12789.50        45.90 o
   0   1   2        459.30        455.24         6.20 o
   1   1   2       2208.92       2100.43        21.57 o
   2   1   2        154.32        176.99         4.98 o
   3   1   2       3896.33       3740.66        40.80 o
   4   1   2        114.41         85.40         2.30 o
   5   1   2        250.36        242.94         6.26 o
   6   1   2       1203.29       1221.19        13.14 o
   7   1   2         21.80         18.56         1.79 o
   8   1   2         41.92         36.72         2.70 o
   9   1   2       1435.87       1445.85        17.99 o
  10   1   2        467.00        472.10        19.70 o
  11   1   2        152.86        144.66         8.05 o
  12   1   2        173.74        174.40         9.28 o
  13   1   2        185.92        183.11         9.91 o
  14   1   2        141.54        140.44         9.90 o
  15   1   2         35.43         37.76         7.11 o
  16   1   2         33.80         40.87         5.41 o
  17   1   2         10.61         12.80         5.69 o
  18   1   2         26.52         30.51         5.00 o
  19   1   2          0.00         -0.30         2.17 o
 -19   2   2          7.69          6.64         3.66 o
 -18   2   2         12.87         15.71         5.69 o
 -17   2   2          5.20          0.16         1.87 o
 -16   2   2         18.02         16.66         4.56 o
 -15   2   2         27.89         25.62         3.97 o
 -14   2   2         39.53         48.06         7.00 o
 -13   2   2        148.05        146.94         8.73 o
 -12   2   2         86.16         87.51         6.47 o
 -11   2   2        204.18        207.51         9.42 o
 -10   2   2        215.49        217.96         9.20 o
  -9   2   2        155.21        152.54         7.31 o
  -8   2   2          0.32          2.27         2.42 o
  -7   2   2        807.67        834.03        15.31 o
  -6   2   2       1504.19       1522.05        15.60 o
  -5   2   2        741.51        707.01         8.98 o
  -4   2   2          6.15         13.86         1.55 o
  -3   2   2        984.36        925.50        11.47 o
  -2   2   2         64.98         46.52         2.57 o
  -1   2   2       1714.21       1753.06        23.19 o
   0   2   2        993.51        990.61        18.45 o
   1   2   2         28.00         28.07         2.19 o
   2   2   2        929.74        979.71        10.68 o
   3   2   2         37.68         31.15         1.80 o
   4   2   2        142.91        173.40         4.99 o
   5   2   2        571.53        528.46         7.16 o
   6   2   2       2002.09       2090.39        15.18 o
   7   2   2        666.26        605.75         8.79 o
   8   2   2        270.98        257.80         6.91 o
   9   2   2        946.01        932.43        19.93 o
  10   2   2        341.96        326.92         7.87 o
  11   2   2          1.71          1.91         1.24 o
  12   2   2          3.42          3.01         1.86 o
  13   2   2        117.92        112.07        11.61 o
  14   2   2          0.36          0.99         1.90 o
  15   2   2         78.06         85.57        10.89 o
  16   2   2         61.73         52.50         6.24 o
  17   2   2          1.55          2.54         1.80 o
  18   2   2         20.95         36.72         5.58 o
  19   2   2          0.76          0.19         1.51 o
 -18   3   2          0.98          1.98         2.89 o
 -17   3   2          3.45          1.48         1.53 o
 -16   3   2          0.11          0.36         4.99 o
 -15   3   2          6.33          8.11         4.02 o
 -14   3   2         14.17         14.40         2.95 o
 -13   3   2         73.37         73.42         6.98 o
 -12   3   2         28.51         26.30         3.78 o
 -11   3   2         64.05         64.65         5.58 o
 -10   3   2        512.81        499.72        14.69 o
  -9   3   2         58.12         67.99         3.17 o
  -8   3   2        422.45        412.62         7.46 o
  -7   3   2         23.46         15.58         3.61 o
  -6   3   2         17.18         19.92         3.93 o
  -5   3   2        385.78        375.97        16.57 o
  -4   3   2         23.54         21.21         2.49 o
  -3   3   2         89.36         83.67         7.82 o
  -2   3   2       1054.36       1092.15        20.99 o
  -1   3   2        144.69        201.94         8.97 o
   0   3   2        280.37        326.90        11.01 o
   1   3   2       1784.84       1842.80        25.33 o
   2   3   2        842.74        840.32        16.55 o
   3   3   2        800.03        852.15        12.81 o
   4   3   2        697.98        714.43        11.40 o
   5   3   2        235.04        230.71         6.36 o
   6   3   2         88.46         88.80         4.02 o
   7   3   2         13.80         22.38         2.09 o
   8   3   2          0.01          1.15         0.66 o
   9   3   2          0.13          0.96         0.69 o
  10   3   2         25.77         28.12         2.58 o
  11   3   2        356.40        363.81         9.68 o
  12   3   2        334.63        340.47         9.63 o
  13   3   2         97.25        105.46         5.63 o
  14   3   2        178.79        190.58        11.03 o
  15   3   2          1.15          4.79         3.79 o
  16   3   2          1.03          2.03         2.48 o
  17   3   2          6.34          5.01         4.02 o
  18   3   2          0.57         -1.57         1.99 o
 -17   4   2         10.34         14.68         5.19 o
 -16   4   2          0.79          0.06         1.58 o
 -15   4   2          4.02          7.35         2.91 o
 -14   4   2         11.33         15.82         3.32 o
 -13   4   2         16.43         21.91         5.38 o
 -12   4   2          6.54          8.94         3.52 o
 -11   4   2         29.51         27.10         5.47 o
 -10   4   2        336.05        325.29        18.32 o
  -9   4   2        214.15        221.03         9.76 o
  -8   4   2        100.06         96.20         9.62 o
  -7   4   2         33.31         31.53         5.51 o
  -6   4   2        399.29        439.75        15.84 o
  -5   4   2          2.01          0.06         1.28 o
  -4   4   2        385.05        371.94        19.96 o
  -3   4   2         84.66         83.69         6.81 o
  -2   4   2        627.98        624.15        18.02 o
  -1   4   2        134.37        122.32         7.93 o
   0   4   2        102.67         82.69         6.41 o
   1   4   2        252.64        232.95        10.57 o
   2   4   2        110.89         93.01         6.56 o
   3   4   2         17.53          7.83         2.17 o
   4   4   2         72.61         63.64         4.88 o
   5   4   2         31.81         31.29         2.91 o
   6   4   2        103.12        108.98         6.60 o
   7   4   2         53.36         62.88         5.07 o
   8   4   2        219.53        227.75        16.07 o
   9   4   2        128.71        142.54         8.88 o
  10   4   2         63.44         81.20         5.03 o
  11   4   2         32.61         38.02         5.04 o
  12   4   2          9.69         10.81         2.92 o
  13   4   2         59.34         69.71        13.28 o
  14   4   2         59.63         53.85        11.84 o
  15   4   2         31.27         39.21        10.98 o
  16   4   2         33.80         35.80         6.96 o
 -14   5   2          0.30          1.54         3.52 o
 -13   5   2         14.82         17.55         4.05 o
 -12   5   2         27.98         37.38         5.73 o
 -11   5   2         22.19         30.65         5.04 o
 -10   5   2         14.25          1.63         1.43 o
  -9   5   2          9.16          5.73         2.55 o
  -8   5   2        106.87         99.21         8.56 o
  -7   5   2         93.31         99.30         8.42 o
  -6   5   2         64.12         62.38         6.65 o
  -5   5   2         35.55         43.11         5.50 o
  -4   5   2          7.94         10.16         2.93 o
  -3   5   2         46.17         46.49         5.55 o
  -2   5   2          8.63         16.33         5.01 o
  -1   5   2        188.86        177.29        10.60 o
   0   5   2        284.82        274.53        13.17 o
   1   5   2        353.15        372.64        15.09 o
   2   5   2        140.55        122.21         8.50 o
   3   5   2        226.67        247.50        11.91 o
   4   5   2        139.03        141.10         8.84 o
   5   5   2         32.26         26.22         3.76 o
   6   5   2         40.33         34.10         4.28 o
   7   5   2         10.75         12.88         2.94 o
   8   5   2          2.34          0.41         2.26 o
   9   5   2        128.18        147.36        18.12 o
  10   5   2          5.85         12.87         6.82 o
  11   5   2         10.31          4.20         3.93 o
  12   5   2         60.55         85.61        15.27 o
  13   5   2          0.19         -0.14         3.39 o
  14   5   2          7.39          9.62         6.14 o
 -11   6   2          0.74         -0.36         1.81 o
 -10   6   2          5.99          4.49         2.07 o
  -9   6   2          3.82          8.13         2.95 o
  -8   6   2         30.94         39.49         8.72 o
  -7   6   2          0.65          1.79         1.51 o
  -6   6   2          0.02          3.13         2.19 o
  -5   6   2         41.94         47.09         8.70 o
  -4   6   2        108.06        113.26         9.58 o
  -3   6   2        140.19        130.30        10.18 o
  -2   6   2          0.24          3.04         2.33 o
  -1   6   2          0.61          1.54         3.34 o
   0   6   2          2.52          2.52         1.64 o
   1   6   2          3.19          2.34         2.37 o
   2   6   2          4.33          3.39         1.79 o
   3   6   2         12.98          8.83         2.65 o
   4   6   2          4.25          0.00         2.85 o
   5   6   2         25.77         24.66         7.36 o
   6   6   2        110.75        119.69        16.31 o
   7   6   2         22.47         29.54         8.85 o
   8   6   2          1.73         -0.32         2.26 o
   9   6   2          0.35         -2.17         3.07 o
  10   6   2          4.40         15.99         6.87 o
  -5   7   2          1.84          3.38         1.86 o
  -4   7   2         12.44         12.19         4.04 o
  -3   7   2          0.54         -0.05         1.45 o
  -2   7   2          1.18         -0.08         7.88 o
  -1   7   2          6.81          5.21         2.39 o
   0   7   2          1.93          2.39         3.03 o
   1   7   2          5.21         11.97         5.01 o
   2   7   2         37.61         43.95         9.58 o
   3   7   2          9.88         10.25         5.15 o
   4   7   2          0.57          2.21         3.25 o
 -20   1   3          3.75          3.76         2.51 o
 -19   1   3          0.60          0.49         1.50 o
 -18   1   3         26.46         25.91         4.39 o
 -17   1   3         10.10          6.16         2.69 o
 -16   1   3         18.56         18.69         3.67 o
 -15   1   3          9.62          9.71         2.80 o
 -14   1   3         10.95         12.10         5.60 o
 -13   1   3         53.52         54.75         5.36 o
 -12   1   3          2.58          2.58         1.23 o
 -11   1   3        125.85        126.36         6.48 o
 -10   1   3         32.76         30.84         2.34 o
  -9   1   3        870.78        855.17        14.07 o
  -8   1   3       1361.17       1410.64        12.18 o
  -7   1   3        127.07        132.39         3.26 o
  -6   1   3       3391.11       3439.21        24.00 o
  -5   1   3        401.18        381.82         8.95 o
  -4   1   3       2449.36       2459.82        13.71 o
  -3   1   3       1165.00       1198.04         6.96 o
  -2   1   3        777.81        772.48         6.13 o
  -1   1   3        280.40        265.14         3.67 o
   0   1   3         86.94        104.95         2.35 o
   1   1   3        559.85        559.41         7.76 o
   2   1   3       1698.70       1710.59        14.32 o
   3   1   3         47.00         43.89         2.20 o
   4   1   3        619.18        679.68         5.12 o
   5   1   3        107.97        109.24         3.81 o
   6   1   3       1048.35       1128.07        11.67 o
   7   1   3          0.71          2.26         0.80 o
   8   1   3         46.12         45.50         2.67 o
   9   1   3        216.78        224.12         6.26 o
  10   1   3         16.65         13.22         1.86 o
  11   1   3        106.84         97.97         6.84 o
  12   1   3         68.00         74.16         6.26 o
  13   1   3         45.48         51.37         5.36 o
  14   1   3         53.37         52.76         9.17 o
  15   1   3         12.22         12.47         6.55 o
  16   1   3          2.90          0.63         5.96 o
  17   1   3        193.91        191.51        16.66 o
  18   1   3          2.00          5.17         2.63 o
  19   1   3         12.18         15.31         4.45 o
 -19   2   3          3.39          1.67         1.71 o
 -18   2   3          4.18          1.76         1.76 o
 -17   2   3         10.03         10.40         2.75 o
 -16   2   3          1.11          1.85         1.58 o
 -15   2   3         46.64         43.28         5.25 o
 -14   2   3         55.50         53.12         5.58 o
 -13   2   3         51.98         56.32         5.48 o
 -12   2   3        170.03        164.52        15.62 o
 -11   2   3         15.21         17.52         2.98 o
 -10   2   3         10.70         13.65         2.47 o
  -9   2   3          1.62          2.95         1.51 o
  -8   2   3        192.48        177.86         7.41 o
  -7   2   3        149.87        153.91         6.54 o
  -6   2   3          5.74          8.57         1.20 o
  -5   2   3        656.76        708.59         9.59 o
  -4   2   3        161.16        170.24         3.62 o
  -3   2   3        226.84        269.05         5.74 o
  -2   2   3         25.47         31.90         1.94 o
  -1   2   3        195.89        185.14        16.69 o
   0   2   3        318.74        355.21        15.49 o
   1   2   3         27.11         20.20         2.09 o
   2   2   3        866.67        919.03        11.59 o
   3   2   3        766.21        869.66         8.69 o
   4   2   3       1268.32       1426.02        36.01 o
   5   2   3        320.43        339.07         5.33 o
   6   2   3         90.17         96.29         3.47 o
   7   2   3         27.07         28.72         2.02 o
   8   2   3         71.61         87.56         5.17 o
   9   2   3          0.03          0.09         0.46 o
  10   2   3          9.27          8.28         1.37 o
  11   2   3          0.79         -2.03         2.03 o
  12   2   3          4.11          4.42         3.66 o
  13   2   3         51.25         47.53         5.54 o
  14   2   3        112.19        107.87        10.17 o
  15   2   3          0.30          0.13         1.67 o
  16   2   3          5.57          6.34         3.18 o
  17   2   3          1.91         -0.73         1.65 o
  18   2   3          8.43          7.09         2.85 o
 -18   3   3          5.00          1.99         4.31 o
 -17   3   3          4.75          2.71         1.88 o
 -16   3   3          2.34          3.87         1.81 o
 -15   3   3          2.71          3.79         2.14 o
 -14   3   3         41.64         48.26         5.52 o
 -13   3   3          8.93          5.17         1.90 o
 -12   3   3         39.56         46.45         4.99 o
 -11   3   3        256.58        253.95        10.94 o
 -10   3   3         83.04         84.76         6.07 o
  -9   3   3         94.08        101.06         6.42 o
  -8   3   3        108.16        122.78         6.71 o
  -7   3   3         64.15         53.90         6.73 o
  -6   3   3        111.74        122.29         6.16 o
  -5   3   3         45.67         54.12         3.93 o
  -4   3   3         32.07         43.48         3.43 o
  -3   3   3        226.19        272.59         8.53 o
  -2   3   3        228.75        275.60        15.29 o
  -1   3   3         53.72         60.91         4.89 o
   0   3   3        113.05        126.73         6.80 o
   1   3   3         33.25         40.96         3.70 o
   2   3   3        198.71        209.93         7.87 o
   3   3   3        407.05        446.73        10.69 o
   4   3   3        128.49        139.95         5.55 o
   5   3   3          0.17          0.41         0.40 o
   6   3   3          3.04         10.13         1.26 o
   7   3   3          0.73          0.48         0.50 o
   8   3   3         44.85         43.21         2.80 o
   9   3   3          3.19          3.61         1.60 o
  10   3   3          0.77          0.30         0.78 o
  11   3   3         71.52         65.73         5.32 o
  12   3   3         58.40         49.28         4.79 o
  13   3   3          0.13         -1.52         1.52 o
  14   3   3         14.15          8.47         2.33 o
  15   3   3          0.00          0.32         4.49 o
  16   3   3          7.07          3.05         1.78 o
  17   3   3          0.01         -1.62         2.39 o
 -17   4   3         18.95         16.76         3.70 o
 -16   4   3          0.20         -0.98         1.38 o
 -15   4   3         16.60         19.96         3.97 o
 -14   4   3         10.46          6.32         2.14 o
 -13   4   3         25.59         20.55         5.38 o
 -12   4   3        383.63        401.52        22.44 o
 -11   4   3         10.40         11.43         4.02 o
 -10   4   3         10.05         10.30         3.43 o
  -9   4   3         12.87         15.54         4.43 o
  -8   4   3          4.24          2.35         1.49 o
  -7   4   3         19.72         17.21         4.29 o
  -6   4   3          4.24          3.57         2.26 o
  -5   4   3         52.71         45.72         7.00 o
  -4   4   3         10.39         12.34         2.78 o
  -3   4   3          1.69          1.69         1.50 o
  -2   4   3          5.82          4.41         2.44 o
  -1   4   3         13.45         16.60         2.95 o
   0   4   3        125.57        141.34         8.30 o
   1   4   3        389.49        403.54        13.66 o
   2   4   3         10.82          6.99         1.84 o
   3   4   3         85.63         79.67         5.66 o
   4   4   3        178.38        174.97         8.08 o
   5   4   3         15.05         15.20         2.33 o
   6   4   3         37.78         42.88         5.83 o
   7   4   3          0.01          0.21         0.88 o
   8   4   3         22.06         21.77         5.71 o
   9   4   3        108.18        133.35        16.31 o
  10   4   3          4.38          4.23         2.14 o
  11   4   3         96.69        101.90         8.53 o
  12   4   3         28.28         32.61         8.11 o
  13   4   3         30.60         27.55         8.04 o
  14   4   3          6.80         -1.26         3.25 o
  15   4   3         12.72          6.73         4.83 o
  16   4   3          0.39          3.75         4.61 o
 -14   5   3          1.00          2.98         2.48 o
 -13   5   3          3.52          2.76         2.30 o
 -12   5   3          3.77          3.57         2.66 o
 -11   5   3          3.55          2.17         2.66 o
 -10   5   3          5.37          1.44         7.36 o
  -9   5   3         34.51         39.38         5.63 o
  -8   5   3          2.18          0.30         1.51 o
  -7   5   3         49.95         43.09         5.62 o
  -6   5   3         34.07         33.05         6.73 o
  -5   5   3          4.19          4.55         1.98 o
  -4   5   3          6.96         11.04         3.05 o
  -3   5   3          0.26          0.36         1.52 o
  -2   5   3        174.50        188.12        11.09 o
  -1   5   3        141.96        157.35        10.02 o
   0   5   3        488.99        501.72        22.58 o
   1   5   3        197.05        197.33        13.86 o
   2   5   3          0.19          0.90         1.15 o
   3   5   3         13.83         12.76         2.72 o
   4   5   3          9.28          8.19         2.12 o
   5   5   3          7.52          8.08         2.00 o
   6   5   3         28.66         25.12         7.05 o
   7   5   3         94.89         79.12        12.79 o
   8   5   3         20.37         13.42         6.19 o
   9   5   3          1.61          2.76         3.16 o
  10   5   3          2.89          0.46         1.76 o
  11   5   3        108.09        139.35        19.16 o
  12   5   3          0.11          2.35         3.43 o
  13   5   3          1.75          4.65         3.84 o
 -11   6   3          9.28         12.79         3.47 o
 -10   6   3          3.37          1.33         6.03 o
  -9   6   3         19.03         26.65         4.93 o
  -8   6   3          0.59          3.18         2.07 o
  -7   6   3          0.01         -2.42         2.42 o
  -6   6   3          8.95         10.03         3.00 o
  -5   6   3         23.69         28.38         4.85 o
  -4   6   3          3.11          6.03         2.48 o
  -3   6   3          3.08          4.19         2.10 o
  -2   6   3        133.75        129.26        10.13 o
  -1   6   3         53.17         54.87         7.30 o
   0   6   3        101.11         93.69         8.40 o
   1   6   3        175.58        168.68        11.07 o
   2   6   3          2.45          1.03         2.37 o
   3   6   3         81.30         61.49        11.20 o
   4   6   3          0.33         -2.80         2.94 o
   5   6   3         11.90         13.19         5.65 o
   6   6   3          2.99          8.49         4.79 o
   7   6   3         16.14         22.95         7.72 o
   8   6   3         32.47         26.52         8.36 o
   9   6   3          8.42         15.63         6.82 o
  10   6   3         18.65         16.58         7.05 o
  -4   7   3         10.58         10.87         7.68 o
  -3   7   3          0.19          0.44         2.69 o
  -2   7   3          0.03         -3.61         3.61 o
  -1   7   3          0.65          0.18         1.63 o
   0   7   3          9.84         10.30         4.83 o
   1   7   3          3.26          8.13         4.52 o
   2   7   3          1.10         -4.52         4.52 o
   3   7   3         14.00         15.90         5.92 o
 -20   0   4         34.51         30.49         7.23 o
 -19   0   4         19.15         20.37         5.87 o
 -18   0   4          0.77          0.54         2.44 o
 -17   0   4         85.80         97.14        11.20 o
 -16   0   4         58.86         60.24        13.21 o
 -15   0   4         22.31         12.77         3.05 o
 -14   0   4        173.40        162.72        15.23 o
 -13   0   4          8.66          1.85         1.72 o
 -12   0   4        223.09        221.33        16.46 o
 -11   0   4         14.13         11.38         3.70 o
 -10   0   4         80.43        103.98        10.30 o
  -9   0   4          2.03          3.43         2.71 o
  -8   0   4       3571.68       3720.22        56.11 o
  -7   0   4       1420.33       1390.54        32.17 o
  -6   0   4        136.31        110.60         8.55 o
  -5   0   4        134.41        146.53         6.39 o
  -4   0   4        182.19        138.36         7.17 o
  -3   0   4        218.90        193.64         6.43 o
  -2   0   4         25.02         15.76         1.72 o
  -1   0   4        513.89        540.55         9.52 o
   0   0   4        106.48        101.11         3.07 o
   1   0   4        302.63        300.14         4.29 o
   2   0   4       3505.72       3332.66        19.14 o
   3   0   4       1521.22       1438.50        10.76 o
   4   0   4       1771.21       1773.72        14.37 o
   5   0   4        175.66        224.04        10.25 o
   6   0   4        435.06        343.41         8.47 o
   7   0   4       1001.63        999.76        15.46 o
   8   0   4        256.68        282.40        10.94 o
   9   0   4          3.00          2.35         1.26 o
  10   0   4         74.39         65.25         7.59 o
  11   0   4        552.72        576.11        23.46 o
  12   0   4        714.20        722.60        27.41 o
  13   0   4         28.95         27.74         5.87 o
  14   0   4        135.40        140.82        13.24 o
  15   0   4       1070.12       1104.00        38.27 o
  16   0   4         85.39         98.95        11.97 o
  17   0   4         12.70         13.78         5.10 o
  18   0   4          6.24          3.84         3.07 o
  19   0   4          0.26         -0.27         2.08 o
 -20   1   4          9.06         10.50         3.15 o
 -19   1   4          4.04          1.81         1.77 o
 -18   1   4          1.09         -0.41         1.41 o
 -17   1   4          6.68          2.73         1.79 o
 -16   1   4          1.95          1.94         3.39 o
 -15   1   4         12.17          7.14         2.33 o
 -14   1   4        161.18        157.59         9.46 o
 -13   1   4         22.12         26.52         3.95 o
 -12   1   4        151.40        147.90         9.00 o
 -11   1   4        382.80        339.39         7.41 o
 -10   1   4        619.51        577.74         9.10 o
  -9   1   4        102.90         97.78         5.05 o
  -8   1   4       1494.50       1497.76        18.35 o
  -7   1   4        657.55        678.50        11.53 o
  -6   1   4         11.67         13.44         1.88 o
  -5   1   4       3017.39       3057.71        14.37 o
  -4   1   4         36.44         26.73         1.18 o
  -3   1   4        144.91        126.63         2.25 o
  -2   1   4        294.38        249.38         4.45 o
  -1   1   4       1919.19       1833.34        10.55 o
   0   1   4        491.75        430.43         3.94 o
   1   1   4       1706.42       1676.44         7.67 o
   2   1   4        359.45        331.43         5.04 o
   3   1   4        552.64        580.93         6.99 o
   4   1   4        751.14        795.11         6.29 o
   5   1   4       2801.73       2930.28        13.25 o
   6   1   4        737.17        759.09         7.63 o
   7   1   4        183.07        149.60         4.24 o
   8   1   4        265.71        261.66         5.97 o
   9   1   4        216.87        201.05         5.57 o
  10   1   4        283.98        269.23         8.12 o
  11   1   4         19.41         16.55         3.66 o
  12   1   4         47.16         47.13         5.08 o
  13   1   4        151.49        149.83         9.36 o
  14   1   4         11.81         13.09         3.70 o
  15   1   4         12.75          9.83         5.13 o
  16   1   4          0.78          1.05         1.80 o
  17   1   4          6.64          6.09         2.35 o
  18   1   4         17.72         29.78         5.65 o
 -19   2   4          0.27         -0.41         1.82 o
 -18   2   4          3.21          2.75         2.96 o
 -17   2   4         30.23         41.19         5.50 o
 -16   2   4         50.38         54.50         8.04 o
 -15   2   4         44.34         53.64         5.81 o
 -14   2   4         70.92         60.48         5.94 o
 -13   2   4        319.21        305.81        21.21 o
 -12   2   4         10.56         16.50         4.43 o
 -11   2   4        143.74        145.17         7.88 o
 -10   2   4        394.78        390.71        12.26 o
  -9   2   4        692.90        704.15        15.48 o
  -8   2   4         56.69         57.32         4.19 o
  -7   2   4       1326.95       1253.91        22.28 o
  -6   2   4        119.38        148.76        13.47 o
  -5   2   4        619.26        644.51        16.55 o
  -4   2   4       1877.37       1940.34        12.75 o
  -3   2   4        365.91        403.06         5.36 o
  -2   2   4       1712.09       1795.48        11.22 o
  -1   2   4          8.62          7.86         1.16 o
   0   2   4        575.65        638.68        10.01 o
   1   2   4        874.14        859.65        11.18 o
   2   2   4       2636.67       2782.54        48.24 o
   3   2   4        581.04        554.04        22.18 o
   4   2   4       1411.29       1325.89        35.51 o
   5   2   4       1658.12       1656.30        41.43 o
   6   2   4       1134.87       1096.08        18.23 o
   7   2   4          1.33          1.99         0.45 o
   8   2   4         22.03         20.73         1.70 o
   9   2   4        123.16        132.54         4.62 o
  10   2   4         59.45         56.12         4.70 o
  11   2   4         60.56         57.38         4.17 o
  12   2   4        134.87        127.85         6.42 o
  13   2   4         54.15         54.36         4.44 o
  14   2   4         44.52         49.39         4.98 o
  15   2   4          9.52         15.53         3.06 o
  16   2   4         16.56         13.66         2.97 o
  17   2   4         32.98         37.74         5.35 o
  18   2   4         48.94         47.85         5.61 o
 -18   3   4          7.63          9.86         3.04 o
 -17   3   4         61.13         55.16         6.50 o
 -16   3   4         61.77         52.85         6.13 o
 -15   3   4         10.40         12.21         2.79 o
 -14   3   4        204.21        223.74        11.61 o
 -13   3   4          2.73          3.40         1.67 o
 -12   3   4        393.82        425.32        14.70 o
 -11   3   4         98.26        101.18         6.86 o
 -10   3   4         10.42          8.41         1.95 o
  -9   3   4        292.80        300.17        12.19 o
  -8   3   4         89.56         88.88         9.31 o
  -7   3   4          2.90          1.67         1.58 o
  -6   3   4        245.28        248.80         4.73 o
  -5   3   4         46.09         52.51         2.69 o
  -4   3   4         46.85         58.12         3.71 o
  -3   3   4        418.63        431.06        10.01 o
  -2   3   4        953.65        918.65        12.64 o
  -1   3   4        960.98        921.81        29.85 o
   0   3   4       1112.05       1169.01        20.58 o
   1   3   4        639.95        626.96        17.18 o
   2   3   4         91.40         69.86         4.24 o
   3   3   4        120.61        151.94         7.39 o
   4   3   4         85.58         93.83         6.44 o
   5   3   4         31.57         23.45         5.60 o
   6   3   4         29.60         23.40         5.92 o
   7   3   4        411.48        383.01        23.67 o
   8   3   4        693.31        669.21        19.67 o
   9   3   4        444.99        480.49        27.06 o
  10   3   4        248.50        237.49        10.05 o
  11   3   4         16.18         20.99         3.25 o
  12   3   4          0.93         -1.42         1.42 o
  13   3   4         21.22         28.87         3.96 o
  14   3   4          8.66          6.87         2.40 o
  15   3   4          1.78          3.46         1.71 o
  16   3   4          0.03          4.29         2.64 o
  17   3   4         21.09         21.92         3.98 o
 -16   4   4          0.01          1.49         2.17 o
 -15   4   4         20.23         17.75         5.69 o
 -14   4   4         70.86         67.09        10.26 o
 -13   4   4         21.88         17.12         5.28 o
 -12   4   4         15.58          8.04         3.48 o
 -11   4   4         17.59         10.39         4.02 o
 -10   4   4         65.44         77.35         9.80 o
  -9   4   4          0.84         -1.45         2.39 o
  -8   4   4         95.54         98.01        10.66 o
  -7   4   4        117.02        134.58        12.34 o
  -6   4   4        154.58        155.71        13.20 o
  -5   4   4        209.97        222.03        15.64 o
  -4   4   4        411.24        407.70        21.41 o
  -3   4   4         95.99         77.80         5.61 o
  -2   4   4          3.79          5.23         1.94 o
  -1   4   4         30.24         26.88         3.75 o
   0   4   4        171.25        139.78         8.19 o
   1   4   4         38.99         37.62         4.18 o
   2   4   4        295.13        268.83        18.54 o
   3   4   4        120.72        111.62         8.04 o
   4   4   4        291.82        292.27         9.43 o
   5   4   4        135.99        139.82         8.41 o
   6   4   4        218.46        234.26         7.37 o
   7   4   4          2.26          3.79         4.56 o
   8   4   4          2.40          8.49         4.74 o
   9   4   4        287.26        313.29        14.71 o
  10   4   4        165.37        142.88        10.18 o
  11   4   4         18.89         27.43         4.68 o
  12   4   4         67.83         87.15         8.74 o
  13   4   4         86.09         88.27         8.76 o
  14   4   4         10.90         13.87         6.55 o
  15   4   4         53.19         58.55        12.87 o
 -14   5   4          0.21         -1.81         3.66 o
 -13   5   4          4.57          0.36         1.85 o
 -12   5   4         16.18         13.46         4.70 o
 -11   5   4         37.53         50.37         8.67 o
 -10   5   4         10.95         11.52         4.34 o
  -9   5   4         27.97         27.46         6.28 o
  -8   5   4          0.36          1.37         3.59 o
  -7   5   4         21.85         25.64         5.71 o
  -6   5   4         10.92          9.68         2.84 o
  -5   5   4         52.22         50.18         8.81 o
  -4   5   4        229.23        238.21        13.01 o
  -3   5   4        140.21        140.10         9.86 o
  -2   5   4         26.79         28.58         4.51 o
  -1   5   4        259.08        233.80        14.20 o
   0   5   4         97.56        100.11         7.76 o
   1   5   4          4.37          2.15         1.47 o
   2   5   4         34.69         37.98         4.55 o
   3   5   4         24.54         31.81         3.96 o
   4   5   4          0.36          8.36         4.11 o
   5   5   4         87.88         79.79        12.43 o
   6   5   4          4.54          3.03         3.16 o
   7   5   4         47.17         48.52        10.07 o
   8   5   4         50.51         44.00         9.85 o
   9   5   4          0.74          2.26         3.30 o
  10   5   4         17.11         21.85        11.50 o
  11   5   4         46.99         49.39         7.05 o
  12   5   4         38.57         48.65        11.56 o
  13   5   4          9.99         18.02         7.90 o
 -11   6   4          3.50          3.12         2.09 o
 -10   6   4          0.02          0.45         4.67 o
  -9   6   4         15.54         14.93         3.84 o
  -8   6   4          3.61          2.22         1.94 o
  -7   6   4        115.97        131.30        10.91 o
  -6   6   4          6.06          5.32         2.45 o
  -5   6   4          5.60          0.11         1.74 o
  -4   6   4          1.13          1.77         4.22 o
  -3   6   4         11.32         12.64         3.38 o
  -2   6   4         17.61         19.11         7.16 o
  -1   6   4          9.25         11.85         3.22 o
   0   6   4          2.47          0.55         1.26 o
   1   6   4          5.07          0.77         2.57 o
   2   6   4         77.38         86.61        13.15 o
   3   6   4         41.60         49.33        10.30 o
   4   6   4          0.75          3.39         3.43 o
   5   6   4          0.02         -3.61         3.61 o
   6   6   4         37.03         39.93         9.85 o
   7   6   4         12.85         29.31         8.49 o
   8   6   4         10.86         19.42         7.05 o
   9   6   4          8.32          2.57         3.16 o
  -3   7   4          1.37          4.02         3.25 o
  -2   7   4         16.15         18.88         6.55 o
  -1   7   4          0.88         -2.66         2.98 o
   0   7   4          0.03         -3.52         3.52 o
   1   7   4          2.10         -3.25         3.25 o
 -19   1   5          0.10         -1.18         3.03 o
 -18   1   5          0.11         -2.36         3.46 o
 -17   1   5          0.11         -0.86         3.55 o
 -16   1   5          5.59          2.66         1.84 o
 -15   1   5         63.07         57.57        11.36 o
 -14   1   5          0.16         -0.27         1.55 o
 -13   1   5        126.11        115.88        18.37 o
 -12   1   5        202.51        216.00         9.90 o
 -11   1   5         40.90         45.96         3.92 o
 -10   1   5        442.33        445.36        11.35 o
  -9   1   5         11.66          9.87         1.79 o
  -8   1   5        705.38        741.34        13.00 o
  -7   1   5        242.75        225.27         7.34 o
  -6   1   5         61.04         55.13         4.58 o
  -5   1   5         87.39         97.93         5.02 o
  -4   1   5         48.12         52.39         2.47 o
  -3   1   5        117.16        118.23         3.66 o
  -2   1   5        495.88        493.42         7.38 o
  -1   1   5        294.58        309.20         5.21 o
   0   1   5         44.90         43.29         1.43 o
   1   1   5         14.69         10.27         0.70 o
   2   1   5       1113.48       1259.21         8.37 o
   3   1   5         27.72         27.99         1.42 o
   4   1   5        263.03        272.79         4.84 o
   5   1   5        106.10        112.06         3.17 o
   6   1   5         57.64         63.40         2.20 o
   7   1   5        239.64        250.06         4.81 o
   8   1   5         78.60         79.89         2.95 o
   9   1   5          8.96          7.97         1.15 o
  10   1   5        126.52        118.81         4.10 o
  11   1   5         34.98         31.70         2.60 o
  12   1   5         21.18         20.97         2.72 o
  13   1   5        645.25        655.84        24.36 o
  14   1   5          0.04          0.63         1.14 o
  15   1   5         13.15          7.99         2.11 o
  16   1   5         51.83         56.05         5.57 o
  17   1   5         17.31         14.62         3.70 o
  18   1   5          3.48          5.22         2.69 o
 -19   2   5         10.87         14.97         3.67 o
 -18   2   5         22.12         22.89         4.35 o
 -17   2   5          9.64          9.02         3.73 o
 -16   2   5         21.09         19.46         3.74 o
 -15   2   5          0.63         -0.41         1.50 o
 -14   2   5         40.11         40.23         4.83 o
 -13   2   5         25.62         28.80         4.07 o
 -12   2   5        243.60        234.81        10.46 o
 -11   2   5          2.35          3.38         1.57 o
 -10   2   5          3.62          2.94         4.36 o
  -9   2   5        459.71        473.82        12.54 o
  -8   2   5          2.65          2.00         1.16 o
  -7   2   5        405.28        423.63        17.84 o
  -6   2   5         13.14         12.57         1.64 o
  -5   2   5        130.24        136.02        10.49 o
  -4   2   5        627.27        668.15        22.99 o
  -3   2   5          3.61          3.36         0.82 o
  -2   2   5        524.66        518.45         9.34 o
  -1   2   5         65.14         63.62         3.30 o
   0   2   5        774.57        848.31        11.43 o
   1   2   5          4.80          4.66         2.21 o
   2   2   5          4.10          8.54         2.94 o
   3   2   5         18.80         15.72         3.75 o
   4   2   5         50.43         76.17         8.67 o
   5   2   5         94.50         87.81         9.72 o
   6   2   5         76.68         77.31         6.16 o
   7   2   5          6.66          5.19         1.39 o
   8   2   5         11.99         12.25         1.81 o
   9   2   5         78.73         75.49         3.45 o
  10   2   5         77.18         72.76         4.57 o
  11   2   5          0.34          1.11         2.03 o
  12   2   5          5.93          5.06         1.48 o
  13   2   5         43.42         44.02         4.06 o
  14   2   5          9.13          7.93         1.93 o
  15   2   5          0.47         -0.68         1.91 o
  16   2   5          6.10          2.79         1.77 o
  17   2   5         14.98         14.32         3.15 o
 -18   3   5          1.76         10.70         5.37 o
 -17   3   5          4.26         12.01         4.97 o
 -16   3   5          5.97          7.59         5.28 o
 -15   3   5        145.87        148.43         9.85 o
 -14   3   5          3.82          5.72         2.26 o
 -13   3   5         11.59         19.27         3.48 o
 -12   3   5         24.34         26.24         3.72 o
 -11   3   5         43.76         39.76         4.32 o
 -10   3   5          5.47          3.28         1.36 o
  -9   3   5        131.04        138.12         7.23 o
  -8   3   5         15.27         22.99         5.01 o
  -7   3   5         51.16         55.25         7.50 o
  -6   3   5         46.75         57.96         3.94 o
  -5   3   5        108.58        105.73         3.57 o
  -4   3   5          9.31          8.90         1.28 o
  -3   3   5         37.13         34.61         2.24 o
  -2   3   5        417.99        433.95         7.17 o
  -1   3   5        146.11        157.30         7.47 o
   0   3   5         26.86         27.64         2.35 o
   1   3   5        103.34         96.63         3.95 o
   2   3   5         85.02         94.99         4.67 o
   3   3   5         16.28         20.42         5.01 o
   4   3   5         51.26         41.93         7.50 o
   5   3   5        196.67        195.99        16.19 o
   6   3   5         13.43         12.96         4.65 o
   7   3   5        220.14        182.61        16.64 o
   8   3   5         61.42         50.55         5.73 o
   9   3   5         11.45          5.28         2.31 o
  10   3   5         64.49         45.37         5.61 o
  11   3   5          0.21          0.41         1.13 o
  12   3   5          9.12          8.47         2.45 o
  13   3   5          5.79          4.97         1.74 o
  14   3   5          0.61          0.27         1.88 o
  15   3   5          3.63          3.16         3.78 o
  16   3   5          3.15          1.31         1.28 o
 -16   4   5         31.08         24.39         7.00 o
 -15   4   5          0.37         -3.66         3.66 o
 -14   4   5          2.83          0.27         1.72 o
 -13   4   5          0.00         -2.98         2.98 o
 -12   4   5          0.19          5.06         3.57 o
 -11   4   5          0.03         -1.76         2.17 o
 -10   4   5          0.24          2.26         2.26 o
  -9   4   5          0.99          8.31         3.43 o
  -8   4   5          2.19          1.54         1.85 o
  -7   4   5          0.15          1.31         2.17 o
  -6   4   5         16.24         15.99         4.65 o
  -5   4   5          5.77          7.59         3.52 o
  -4   4   5          0.66          0.55         0.59 o
  -3   4   5         18.55         20.94         2.59 o
  -2   4   5         91.65         96.18         4.88 o
  -1   4   5         55.30         49.28         5.04 o
   0   4   5        170.14        155.76         6.60 o
   1   4   5         38.85         39.33         3.18 o
   2   4   5         63.82         60.50         3.62 o
   3   4   5         77.96         83.19         6.91 o
   4   4   5         26.66         28.38         2.36 o
   5   4   5        188.11        197.31        17.95 o
   6   4   5         22.40         21.32         6.28 o
   7   4   5        436.49        415.10        27.83 o
   8   4   5        115.95        133.08        15.95 o
   9   4   5         10.03          9.74         3.04 o
  10   4   5         19.15         20.39         5.71 o
  11   4   5         17.78         16.60         3.96 o
  12   4   5          0.19         -1.03         1.69 o
  13   4   5          0.29          0.27         1.86 o
  14   4   5          0.03         -4.25         4.25 o
 -14   5   5          0.97          1.90         2.35 o
 -13   5   5         18.86         11.25         4.52 o
 -12   5   5          2.24          1.58         2.21 o
 -11   5   5         30.78         25.97         6.60 o
 -10   5   5          7.44         10.48         4.29 o
  -9   5   5          0.09          4.29         2.98 o
  -8   5   5          1.09          3.88         2.80 o
  -7   5   5          0.18         -1.69         3.70 o
  -6   5   5         51.29         58.01         6.83 o
  -5   5   5        118.75        133.04        10.06 o
  -4   5   5         42.83         47.89         6.02 o
  -3   5   5        242.85        241.39        12.97 o
  -2   5   5          0.27         -0.18         1.58 o
  -1   5   5         17.01         13.09         3.06 o
   0   5   5          2.16          0.49         2.73 o
   1   5   5         30.40         27.46         3.95 o
   2   5   5          7.76          7.14         3.75 o
   3   5   5         88.08         79.34        11.97 o
   4   5   5         27.08         21.41         6.64 o
   5   5   5         43.09         43.73         9.31 o
   6   5   5          0.42          1.17         2.35 o
   7   5   5        165.45        164.73        18.85 o
   8   5   5          2.48          4.47         3.25 o
   9   5   5          9.97          7.05         4.74 o
  10   5   5         36.40         46.31         6.53 o
  11   5   5         45.22         36.26         5.61 o
  12   5   5          1.20         -1.58         3.39 o
 -10   6   5          7.00         18.72         4.64 o
  -9   6   5         13.46         10.10         3.60 o
  -8   6   5          9.00          7.02         2.84 o
  -7   6   5          0.27          0.20         2.26 o
  -6   6   5         60.55         64.53         7.60 o
  -5   6   5         18.05         22.91         6.17 o
  -4   6   5         55.70         54.58         6.94 o
  -3   6   5         85.51         77.82         8.00 o
  -2   6   5          8.76          5.25         2.37 o
  -1   6   5         69.57         77.03        12.02 o
   0   6   5          5.40          6.23         4.07 o
   1   6   5          3.13         -3.75         3.75 o
   2   6   5          0.08         -4.07         4.07 o
   3   6   5          6.37         -2.85         2.98 o
   4   6   5         11.46         19.60         6.68 o
   5   6   5          1.28         -3.84         3.84 o
   6   6   5          0.73          0.00         2.08 o
   7   6   5          0.88          1.08         2.85 o
   8   6   5          0.43          8.72         5.01 o
 -19   0   6          0.02          1.58         1.76 o
 -18   0   6          5.49          8.35         3.46 o
 -17   0   6          4.15          2.81         1.87 o
 -16   0   6         48.02         37.00         8.45 o
 -15   0   6          2.64          0.45         1.63 o
 -14   0   6         26.53         18.52         5.47 o
 -13   0   6         39.19         37.49         7.41 o
 -12   0   6         45.82        136.43        13.96 o
 -11   0   6        283.18        270.10        18.27 o
 -10   0   6        193.50        178.81        14.38 o
  -9   0   6         94.16         97.88        10.26 o
  -8   0   6        401.54        402.45        19.56 o
  -7   0   6        928.91        958.45        28.84 o
  -6   0   6         55.77         57.25         6.78 o
  -5   0   6         38.10         34.74         5.06 o
  -4   0   6         38.23         42.20         5.15 o
  -3   0   6         85.34         82.75         6.91 o
  -2   0   6        654.97        607.42        12.85 o
  -1   0   6       3117.85       3143.98        20.99 o
   0   0   6       3800.65       3972.51        21.37 o
   1   0   6       1419.32       1642.77        16.04 o
   2   0   6        695.97        624.04         7.77 o
   3   0   6       1980.80       2002.74        16.73 o
   4   0   6        243.17        316.58         6.83 o
   5   0   6        338.43        348.39         8.70 o
   6   0   6          3.19         16.44         2.11 o
   7   0   6       1035.04       1005.63        16.46 o
   8   0   6        446.66        424.96        11.28 o
   9   0   6         28.78         27.79         3.09 o
  10   0   6         57.69         66.33         5.73 o
  11   0   6       2192.01       2193.39        50.97 o
  12   0   6        550.87        551.07        17.78 o
  13   0   6        247.33        247.43        12.40 o
  14   0   6         10.07          5.55         4.49 o
  15   0   6         11.33         17.84         5.38 o
  16   0   6          0.82          0.09         2.62 o
  17   0   6          0.24          3.93         2.71 o
 -19   1   6          0.07         -1.17         1.65 o
 -18   1   6         34.98         31.13         5.20 o
 -17   1   6          6.27          4.95         2.35 o
 -16   1   6          1.88          0.05         1.33 o
 -15   1   6         57.08         59.02         6.18 o
 -14   1   6        117.58        116.49         7.13 o
 -13   1   6          0.14         -1.39         1.39 o
 -12   1   6         38.64         28.93         3.85 o
 -11   1   6         84.08         97.12         5.64 o
 -10   1   6        125.25        124.47         6.05 o
  -9   1   6        171.79        173.50         7.54 o
  -8   1   6         19.29         15.29         2.83 o
  -7   1   6          3.22          5.36         1.78 o
  -6   1   6        557.80        551.94         9.76 o
  -5   1   6        351.36        328.56         7.56 o
  -4   1   6        897.55        856.07        12.35 o
  -3   1   6       1013.64        979.09        11.44 o
  -2   1   6         88.99         86.93         3.33 o
  -1   1   6        689.39        689.61        11.01 o
   0   1   6        345.77        339.24         5.62 o
   1   1   6        394.01        404.33         5.51 o
   2   1   6        907.53        931.31         8.57 o
   3   1   6        185.20        171.44         4.47 o
   4   1   6        118.10        113.57         3.03 o
   5   1   6        290.95        255.58         4.78 o
   6   1   6        228.32        220.38         5.00 o
   7   1   6        632.40        574.52         7.35 o
   8   1   6         30.61         31.01         1.86 o
   9   1   6        570.89        547.15         9.74 o
  10   1   6        465.04        457.00         9.46 o
  11   1   6        169.95        172.91         6.14 o
  12   1   6         18.82         18.67         2.55 o
  13   1   6         19.10         20.90         3.27 o
  14   1   6        100.53         94.72         6.83 o
  15   1   6        157.47        178.40         9.68 o
  16   1   6        112.67        112.96         7.97 o
  17   1   6          2.45          2.06         4.11 o
 -18   2   6          5.09          1.56         3.12 o
 -17   2   6        155.67        178.84        11.36 o
 -16   2   6          9.32          8.63         4.72 o
 -15   2   6         16.86         10.49         2.75 o
 -14   2   6         23.31         17.24         3.21 o
 -13   2   6        222.12        238.54        11.02 o
 -12   2   6         12.40         11.85         2.55 o
 -11   2   6        362.94        362.89        12.23 o
 -10   2   6         30.63         31.64         3.46 o
  -9   2   6        118.18        124.20         6.32 o
  -8   2   6        842.05        872.24        15.34 o
  -7   2   6         55.44         59.61         3.66 o
  -6   2   6        303.56        324.96         7.33 o
  -5   2   6          2.72          1.67         1.58 o
  -4   2   6        149.47        173.73        12.25 o
  -3   2   6        669.20        658.57        36.78 o
  -2   2   6        598.90        621.97        10.72 o
  -1   2   6        354.24        380.78        10.02 o
   0   2   6        862.12        838.46        13.12 o
   1   2   6        709.97        679.74         8.07 o
   2   2   6       1524.54       1498.28        23.56 o
   3   2   6         44.34         41.53         3.42 o
   4   2   6         78.35         77.72         6.28 o
   5   2   6         53.80         69.17         6.98 o
   6   2   6          7.80          6.88         1.53 o
   7   2   6         59.91         54.58         3.62 o
   8   2   6        136.69        129.59         5.81 o
   9   2   6        284.62        272.74         8.73 o
  10   2   6        141.69        144.62         6.62 o
  11   2   6          0.70          0.23         1.14 o
  12   2   6        150.13        153.25         7.35 o
  13   2   6         15.76         17.08         3.09 o
  14   2   6        104.38        125.39         7.16 o
  15   2   6         33.22         37.72         5.47 o
  16   2   6          0.05         -0.38         1.73 o
 -17   3   6          6.78          8.94         4.88 o
 -16   3   6        100.99        120.55        15.05 o
 -15   3   6         41.43         57.51        10.12 o
 -14   3   6          6.19          3.84         2.57 o
 -13   3   6         64.93         58.53         5.66 o
 -12   3   6         48.04         64.71         5.66 o
 -11   3   6         17.37         13.30         3.16 o
 -10   3   6          0.00         -0.05         0.90 o
  -9   3   6          0.21          4.65         2.85 o
  -8   3   6         42.49         45.13         7.36 o
  -7   3   6          0.99          2.39         2.21 o
  -6   3   6        498.88        551.64        24.63 o
  -5   3   6        474.60        447.71        22.09 o
  -4   3   6        699.55        732.62        14.47 o
  -3   3   6        270.08        273.85         4.54 o
  -2   3   6         25.04         21.79         1.41 o
  -1   3   6        251.49        281.24        18.57 o
   0   3   6        281.21        287.81         9.30 o
   1   3   6         44.14         41.63         3.09 o
   2   3   6         27.45         29.60         3.05 o
   3   3   6         12.75         14.86         4.56 o
   4   3   6        542.31        547.13        27.13 o
   5   3   6       1119.80       1096.89        39.23 o
   6   3   6         53.21         37.95         7.77 o
   7   3   6        126.59        111.31        13.38 o
   8   3   6          8.77         11.87         2.85 o
   9   3   6         18.55         33.15         5.00 o
  10   3   6          6.82          2.80         2.16 o
  11   3   6          4.86          5.02         1.74 o
  12   3   6         21.25         16.40         2.69 o
  13   3   6         89.07         88.85         6.03 o
  14   3   6         31.82         37.78         4.12 o
  15   3   6          0.41         -1.08         2.84 o
 -16   4   6          0.04          2.21         2.62 o
 -15   4   6          0.01          1.76         2.17 o
 -14   4   6          1.66          2.80         3.52 o
 -13   4   6          4.25          2.57         1.76 o
 -12   4   6         21.86         27.15         6.64 o
 -11   4   6         11.16         24.93         6.23 o
 -10   4   6         27.96         29.63         6.69 o
  -9   4   6         62.71         67.45         9.85 o
  -8   4   6        188.02        187.72        15.96 o
  -7   4   6        148.29        154.34        14.37 o
  -6   4   6         17.86         14.23         4.47 o
  -5   4   6         28.24         18.39         5.01 o
  -4   4   6         78.51         82.05        10.44 o
  -3   4   6         45.21         41.74         7.50 o
  -2   4   6        270.69        256.14        11.97 o
  -1   4   6        174.63        183.49         9.79 o
   0   4   6        104.28        101.10         6.89 o
   1   4   6         85.15         85.53         5.96 o
   2   4   6        282.16        287.08         9.28 o
   3   4   6         37.78         34.51         7.54 o
   4   4   6          0.06         -0.99         2.71 o
   5   4   6        479.32        485.55        28.65 o
   6   4   6        134.37        104.08        13.65 o
   7   4   6          1.32          3.07         2.66 o
   8   4   6         41.80         52.67        10.30 o
   9   4   6        152.54        158.36        11.77 o
  10   4   6         12.56         16.50         3.84 o
  11   4   6         99.74        120.87        12.22 o
  12   4   6         16.37         22.73         7.45 o
  13   4   6         31.17         51.59         5.48 o
  14   4   6          0.19         -1.29         1.35 o
 -13   5   6          3.22          0.72         1.99 o
 -12   5   6          3.57          3.70         2.94 o
 -11   5   6          1.46          0.05         1.85 o
 -10   5   6         20.96         27.78         7.18 o
  -9   5   6          2.25          8.27         4.20 o
  -8   5   6         82.25        101.52        12.51 o
  -7   5   6         13.25         12.42         4.70 o
  -6   5   6          0.34         -2.10         3.03 o
  -5   5   6        129.13        114.16        14.60 o
  -4   5   6         49.27         50.73         6.28 o
  -3   5   6          8.48          6.68         2.55 o
  -2   5   6         29.45         24.75         4.16 o
  -1   5   6          8.44         14.85         3.07 o
   0   5   6          4.29          5.10         3.43 o
   1   5   6          9.11          4.74         3.70 o
   2   5   6         10.43          4.92         3.75 o
   3   5   6         63.16         54.21        10.07 o
   4   5   6         22.42         28.05         7.54 o
   5   5   6          0.72          6.91         4.34 o
   6   5   6          3.62          6.82         4.25 o
   7   5   6         95.37         95.88        14.64 o
   8   5   6         57.66         58.86        11.66 o
   9   5   6         29.85         42.37        10.25 o
  10   5   6         25.44         26.06         5.21 o
  11   5   6         14.38         11.36         3.82 o
  -9   6   6          0.23          1.03         3.21 o
  -8   6   6          5.13          6.14         2.76 o
  -7   6   6          5.51          6.50         2.70 o
  -6   6   6         11.05         15.79         4.00 o
  -5   6   6          2.01         11.00         3.56 o
  -4   6   6         18.33         12.61         3.88 o
  -3   6   6         29.60         39.57         8.63 o
  -2   6   6         11.09         22.40         6.50 o
  -1   6   6         49.70         50.41        10.03 o
   0   6   6          2.84          9.49         4.70 o
   1   6   6          0.32          3.93         3.39 o
   2   6   6         79.31        101.25        14.68 o
   3   6   6         45.73         62.97        11.61 o
   4   6   6          1.09          0.63         2.71 o
   5   6   6          1.90          3.97         3.48 o
   6   6   6          0.43          5.47         4.20 o
   7   6   6          0.25         -3.66         3.66 o
 -19   1   7         19.85         25.76         4.77 o
 -18   1   7          0.02          1.61         2.73 o
 -17   1   7          1.39         -1.83         1.83 o
 -16   1   7          9.97          2.00         1.68 o
 -15   1   7         28.12         29.79         3.75 o
 -14   1   7         54.82         53.59         4.98 o
 -13   1   7          3.57          2.92         1.27 o
 -12   1   7         73.33         72.02         5.16 o
 -11   1   7          0.52          1.41         1.35 o
 -10   1   7          0.01          0.67         1.47 o
  -9   1   7          9.57         10.19         3.41 o
  -8   1   7        168.23        181.68        22.47 o
  -7   1   7         53.33         54.80         3.36 o
  -6   1   7          5.35          3.39         0.97 o
  -5   1   7         29.46         30.66         2.56 o
  -4   1   7         99.47        110.24         4.82 o
  -3   1   7         36.31         45.81         1.69 o
  -2   1   7        268.59        283.69         4.13 o
  -1   1   7         23.78         24.84         1.38 o
   0   1   7        126.37        130.73         4.20 o
   1   1   7         23.45         19.85         1.63 o
   2   1   7        451.87        456.33         6.50 o
   3   1   7        226.68        234.14         4.42 o
   4   1   7         49.57         51.92         2.38 o
   5   1   7          8.70          8.58         1.00 o
   6   1   7         70.20         67.89         2.86 o
   7   1   7        423.69        410.76         7.00 o
   8   1   7        140.30        145.88         5.87 o
   9   1   7        859.04        851.36        12.19 o
  10   1   7          0.76          0.04         1.10 o
  11   1   7          2.06          0.04         1.49 o
  12   1   7         33.41         35.10         3.63 o
  13   1   7         43.58         43.27         4.06 o
  14   1   7          5.17          2.98         1.70 o
  15   1   7          0.37          0.87         1.54 o
  16   1   7         17.60         16.05         3.67 o
 -18   2   7         22.03         28.86         8.09 o
 -17   2   7         12.32          8.45         4.47 o
 -16   2   7         82.25         68.40        11.39 o
 -15   2   7          5.81          0.72         2.48 o
 -14   2   7          0.21          1.86         1.72 o
 -13   2   7         79.27         77.05         9.26 o
 -12   2   7         16.30         18.50         2.97 o
 -11   2   7        146.53        147.04         7.67 o
 -10   2   7          7.43          6.50         1.64 o
  -9   2   7         18.33         17.12         2.34 o
  -8   2   7        149.18        153.58         6.28 o
  -7   2   7          0.02          0.19         0.66 o
  -6   2   7         75.80         79.68         6.31 o
  -5   2   7          8.34          6.80         1.93 o
  -4   2   7        119.45        132.84         9.13 o
  -3   2   7         31.14         25.99         3.21 o
  -2   2   7         29.50         32.66         2.62 o
  -1   2   7          3.38          4.09         1.23 o
   0   2   7          4.88          8.39         1.54 o
   1   2   7        268.40        244.87         5.12 o
   2   2   7         36.37         38.53         1.99 o
   3   2   7         48.12         50.50         3.80 o
   4   2   7         32.82         35.22         6.91 o
   5   2   7          0.32          0.78         0.79 o
   6   2   7          2.78          2.26         0.99 o
   7   2   7         60.76         62.01         4.51 o
   8   2   7          0.56          0.34         1.33 o
   9   2   7        194.57        190.00         7.48 o
  10   2   7         16.25         18.26         2.45 o
  11   2   7         17.41         16.01         2.43 o
  12   2   7         10.21          6.06         1.70 o
  13   2   7         15.97         13.73         3.36 o
  14   2   7          9.53          8.79         2.08 o
  15   2   7         12.70         16.86         2.87 o
  16   2   7          3.50          8.76         2.44 o
 -17   3   7          0.41         -4.07         4.07 o
 -16   3   7          1.55          1.45         2.26 o
 -15   3   7          6.01          4.25         3.93 o
 -14   3   7          0.37         -3.34         3.34 o
 -13   3   7         82.65         72.29        11.07 o
 -12   3   7          6.03          3.48         2.44 o
 -11   3   7          5.81         12.06         4.43 o
 -10   3   7         18.16         20.33         5.74 o
  -9   3   7         99.97         96.56        11.39 o
  -8   3   7          3.08          3.75         2.76 o
  -7   3   7          2.71          5.60         3.12 o
  -6   3   7        106.52        116.27        11.93 o
  -5   3   7          7.65          3.52         2.39 o
  -4   3   7          5.84          4.34         1.24 o
  -3   3   7         50.54         45.49         4.14 o
  -2   3   7         13.06         12.02         4.02 o
  -1   3   7         23.24         28.71         3.30 o
   0   3   7         36.14         36.74         2.47 o
   1   3   7        438.63        443.17         6.32 o
   2   3   7         50.66         48.41         3.77 o
   3   3   7        364.38        355.58        18.57 o
   4   3   7        136.45        118.77         6.79 o
   5   3   7         45.66         41.95         4.28 o
   6   3   7         90.23         79.00         6.87 o
   7   3   7          6.15         -1.45         2.15 o
   8   3   7          9.68          6.26         1.85 o
   9   3   7         47.24         43.06         4.85 o
  10   3   7          0.30         -0.46         1.62 o
  11   3   7         17.18         15.45         2.93 o
  12   3   7          8.94         11.07         2.61 o
  13   3   7          5.17          2.60         1.71 o
  14   3   7          8.30         10.37         2.63 o
  15   3   7          3.59          2.95         2.42 o
 -15   4   7          1.72         -1.40         2.44 o
 -14   4   7          0.21         -3.84         3.84 o
 -13   4   7          0.09         -3.16         3.16 o
 -12   4   7          1.62          5.28         2.94 o
 -11   4   7          0.04          1.54         2.66 o
 -10   4   7          5.80          7.68         3.88 o
  -9   4   7          2.63          3.93         2.71 o
  -8   4   7          5.26          1.49         2.48 o
  -7   4   7         20.29         19.42         5.38 o
  -6   4   7         93.25        102.88        12.11 o
  -5   4   7          9.15          5.15         3.25 o
  -4   4   7         64.70         51.73         8.63 o
  -3   4   7        149.57        144.90        14.33 o
  -2   4   7         14.08         18.88         5.51 o
  -1   4   7        117.48        115.17         9.85 o
   0   4   7          0.97          2.65         1.31 o
   1   4   7         97.61         84.40        16.74 o
   2   4   7         26.11         16.31         5.33 o
   3   4   7        533.74        518.79        29.06 o
   4   4   7        197.92        196.54        18.26 o
   5   4   7         11.51          9.62         4.29 o
   6   4   7         30.44         25.12         6.96 o
   7   4   7          1.04         -0.32         2.66 o
   8   4   7          1.59          2.51         1.90 o
   9   4   7          0.38          0.58         1.69 o
  10   4   7          1.47          5.02         1.65 o
  11   4   7          1.21          2.73         1.56 o
  12   4   7          8.50         12.58         2.81 o
  13   4   7          1.62          1.28         1.50 o
 -12   5   7          3.04          1.17         2.35 o
 -11   5   7          0.44         -1.45         2.03 o
 -10   5   7          6.23         11.20         5.15 o
  -9   5   7         74.10         82.27        11.97 o
  -8   5   7          5.04          9.62         4.38 o
  -7   5   7         58.72         52.95         9.62 o
  -6   5   7          0.08          0.72         2.26 o
  -5   5   7         44.87         30.58         5.51 o
  -4   5   7          0.58          1.81         1.45 o
  -3   5   7          5.50          4.09         2.89 o
  -2   5   7          0.36         -0.09         1.05 o
  -1   5   7          0.16         -1.72         3.30 o
   0   5   7          9.87         12.06         4.47 o
   1   5   7         54.23         50.69         9.67 o
   2   5   7         24.34         30.45         7.54 o
   3   5   7         42.91         36.50         8.45 o
   4   5   7          2.34          0.59         2.62 o
   5   5   7         44.13         36.09         8.63 o
   6   5   7         34.32         28.28         7.91 o
   7   5   7         87.80         72.83        13.06 o
   8   5   7          1.22          0.32         2.71 o
   9   5   7          0.01          0.44         2.07 o
  10   5   7          0.26          1.94         1.76 o
  -8   6   7         11.63          3.24         3.09 o
  -7   6   7          5.60          0.65         4.09 o
  -6   6   7         14.89          9.98         4.29 o
  -5   6   7          4.69          4.07         3.16 o
  -4   6   7          1.85          4.16         3.21 o
  -3   6   7          1.23          6.50         3.88 o
  -2   6   7          1.88         -2.35         2.89 o
  -1   6   7         16.66          8.63         4.38 o
   0   6   7          0.00          2.76         4.11 o
   1   6   7          2.61         -0.41         3.66 o
   2   6   7          0.09         -1.76         3.07 o
   3   6   7          7.99          9.39         5.28 o
   4   6   7          0.14         -2.89         3.03 o
   5   6   7          1.68          1.63         2.26 o
   6   6   7         17.13         13.14         6.19 o
 -18   0   8          6.19         -0.09         2.01 o
 -17   0   8         59.24         56.19         6.67 o
 -16   0   8          0.35         26.51         7.14 o
 -15   0   8         29.01         33.16         8.18 o
 -14   0   8         58.34         76.26        11.84 o
 -13   0   8          5.80          9.89         4.74 o
 -12   0   8        139.28        156.73        15.55 o
 -11   0   8        427.00        461.28        25.48 o
 -10   0   8          0.01         -0.32         1.81 o
  -9   0   8        143.35        155.43        13.65 o
  -8   0   8         26.50         29.23         5.69 o
  -7   0   8         27.44         17.53         4.34 o
  -6   0   8         46.07         44.50         6.64 o
  -5   0   8       1582.65       1591.53        37.31 o
  -4   0   8       1832.67       1786.24        37.73 o
  -3   0   8         67.16         76.59         7.50 o
  -2   0   8        210.91        203.18         7.16 o
  -1   0   8       1347.76       1337.37        21.40 o
   0   0   8         32.29         48.97         3.73 o
   1   0   8        357.76        378.24         8.61 o
   2   0   8         31.60         23.17         2.89 o
   3   0   8        155.82        157.44         7.10 o
   4   0   8          8.97          9.74         1.41 o
   5   0   8         16.95         11.29         2.14 o
   6   0   8         56.83         63.05         4.24 o
   7   0   8       1308.86       1267.35        19.68 o
   8   0   8       1254.48       1218.02        22.45 o
   9   0   8        918.08        953.13        18.57 o
  10   0   8         69.61         83.96         7.71 o
  11   0   8         17.61         21.14         5.65 o
  12   0   8         24.76         31.44         6.64 o
  13   0   8          9.74          7.09         3.84 o
  14   0   8         23.49         19.69         5.56 o
  15   0   8         46.03         53.71         9.31 o
  16   0   8         17.97         13.91         5.01 o
 -18   1   8         21.80         20.78         6.82 o
 -17   1   8          2.36          3.61         3.07 o
 -16   1   8          3.49          9.12         2.49 o
 -15   1   8         16.51         13.48         2.76 o
 -14   1   8         50.36         41.32         4.29 o
 -13   1   8          0.00          0.79         1.71 o
 -12   1   8          8.53          6.77         1.76 o
 -11   1   8          2.61          1.36         1.23 o
 -10   1   8        132.61        144.79         9.86 o
  -9   1   8        119.72        125.96         8.88 o
  -8   1   8        343.73        359.30        10.92 o
  -7   1   8        304.90        326.81         8.93 o
  -6   1   8        108.42        108.31         5.15 o
  -5   1   8        124.10        133.55         5.76 o
  -4   1   8         80.44         79.30         2.68 o
  -3   1   8         88.03         81.41         2.53 o
  -2   1   8        598.30        627.56         7.50 o
  -1   1   8        134.25        134.11         3.50 o
   0   1   8          1.49          0.53         0.59 o
   1   1   8        263.85        242.03         6.10 o
   2   1   8        184.78        178.28         4.17 o
   3   1   8        933.11        892.48         9.38 o
   4   1   8         52.94         51.42         2.57 o
   5   1   8        891.82        870.56        12.00 o
   6   1   8        951.07        957.99        10.76 o
   7   1   8        212.55        213.97         5.51 o
   8   1   8          6.80          4.73         1.14 o
   9   1   8         12.14         19.43         2.39 o
  10   1   8        233.76        213.83         8.18 o
  11   1   8        216.95        209.72         8.39 o
  12   1   8        162.90        165.19         7.75 o
  13   1   8         56.57         63.16         6.04 o
  14   1   8         28.85         28.88         4.77 o
  15   1   8          1.97          2.26         1.46 o
  16   1   8         23.77         24.56         4.72 o
 -17   2   8         24.25         17.57         6.50 o
 -16   2   8          0.60          2.48         2.39 o
 -15   2   8         35.75         26.34         7.14 o
 -14   2   8          0.11         -0.32         2.30 o
 -13   2   8         22.79         34.33         7.54 o
 -12   2   8        155.69        151.72        15.59 o
 -11   2   8          5.96          6.82         3.39 o
 -10   2   8         25.44         28.41         6.23 o
  -9   2   8          2.05          2.42         0.91 o
  -8   2   8          3.58          3.48         0.83 o
  -7   2   8        184.53        188.16        12.84 o
  -6   2   8         67.84         70.81         6.15 o
  -5   2   8         86.96         80.60         7.50 o
  -4   2   8         32.40         28.07         3.69 o
  -3   2   8        155.57        160.88         8.30 o
  -2   2   8        476.16        441.57        13.23 o
  -1   2   8        286.69        269.71         9.73 o
   0   2   8        135.46        126.12         4.79 o
   1   2   8         29.80         32.08         2.02 o
   2   2   8        375.00        360.09         8.02 o
   3   2   8         75.68         74.04         4.68 o
   4   2   8         40.42         37.15         3.56 o
   5   2   8        491.06        487.07        11.84 o
   6   2   8        395.10        425.04        11.60 o
   7   2   8         27.62         27.96         4.16 o
   8   2   8        596.30        583.42        14.83 o
   9   2   8          4.89          1.09         1.07 o
  10   2   8         89.77         80.86         5.19 o
  11   2   8        126.07        124.62         6.71 o
  12   2   8          0.71          4.25         1.46 o
  13   2   8          4.64          6.48         1.85 o
  14   2   8         62.68         63.55         5.27 o
  15   2   8          1.15          0.68         1.28 o
 -16   3   8          4.47          2.98         2.98 o
 -15   3   8          7.12          8.99         4.56 o
 -14   3   8         13.70          7.09         3.48 o
 -13   3   8          0.00          2.80         2.80 o
 -12   3   8         53.50         53.31         9.53 o
 -11   3   8          3.41          3.03         2.89 o
 -10   3   8         89.11        100.26        12.24 o
  -9   3   8        131.00        126.31        13.51 o
  -8   3   8        194.71        201.56        16.54 o
  -7   3   8         20.94         20.15         5.33 o
  -6   3   8          2.03          3.52         2.48 o
  -5   3   8        103.63        102.39        11.48 o
  -4   3   8        121.15        122.42        12.56 o
  -3   3   8         21.89         24.80         5.87 o
  -2   3   8          8.49         10.89         3.88 o
  -1   3   8        260.15        252.78         9.52 o
   0   3   8        140.40        148.16         8.45 o
   1   3   8       1102.69       1064.06        14.30 o
   2   3   8          2.30          1.58         0.85 o
   3   3   8        292.60        290.17        15.67 o
   4   3   8         90.67         98.62         6.07 o
   5   3   8          5.78          9.99         2.21 o
   6   3   8          0.84          0.15         0.88 o
   7   3   8          4.23          2.80         1.26 o
   8   3   8          9.53         10.34         2.17 o
   9   3   8         52.98         50.83         5.33 o
  10   3   8         23.08         24.93         4.72 o
  11   3   8          2.28          4.16         1.60 o
  12   3   8         14.63         17.23         3.23 o
  13   3   8         24.28         26.29         3.99 o
  14   3   8         20.69         20.78         4.74 o
 -14   4   8          6.14          9.21         4.20 o
 -13   4   8          1.77          0.09         1.85 o
 -12   4   8         13.04          9.26         3.79 o
 -11   4   8        133.77        146.32        15.95 o
 -10   4   8          5.46          6.50         3.61 o
  -9   4   8         14.91         11.25         4.65 o
  -8   4   8          4.60          1.40         2.30 o
  -7   4   8          9.57          9.98         3.84 o
  -6   4   8        116.40        114.64        13.33 o
  -5   4   8         75.05         81.37        11.07 o
  -4   4   8          9.29         13.51         4.79 o
  -3   4   8         66.59         79.92        11.02 o
  -2   4   8        101.93         96.11        12.11 o
  -1   4   8         27.72         24.43         3.62 o
   0   4   8          0.01          2.17         2.08 o
   1   4   8        235.56        237.26        19.58 o
   2   4   8          4.41          4.07         3.34 o
   3   4   8          0.55          0.00         2.48 o
   4   4   8          6.87         12.87         4.92 o
   5   4   8         87.51         84.85        12.52 o
   6   4   8          9.53         -0.77         2.62 o
   7   4   8         70.23         75.58         6.72 o
   8   4   8         97.84        112.40         7.18 o
   9   4   8         21.31         24.93         3.58 o
  10   4   8          3.45          7.66         2.17 o
  11   4   8         13.49         10.70         2.62 o
  12   4   8          1.03          6.72         2.30 o
 -11   5   8          0.89         -2.03         2.03 o
 -10   5   8          0.06         -2.94         3.07 o
  -9   5   8         23.02         15.45         5.78 o
  -8   5   8         23.08         18.97         5.92 o
  -7   5   8         16.83         15.90         5.28 o
  -6   5   8         18.71         11.07         4.79 o
  -5   5   8          0.36          3.34         4.29 o
  -4   5   8         29.59         34.10         7.81 o
  -3   5   8          2.96          9.94         4.56 o
  -2   5   8         47.36         52.45         9.67 o
  -1   5   8         29.95         28.37         7.14 o
   0   5   8         17.12         22.99         6.64 o
   1   5   8         10.31         11.52         3.88 o
   2   5   8          1.28         -1.49         2.39 o
   3   5   8         56.51         73.82        12.29 o
   4   5   8         58.62         57.28        10.89 o
   5   5   8         30.36         41.83         9.62 o
   6   5   8         63.76         83.44        13.73 o
   7   5   8          5.26          1.85         3.52 o
   8   5   8          2.53          1.58         2.66 o
   9   5   8          5.30          8.85         3.41 o
  -6   6   8          1.21         10.12         6.01 o
  -5   6   8         24.84         19.97         6.46 o
  -4   6   8          3.43         22.40         7.59 o
  -3   6   8          8.07         27.33         7.77 o
  -2   6   8         45.43         35.01         8.58 o
  -1   6   8         43.70         50.91        10.44 o
   0   6   8         17.92         19.38         6.87 o
   1   6   8          0.00         -2.03         2.66 o
   2   6   8          0.06          0.32         2.03 o
   3   6   8         17.63         36.45         9.26 o
 -17   1   9          2.27         -2.03         2.98 o
 -16   1   9          1.66          5.81         3.03 o
 -15   1   9          4.27          6.57         3.77 o
 -14   1   9          0.22          0.16         1.86 o
 -13   1   9          0.07          0.02         1.80 o
 -12   1   9         91.62         94.46         8.77 o
 -11   1   9         17.04         18.53         2.58 o
 -10   1   9         14.88         14.20         3.27 o
  -9   1   9          9.86         11.89         1.90 o
  -8   1   9          1.39          1.19         0.91 o
  -7   1   9         32.51         30.03         2.97 o
  -6   1   9         50.64         48.75         3.79 o
  -5   1   9          1.04          1.03         0.53 o
  -4   1   9          0.81          0.46         0.37 o
  -3   1   9         66.94         70.26         2.60 o
  -2   1   9        295.84        291.24         8.17 o
  -1   1   9        143.64        144.11         5.41 o
   0   1   9         54.00         55.82         3.80 o
   1   1   9         16.48         16.10         1.74 o
   2   1   9          3.60          4.61         1.00 o
   3   1   9        516.84        502.42        10.99 o
   4   1   9        356.84        349.81         6.70 o
   5   1   9        304.33        306.22         6.67 o
   6   1   9          1.39          1.25         1.34 o
   7   1   9         94.19         80.48         4.60 o
   8   1   9          8.95          4.30         1.70 o
   9   1   9         22.27         14.80         2.50 o
  10   1   9          2.13          1.56         1.00 o
  11   1   9          0.03          1.89         1.19 o
  12   1   9          3.78          2.83         1.56 o
  13   1   9          0.36          0.33         1.88 o
  14   1   9          0.04         -0.64         3.27 o
  15   1   9          0.67         -1.72         1.72 o
 -17   2   9          4.29          5.96         3.93 o
 -16   2   9          7.42          5.83         3.88 o
 -15   2   9         25.65         27.19         7.77 o
 -14   2   9          0.28          5.19         4.16 o
 -13   2   9          0.23          2.62         2.62 o
 -12   2   9          1.95          0.59         2.12 o
 -11   2   9          0.85          1.08         2.12 o
 -10   2   9         12.38         10.22         2.76 o
  -9   2   9         11.40          9.95         2.83 o
  -8   2   9         11.44          5.97         2.18 o
  -7   2   9         13.20         17.12         3.36 o
  -6   2   9          2.43          2.87         1.46 o
  -5   2   9          5.73          9.68         2.98 o
  -4   2   9          9.15         11.54         2.60 o
  -3   2   9        205.95        211.13         9.91 o
  -2   2   9          0.12         -0.95         0.99 o
  -1   2   9         44.05         43.94         3.84 o
   0   2   9          0.55          0.07         0.59 o
   1   2   9        152.16        134.62         4.93 o
   2   2   9         21.22         19.29         1.75 o
   3   2   9        303.67        328.02        10.17 o
   4   2   9          3.46          4.34         1.43 o
   5   2   9        235.91        224.55         8.32 o
   6   2   9        139.46        137.29        10.69 o
   7   2   9         86.90         67.61         4.99 o
   8   2   9         22.40         18.67         2.78 o
   9   2   9          2.48          1.65         1.11 o
  10   2   9          2.14          0.38         0.88 o
  11   2   9          0.46          0.15         1.91 o
  12   2   9         10.47         11.90         2.28 o
  13   2   9          8.57          7.73         2.48 o
  14   2   9          0.95          2.22         2.27 o
 -15   3   9          0.19         -1.54         2.89 o
 -14   3   9          6.91         -1.22         2.48 o
 -13   3   9         37.70         28.05         7.63 o
 -12   3   9          2.05          7.45         4.02 o
 -11   3   9          2.17          8.63         4.20 o
 -10   3   9          1.65          3.93         3.39 o
  -9   3   9          1.10          1.99         2.39 o
  -8   3   9         13.47         16.26         5.24 o
  -7   3   9          1.07         -0.99         2.89 o
  -6   3   9          6.79          6.91         3.75 o
  -5   3   9          2.46          2.39         2.80 o
  -4   3   9         15.77         16.22         4.79 o
  -3   3   9        243.96        254.01        18.58 o
  -2   3   9         41.12         35.60         7.27 o
  -1   3   9        222.05        208.55        16.77 o
   0   3   9        164.76        154.08        14.55 o
   1   3   9         29.63         30.94         6.78 o
   2   3   9         29.45         27.83         6.50 o
   3   3   9         23.30         18.25         5.19 o
   4   3   9         10.36          8.01         3.43 o
   5   3   9         96.40         84.69        12.09 o
   6   3   9         23.07         29.00         3.85 o
   7   3   9         44.54         42.32         4.57 o
   8   3   9         11.70         13.52         2.52 o
   9   3   9          9.43         11.02         3.18 o
  10   3   9         18.28          4.01         2.39 o
  11   3   9         11.65         11.48         2.57 o
  12   3   9          7.54         12.50         2.91 o
  13   3   9         21.30         30.39         6.06 o
 -13   4   9          1.80          0.63         1.85 o
 -12   4   9          0.31          0.00         2.08 o
 -11   4   9          9.97          3.61         3.07 o
 -10   4   9         29.04         27.51         7.41 o
  -9   4   9          0.32          3.97         3.66 o
  -8   4   9          7.74          9.80         4.20 o
  -7   4   9         88.59         80.69        11.52 o
  -6   4   9          0.01         -2.85         2.85 o
  -5   4   9         15.42         15.36         5.19 o
  -4   4   9          8.44          2.71         2.66 o
  -3   4   9         20.89         20.82         5.92 o
  -2   4   9          9.30          4.79         3.93 o
  -1   4   9        143.13        151.71        15.73 o
   0   4   9        199.06        225.55        19.21 o
   1   4   9         57.13         58.32         9.94 o
   2   4   9         27.73         13.96         4.83 o
   3   4   9          8.46          9.98         4.65 o
   4   4   9          0.49          0.14         2.17 o
   5   4   9         10.12          6.19         3.75 o
   6   4   9          0.13          0.23         2.17 o
   7   4   9          6.72          7.74         2.94 o
   8   4   9         11.52          4.03         4.97 o
   9   4   9          7.06          5.65         2.65 o
  10   4   9          4.37          1.96         5.08 o
 -10   5   9          0.63          7.32         4.16 o
  -9   5   9         15.52         15.04         5.96 o
  -8   5   9          0.02          0.77         1.90 o
  -7   5   9          2.39          4.52         3.25 o
  -6   5   9          0.68          2.94         2.71 o
  -5   5   9         21.37         23.26         6.82 o
  -4   5   9          3.77          2.08         2.57 o
  -3   5   9         17.86         14.23         5.42 o
  -2   5   9         24.77         19.78         6.32 o
  -1   5   9          1.12          0.32         2.26 o
   0   5   9          0.04          2.71         2.89 o
   1   5   9         37.77         39.53         9.03 o
   2   5   9         17.40         14.63         5.65 o
   3   5   9         50.15         60.13        11.29 o
   4   5   9          2.81          2.12         3.48 o
   5   5   9          0.31          1.85         3.39 o
   6   5   9          0.03         -3.79         3.79 o
   7   5   9          8.12          5.87         4.11 o
 -17   0  10          0.32          5.74         3.70 o
 -16   0  10         29.13         26.47         7.63 o
 -15   0  10         76.80         83.72        13.15 o
 -14   0  10         11.54         10.57         4.43 o
 -13   0  10         36.33         31.76         8.09 o
 -12   0  10          8.51         13.14         5.19 o
 -11   0  10          8.33         16.80         5.38 o
 -10   0  10          1.14          4.79         2.80 o
  -9   0  10        296.43        324.47        21.25 o
  -8   0  10        425.59        444.56        23.94 o
  -7   0  10         50.00         58.64         8.54 o
  -6   0  10         19.27         19.20         4.70 o
  -5   0  10        331.89        344.55        19.00 o
  -4   0  10         21.29         39.39         6.23 o
  -3   0  10        138.84        131.38         6.56 o
  -2   0  10          4.26          2.89         0.92 o
  -1   0  10          8.14          7.61         1.91 o
   0   0  10         26.24         26.80         3.55 o
   1   0  10         30.98         31.80         3.80 o
   2   0  10        142.51        164.88         8.64 o
   3   0  10        234.76        221.81        10.08 o
   4   0  10        844.07        852.68        19.92 o
   5   0  10       1169.09       1187.22        23.89 o
   6   0  10         56.21         55.62         4.31 o
   7   0  10          3.52          2.82         1.23 o
   8   0  10          2.80          5.39         2.14 o
   9   0  10          4.42          2.54         4.67 o
  10   0  10          5.20          5.03         2.37 o
  11   0  10         30.80         28.86         6.32 o
  12   0  10         43.43         58.54         9.26 o
  13   0  10          3.24          1.54         2.03 o
  14   0  10         11.12          8.27         3.48 o
 -17   1  10          0.86          1.03         1.66 o
 -16   1  10          2.91          3.77         2.40 o
 -15   1  10          0.48          1.49         1.62 o
 -14   1  10          7.54          6.22         3.70 o
 -13   1  10         38.21         27.71         6.66 o
 -12   1  10         59.11         58.91         7.24 o
 -11   1  10         36.75         38.16         5.69 o
 -10   1  10         42.76         37.88         5.41 o
  -9   1  10          8.67         10.04         4.72 o
  -8   1  10         42.34         47.72         3.98 o
  -7   1  10        119.71        124.92         8.67 o
  -6   1  10         99.42         94.96         7.14 o
  -5   1  10         99.87        100.85         5.79 o
  -4   1  10         12.60         11.78         2.05 o
  -3   1  10         95.03        101.19         5.61 o
  -2   1  10        302.85        316.00         9.76 o
  -1   1  10        156.94        148.10         6.65 o
   0   1  10        154.30        143.75         6.94 o
   1   1  10        604.07        634.07        18.22 o
   2   1  10        403.64        394.59         9.35 o
   3   1  10          5.01          4.74         1.55 o
   4   1  10         17.10         17.48         2.13 o
   5   1  10          0.02          2.72         1.13 o
   6   1  10        174.07        148.72         6.62 o
   7   1  10        151.23        154.16         7.63 o
   8   1  10         71.49         86.03         5.91 o
   9   1  10        185.94        196.94         7.99 o
  10   1  10         11.05         14.54         3.54 o
  11   1  10         18.95         22.58         3.56 o
  12   1  10         60.33         76.03         6.54 o
  13   1  10         17.72         21.66         3.71 o
 -16   2  10         15.43          9.76         4.88 o
 -15   2  10          9.57          4.52         3.61 o
 -14   2  10          6.05          8.22         4.34 o
 -13   2  10          0.00         -2.85         2.85 o
 -12   2  10          1.94          1.22         2.26 o
 -11   2  10         26.00         25.66         4.71 o
 -10   2  10         15.20          9.31         2.68 o
  -9   2  10          8.27          8.76         2.77 o
  -8   2  10         16.12         17.04         3.48 o
  -7   2  10          9.84         12.22         3.00 o
  -6   2  10         37.99         47.66         4.75 o
  -5   2  10        364.56        381.17        11.50 o
  -4   2  10         90.05         88.82         5.56 o
  -3   2  10         15.50         13.76         2.28 o
  -2   2  10        863.44        870.47        17.05 o
  -1   2  10         21.04         20.56         4.97 o
   0   2  10          0.75         -0.04         1.12 o
   1   2  10        324.00        342.93        20.40 o
   2   2  10        457.92        424.84        22.99 o
   3   2  10         19.43         20.74         5.69 o
   4   2  10        700.29        719.58        18.45 o
   5   2  10         18.97         14.00         2.23 o
   6   2  10         41.57         41.87         3.88 o
   7   2  10        163.62        154.50         7.76 o
   8   2  10         12.16         16.90         2.77 o
   9   2  10         16.49         15.23         2.77 o
  10   2  10         16.47         12.13         2.52 o
  11   2  10         13.45         19.33         3.26 o
  12   2  10          9.53         17.15         3.25 o
  13   2  10         24.19         30.02         9.15 o
 -15   3  10          0.00         -3.03         3.57 o
 -14   3  10          3.67          2.08         2.98 o
 -13   3  10         15.50         11.43         4.97 o
 -12   3  10         40.93         40.84         8.58 o
 -11   3  10          0.25         -3.84         3.84 o
 -10   3  10          0.32          0.99         2.80 o
  -9   3  10         33.85         47.61         8.94 o
  -8   3  10         20.58         23.31         6.23 o
  -7   3  10         14.54         13.28         4.79 o
  -6   3  10          6.41          6.87         3.39 o
  -5   3  10        285.89        276.50        20.35 o
  -4   3  10          0.06         -0.86         1.85 o
  -3   3  10        319.86        330.55        21.66 o
  -2   3  10         36.53         40.39         7.77 o
  -1   3  10        217.11        222.73        17.90 o
   0   3  10        165.54        175.81        16.04 o
   1   3  10          1.06         -2.89         2.89 o
   2   3  10         18.68         17.75         5.51 o
   3   3  10         77.34         85.21        11.48 o
   4   3  10         28.22         22.41         6.28 o
   5   3  10          1.84          1.59         1.49 o
   6   3  10          2.86          1.56         1.74 o
   7   3  10         40.52         39.43         6.62 o
   8   3  10          0.42         -0.79         1.46 o
   9   3  10         34.16         40.86         6.21 o
  10   3  10         17.06         19.70         4.88 o
  11   3  10        181.61        209.67        37.17 o
 -12   4  10          0.43         -0.18         1.99 o
 -11   4  10          0.08          2.12         2.76 o
 -10   4  10         17.95         20.87         6.78 o
  -9   4  10          7.60         16.12         5.56 o
  -8   4  10          0.29          3.25         2.94 o
  -7   4  10         31.13         33.83         7.77 o
  -6   4  10         15.20         18.84         5.78 o
  -5   4  10          1.38          1.22         1.99 o
  -4   4  10          0.94          0.63         1.85 o
  -3   4  10         35.29         28.10         6.96 o
  -2   4  10         19.27         15.72         5.38 o
  -1   4  10          1.71          4.20         2.76 o
   0   4  10          2.99         -3.52         3.52 o
   1   4  10         10.60         13.96         5.24 o
   2   4  10          2.77          4.16         3.39 o
   3   4  10         37.08         44.95         9.22 o
   4   4  10         68.76         93.29        13.42 o
   5   4  10         33.96         35.64         8.27 o
   6   4  10         17.93         22.27         6.87 o
   7   4  10         33.55         41.70         6.50 o
   8   4  10         15.41         26.52         5.37 o
   9   4  10         11.25         21.23         7.70 o
  -8   5  10         38.67         46.66         9.89 o
  -7   5  10          2.44          3.21         2.98 o
  -6   5  10         18.36         29.90         7.90 o
  -5   5  10          9.13         18.52         6.32 o
  -4   5  10         23.85         29.50         7.72 o
  -3   5  10         11.94         15.31         5.69 o
  -2   5  10          1.91         -2.57         3.21 o
  -1   5  10          4.16          3.88         3.48 o
   0   5  10         45.74         36.50         8.94 o
   1   5  10         12.75          9.76         4.61 o
   2   5  10         32.59         18.29         6.64 o
   3   5  10          2.87          4.79         3.12 o
   4   5  10          5.16          5.65         4.16 o
   5   5  10          1.52          5.24         4.79 o
 -16   1  11         26.63         26.82         5.61 o
 -15   1  11          2.43          1.38         1.86 o
 -14   1  11         10.03          5.98         2.91 o
 -13   1  11         18.24         20.92         4.70 o
 -12   1  11         11.72          9.76         4.81 o
 -11   1  11          5.94          8.86         3.73 o
 -10   1  11         22.32         21.01         4.23 o
  -9   1  11          4.87          7.52         2.83 o
  -8   1  11          3.98          3.84         1.80 o
  -7   1  11         23.00         26.64         3.15 o
  -6   1  11         29.78         24.02         3.01 o
  -5   1  11         45.79         47.24         4.13 o
  -4   1  11         74.87         74.58         5.17 o
  -3   1  11          0.04          0.12         0.85 o
  -2   1  11          0.06          1.44         1.07 o
  -1   1  11        119.16        121.48         6.37 o
   0   1  11        335.87        329.39         9.17 o
   1   1  11          8.01          8.30         1.57 o
   2   1  11         15.01         15.08         2.63 o
   3   1  11        212.79        202.90         9.31 o
   4   1  11          6.49          4.39         1.92 o
   5   1  11          0.01          0.23         1.24 o
   6   1  11         36.15         34.68         3.35 o
   7   1  11          0.24         -0.08         1.58 o
   8   1  11          0.01         -0.95         1.00 o
   9   1  11          0.12         -1.64         1.64 o
  10   1  11          0.39          3.59         2.11 o
  11   1  11          0.77         -0.83         1.14 o
  12   1  11          0.11         -0.44         1.88 o
 -15   2  11          0.14          5.92         3.97 o
 -14   2  11          5.22          3.07         3.34 o
 -13   2  11          0.87          0.05         2.94 o
 -12   2  11          1.98          1.42         3.50 o
 -11   2  11          0.25         -2.33         2.33 o
 -10   2  11         29.33         33.49         5.41 o
  -9   2  11         22.00         21.71         4.33 o
  -8   2  11         12.18          5.45         5.24 o
  -7   2  11         73.58         73.48         7.27 o
  -6   2  11          2.95          1.12         1.65 o
  -5   2  11          3.80          4.02         1.48 o
  -4   2  11          6.10          5.33         1.67 o
  -3   2  11        248.95        237.97         9.43 o
  -2   2  11         23.66         22.63         4.30 o
  -1   2  11        276.71        311.11        12.05 o
   0   2  11          8.64         13.55         4.52 o
   1   2  11         68.83         62.98         9.04 o
   2   2  11        128.06        121.24        12.52 o
   3   2  11         97.23         86.95        18.25 o
   4   2  11         17.93         16.37         3.56 o
   5   2  11          0.00          0.22         1.51 o
   6   2  11          4.79          6.69         6.93 o
   7   2  11          7.63          7.88         2.29 o
   8   2  11          4.57          3.27         2.28 o
   9   2  11          0.20         -1.16         1.81 o
  10   2  11          0.11         -2.40         2.40 o
  11   2  11          5.99         -0.86         3.57 o
 -13   3  11          1.03          1.58         2.35 o
 -12   3  11          1.80         -1.36         2.35 o
 -11   3  11          3.44          2.12         2.71 o
 -10   3  11          7.41          7.36         4.25 o
  -9   3  11          0.93          0.81         2.44 o
  -8   3  11          2.35          8.58         4.20 o
  -7   3  11         44.60         54.16         9.40 o
  -6   3  11          7.45          7.05         4.38 o
  -5   3  11         54.62         54.30         9.35 o
  -4   3  11         61.62         63.70         9.98 o
  -3   3  11          0.06          1.81         1.76 o
  -2   3  11          0.84          0.23         1.99 o
  -1   3  11         26.09         17.35         5.47 o
   0   3  11          4.08         -0.23         1.99 o
   1   3  11         59.71         45.94         8.54 o
   2   3  11         72.04         68.17        10.44 o
   3   3  11         28.52         19.79         5.78 o
   4   3  11          5.89          3.16         2.71 o
   5   3  11         21.40         17.43         5.92 o
   6   3  11          2.51          1.33         1.61 o
   7   3  11          3.01          2.99         1.96 o
   8   3  11          2.74          5.23         2.69 o
   9   3  11         20.62         29.67         5.43 o
  10   3  11          4.37          6.88         5.37 o
 -11   4  11         13.78         14.54         5.60 o
 -10   4  11          2.89          7.41         4.25 o
  -9   4  11          2.20          6.10         3.75 o
  -8   4  11          3.13         12.06         5.10 o
  -7   4  11          2.33         -2.21         2.89 o
  -6   4  11          6.42          9.21         4.83 o
  -5   4  11          0.93          2.08         3.52 o
  -4   4  11         93.63         93.93        12.97 o
  -3   4  11         44.15         57.69        10.30 o
  -2   4  11         15.77         15.09         5.65 o
  -1   4  11         12.24          5.42         3.43 o
   0   4  11          1.43         -0.23         3.34 o
   1   4  11         18.33         29.22         7.50 o
   2   4  11          5.24          3.16         3.21 o
   3   4  11          0.05          0.23         3.03 o
   4   4  11          1.19          1.85         2.08 o
   5   4  11          4.61          4.47         3.57 o
   6   4  11          4.32          4.01         8.36 o
   7   4  11         14.05         14.52         4.20 o
  -6   5  11          1.95          9.62         4.88 o
  -5   5  11          6.16          2.85         2.48 o
  -4   5  11          3.61          3.39         3.25 o
  -3   5  11         12.75         12.74         5.38 o
  -2   5  11          4.72          4.34         3.52 o
  -1   5  11          6.21          3.03         3.07 o
   0   5  11          4.03          5.28         4.11 o
   1   5  11          1.62          4.11         3.79 o
   2   5  11          2.31          2.71         3.39 o
 -15   0  12          6.01          9.98         5.06 o
 -14   0  12          9.74          7.68         4.52 o
 -13   0  12         15.12          6.69         4.38 o
 -12   0  12         68.03         67.09        11.43 o
 -11   0  12         38.02         39.75         8.63 o
 -10   0  12          1.43          1.76         2.39 o
  -9   0  12         38.07         38.67         8.09 o
  -8   0  12         68.80         67.14        10.26 o
  -7   0  12         30.96         27.83         6.64 o
  -6   0  12         18.68         11.83         2.83 o
  -5   0  12          0.39         -0.26         1.60 o
  -4   0  12          0.78          0.70         1.15 o
  -3   0  12         28.26         27.26         4.00 o
  -2   0  12          3.79          4.91         2.01 o
  -1   0  12         21.73         15.54         3.68 o
   0   0  12        120.80        120.18         8.22 o
   1   0  12        653.10        651.11        33.51 o
   2   0  12          6.22          7.85         2.91 o
   3   0  12          2.45          3.61         1.61 o
   4   0  12         44.51         39.57         8.40 o
   5   0  12          1.89         -0.59         2.94 o
   6   0  12         37.26         59.72        10.75 o
   7   0  12          3.85          3.93         3.52 o
   8   0  12         36.56         47.70        10.53 o
   9   0  12          2.19          6.82         4.56 o
  10   0  12         31.20         35.12         5.75 o
  11   0  12        169.76        230.11        18.80 o
 -14   1  12          3.68          7.32         3.95 o
 -13   1  12          0.05          0.46         2.01 o
 -12   1  12         22.57         23.42         4.96 o
 -11   1  12         39.62         41.99         8.11 o
 -10   1  12          2.71          2.44         2.00 o
  -9   1  12         34.53         34.19         5.29 o
  -8   1  12          8.14          7.41         2.68 o
  -7   1  12         19.21         19.90         5.22 o
  -6   1  12        209.45        210.56         9.23 o
  -5   1  12          0.25          1.45         1.21 o
  -4   1  12        110.04        112.67         6.63 o
  -3   1  12        190.90        214.56         9.09 o
  -2   1  12         47.53         48.30         4.28 o
  -1   1  12         26.65         26.46         2.84 o
   0   1  12         26.32         22.97         2.66 o
   1   1  12          7.50          6.16         1.96 o
   2   1  12         30.50         24.17         3.45 o
   3   1  12         32.67         38.94         4.31 o
   4   1  12         18.37         16.21         3.09 o
   5   1  12        133.30        132.32         8.20 o
   6   1  12         11.17         11.83         2.63 o
   7   1  12         55.67         50.68         5.78 o
   8   1  12         60.70         59.86         6.61 o
   9   1  12         63.32         78.43         7.92 o
  10   1  12         14.45         14.57         5.17 o
 -13   2  12          1.22          1.90         2.39 o
 -12   2  12         17.68         29.21         5.59 o
 -11   2  12          0.77          0.58         2.22 o
 -10   2  12          0.97          1.45         1.91 o
  -9   2  12        129.65        142.95        10.99 o
  -8   2  12         32.57         33.22         5.36 o
  -7   2  12          5.05          4.06         2.27 o
  -6   2  12        370.19        383.44        16.49 o
  -5   2  12          3.87          7.68         2.78 o
  -4   2  12          0.01          0.27         2.07 o
  -3   2  12         72.83         80.96         5.81 o
  -2   2  12        209.08        208.32        12.09 o
  -1   2  12          3.54          3.30         2.76 o
   0   2  12        218.44        254.63        18.62 o
   1   2  12          0.19         -0.72         1.67 o
   2   2  12         20.74         23.78         4.25 o
   3   2  12         68.51         62.14         6.85 o
   4   2  12         47.98         42.87         5.77 o
   5   2  12          8.63          8.95         2.85 o
   6   2  12          2.60          1.78         1.76 o
   7   2  12          6.81          9.76         3.06 o
   8   2  12          9.28          4.45         2.18 o
   9   2  12          7.46          9.71         5.28 o
  10   2  12         70.88         82.58        13.91 o
 -12   3  12          1.85          3.61         3.70 o
 -11   3  12          7.91         -0.59         2.44 o
 -10   3  12         14.31         15.85         6.10 o
  -9   3  12         64.72         68.31        11.61 o
  -8   3  12         17.51         11.92         4.65 o
  -7   3  12         14.13         10.03         4.52 o
  -6   3  12         81.44        107.30        13.82 o
  -5   3  12         85.08         97.41        12.88 o
  -4   3  12         77.51         70.43        10.84 o
  -3   3  12          2.25          3.84         3.70 o
  -2   3  12         29.01         38.94         8.18 o
  -1   3  12         76.97         82.09        11.79 o
   0   3  12         65.68         75.94        11.29 o
   1   3  12         39.28         50.19         9.17 o
   2   3  12          1.04          2.44         2.62 o
   3   3  12         67.23         76.76        11.43 o
   4   3  12          0.10          2.20         1.67 o
   5   3  12         22.23         26.05         5.12 o
   6   3  12         12.81         13.76         3.79 o
   7   3  12        221.97        270.91        16.14 o
   8   3  12         37.51         61.42         9.98 o
  -9   4  12         10.77         15.94         5.65 o
  -8   4  12          2.27         -0.18         2.30 o
  -7   4  12          4.31          2.26         2.76 o
  -6   4  12         13.29         11.83         5.10 o
  -5   4  12          2.43          1.72         2.71 o
  -4   4  12         10.12         16.71         5.96 o
  -3   4  12          0.59          1.26         2.66 o
  -2   4  12          0.42         -0.81         2.03 o
  -1   4  12         29.74         45.85         9.62 o
   0   4  12          0.36          5.33         3.66 o
   1   4  12         59.60         61.39        10.98 o
   2   4  12         16.85         15.81         6.10 o
   3   4  12          7.88         15.13         6.10 o
   4   4  12         75.63         84.57        13.24 o
   5   4  12         25.51         37.85         6.51 o
 -13   1  13          4.86          4.25         2.26 o
 -12   1  13          1.41          5.95         2.76 o
 -11   1  13          2.76         -2.59         2.59 o
 -10   1  13          0.97          0.43         3.97 o
  -9   1  13          5.87          2.93         4.20 o
  -8   1  13         47.31         42.38         5.88 o
  -7   1  13          9.98          7.01         2.83 o
  -6   1  13          4.83          3.86         5.42 o
  -5   1  13          0.41          0.29         1.27 o
  -4   1  13        159.80        162.38         8.37 o
  -3   1  13          4.96          6.57         2.21 o
  -2   1  13         14.57         17.48         2.47 o
  -1   1  13        137.59        140.55         8.13 o
   0   1  13          9.65         10.25         2.32 o
   1   1  13          4.66          4.10         1.66 o
   2   1  13         35.61         34.15         4.14 o
   3   1  13          3.29          4.56         1.77 o
   4   1  13          0.01          5.40         2.94 o
   5   1  13          2.25          4.53         2.54 o
   6   1  13          1.59         -2.10         2.10 o
   7   1  13          0.81         -2.26         3.39 o
   8   1  13          3.30          5.69         4.52 o
   9   1  13         19.40         28.68         8.63 o
 -12   2  13          4.70          3.83         2.30 o
 -11   2  13         11.53          8.48         3.26 o
 -10   2  13          0.34          0.15         3.66 o
  -9   2  13          0.95         -0.96         1.84 o
  -8   2  13          2.19          2.50         2.17 o
  -7   2  13         89.51         79.03        13.78 o
  -6   2  13          5.43          5.85         2.45 o
  -5   2  13         81.59         92.21        12.38 o
  -4   2  13          9.79          8.90         3.93 o
  -3   2  13          2.32          2.02         2.89 o
  -2   2  13         29.90         29.59         6.50 o
  -1   2  13         25.49         29.09         6.73 o
   0   2  13          2.56          3.57         2.30 o
   1   2  13          0.65          2.11         3.43 o
   2   2  13         15.19         16.20         8.63 o
   3   2  13          5.86          5.85         2.33 o
   4   2  13          0.61          1.67         5.58 o
   5   2  13          1.97          0.69         1.76 o
   6   2  13          0.06         -2.17         2.17 o
   7   2  13          0.92          3.30         3.79 o
   8   2  13          1.18          6.55         4.83 o
 -10   3  13          0.13          2.57         3.39 o
  -9   3  13         10.70         17.03         6.10 o
  -8   3  13          8.20          1.72         2.66 o
  -7   3  13         11.26         16.13         5.60 o
  -6   3  13         14.39         23.71         6.91 o
  -5   3  13         11.10         15.22         5.69 o
  -4   3  13          0.25         -3.52         3.52 o
  -3   3  13         16.21         12.47         5.01 o
  -2   3  13         62.73         65.46        10.66 o
  -1   3  13          2.39          3.57         3.07 o
   0   3  13          1.99         10.75         4.61 o
   1   3  13         24.74         32.75         7.63 o
   2   3  13          3.57          1.76         2.30 o
   3   3  13          1.83          1.52         2.46 o
   4   3  13          0.69         -2.18         2.18 o
   5   3  13          0.89          2.11         1.91 o
  -5   4  13          3.15         -4.16         4.16 o
  -4   4  13          6.24          6.32         3.66 o
  -3   4  13          7.00          1.99         2.66 o
  -2   4  13          3.96          3.66         3.25 o
  -1   4  13          4.29          6.01         4.34 o
   0   4  13          0.36         -0.99         2.26 o
 -11   0  14          2.80          3.12         3.43 o
 -10   0  14         28.34         21.05         6.78 o
  -9   0  14         23.43         29.63         7.59 o
  -8   0  14         27.56         22.09         6.41 o
  -7   0  14         17.76         13.96         3.31 o
  -6   0  14         33.31         28.86         4.60 o
  -5   0  14          1.53          1.21         1.52 o
  -4   0  14          0.74          0.09         2.48 o
  -3   0  14        171.55        172.80        11.12 o
  -2   0  14          0.41          0.15         1.41 o
  -1   0  14         18.77         29.89         4.59 o
   0   0  14         83.01         92.17        12.56 o
   1   0  14          2.13         -2.85         2.85 o
   2   0  14         95.30         93.84        13.24 o
   3   0  14          0.64         -3.79         3.79 o
   4   0  14          2.85          2.26         3.39 o
   5   0  14          4.16          0.68         3.07 o
   6   0  14         27.57         44.58        10.71 o
   7   0  14        117.35        161.85        20.06 o
 -11   1  14          2.65          0.09         2.89 o
 -10   1  14         50.88         45.06         6.80 o
  -9   1  14          3.66          6.03         2.58 o
  -8   1  14         11.41         19.74         4.40 o
  -7   1  14         34.93         32.39         5.38 o
  -6   1  14          2.95          3.26         5.40 o
  -5   1  14         13.71         22.78         3.47 o
  -4   1  14          0.54          0.06         1.21 o
  -3   1  14          2.51          3.57         1.77 o
  -2   1  14          1.53         -0.32         2.52 o
  -1   1  14          0.24          0.71         1.27 o
   0   1  14         10.84          7.89         2.09 o
   1   1  14         15.43         17.37         3.26 o
   2   1  14         30.08         34.95         5.36 o
   3   1  14         46.42         64.63         9.24 o
   4   1  14         35.30         37.91         6.54 o
   5   1  14         92.71        107.23        10.99 o
   6   1  14          8.63         16.68         4.79 o
  -9   2  14         12.09         10.16         5.33 o
  -8   2  14          0.28          0.90         2.89 o
  -7   2  14          7.57         15.22         5.87 o
  -6   2  14         39.09         38.44         8.31 o
  -5   2  14          7.44          4.34         3.34 o
  -4   2  14         20.38         19.65         6.01 o
  -3   2  14         10.27         11.16         4.65 o
  -2   2  14         14.03         21.41         6.23 o
  -1   2  14         14.62         14.21         3.63 o
   0   2  14         36.50         25.98         7.75 o
   1   2  14          9.77          7.60         2.86 o
   2   2  14         11.30          7.15         2.76 o
   3   2  14          0.46         -1.33         1.66 o
   4   2  14          2.60          3.16         4.20 o
   5   2  14          3.21          0.00         2.62 o
  -6   3  14         12.30          6.91         4.11 o
  -5   3  14         12.03          6.87         4.16 o
  -4   3  14         12.41         -0.81         2.35 o
  -3   3  14         17.03         15.40         5.56 o
  -2   3  14          5.15         11.07         4.83 o
  -1   3  14         19.13         18.93         6.14 o
   0   3  14          7.23         15.67         5.65 o
   1   3  14          5.76          4.56         2.33 o
   2   3  14          8.84         10.84         3.43 o
  -8   1  15         42.31         38.64         6.15 o
  -7   1  15          1.30         -0.86         1.54 o
  -6   1  15          4.51          8.87         2.86 o
  -5   1  15         30.06         30.04         5.11 o
  -4   1  15          6.45          6.53         2.98 o
  -3   1  15          1.60          2.18         1.51 o
  -2   1  15          7.16          3.39         2.78 o
  -1   1  15          6.40          3.49         1.72 o
   0   1  15          0.34          2.38         2.52 o
   1   1  15          1.15          2.23         2.54 o
   2   1  15          2.86          2.61         2.27 o
   3   1  15          0.80          9.77         4.04 o
  -5   2  15          0.82          1.36         2.89 o
  -4   2  15          0.01         -3.34         3.34 o
  -3   2  15          4.01          0.95         2.17 o
  -2   2  15          6.26          7.52         2.85 o
  -1   2  15          0.00         -1.45         2.91 o
   0   2  15          0.27          0.86         2.46 o
                                                
