# Supplementary material for: Some chalcones derived from thio­phene-3-carbaldehyde: synthesis and crystal structures
Source: Acta Crystallogr E Crystallogr Commun. 2019 Jun 4;75(Pt 7):957–63. doi: 10.1107/S2056989019007503 (PMC6659342; doi:10.1107/S2056989019007503)
Supplement: Supplementary file 4 [file e-75-00957-3sup4.hkl]

#
# h,k,l, Fc-squared, Fo-squared, sigma(Fo-squared), status flag
#
data_3
_shelx_title ' tr1003_a.res in P2(1)/c'
_shelx_refln_list_code          4
_shelx_F_calc_maximum      210.19
_exptl_crystal_F_000       544.00
_reflns_d_resolution_high  0.8001

loop_
 _space_group_symop_operation_xyz
 'x, y, z'
 '-x, y+1/2, -z+1/2'
 '-x, -y, -z'
 'x, -y-1/2, z-1/2'

_cell_length_a    16.5120
_cell_length_b     7.7851
_cell_length_c    10.4913
_cell_angle_alpha  90.000
_cell_angle_beta   96.813
_cell_angle_gamma  90.000

_shelx_F_squared_multiplier     1.000

loop_
 _refln_index_h
 _refln_index_k
 _refln_index_l
 _refln_F_squared_calc
 _refln_F_squared_meas
 _refln_F_squared_sigma
 _refln_observed_status
   2   0   0         21.81         12.77         1.01 o
   3   0   0       4209.00       4393.31        37.50 o
   4   0   0        206.25        273.43         4.59 o
   5   0   0         41.90         34.42         1.00 o
   6   0   0          1.97          3.62         0.44 o
   7   0   0       1075.69       1088.67        11.53 o
   8   0   0       2003.19       2247.53        37.04 o
  10   0   0        149.93        158.27         7.70 o
  11   0   0       1297.59       1300.23       130.34 o
  12   0   0        183.78        210.94        21.73 o
  13   0   0        412.29        456.31        42.05 o
  14   0   0       1130.64       1085.47        32.25 o
  15   0   0        838.40        804.02        45.35 o
  16   0   0          3.31          5.37         1.98 o
  17   0   0         16.46         20.26         3.67 o
  18   0   0          0.04         -0.39         1.09 o
  19   0   0          4.35          5.47         1.99 o
  20   0   0          0.94          0.24         1.52 o
   1   1   0        974.00        980.98         7.06 o
   2   1   0       1321.79       1370.44        10.94 o
   3   1   0        180.94        205.28         2.57 o
   4   1   0        332.66        323.82         3.67 o
   5   1   0         81.25         64.74         1.44 o
   6   1   0       1328.40       1286.15         9.58 o
   7   1   0        189.10        207.19         3.14 o
   8   1   0        112.30        155.27         2.68 o
   9   1   0        622.53        630.77         7.34 o
  10   1   0         33.00         26.81         1.12 o
  11   1   0          4.92          5.36         0.78 o
  12   1   0         11.13          9.45         0.82 o
  13   1   0        271.82        267.52         5.62 o
  14   1   0         18.50         20.05         2.38 o
  15   1   0         23.57         23.72         2.68 o
  16   1   0          6.56          6.68         1.55 o
  17   1   0          4.90          6.90         1.52 o
  18   1   0          8.60         12.44         2.16 o
  19   1   0          0.14         -0.55         1.10 o
  20   1   0         45.21         51.57         4.90 o
   0   2   0      10227.97      10528.47        89.89 o
   1   2   0        339.24        333.02         4.54 o
   2   2   0        191.12        168.90         2.94 o
   3   2   0        271.28        269.85         3.94 o
   4   2   0         23.21         23.01         1.26 o
   5   2   0        489.51        478.40         6.21 o
   6   2   0         82.30         84.47         3.05 o
   7   2   0          6.46          2.44         0.49 o
   8   2   0         94.14         93.68         3.28 o
   9   2   0          1.22          0.27         0.43 o
  10   2   0        204.70        200.47         4.55 o
  11   2   0         11.55          8.93         0.95 o
  12   2   0        226.50        207.66         4.22 o
  13   2   0         55.42         57.77         2.95 o
  14   2   0        116.30        110.40         5.64 o
  15   2   0         17.92         20.80         2.54 o
  16   2   0         26.91         24.41         2.75 o
  17   2   0          3.19          0.91         0.73 o
  18   2   0          0.35          0.20         0.72 o
  19   2   0         13.26         15.60         2.89 o
  20   2   0          0.21          2.42         1.68 o
   1   3   0        351.23        419.40         5.29 o
   2   3   0       1182.48       1172.05        11.64 o
   3   3   0        373.86        342.87         5.57 o
   4   3   0        497.62        451.39         8.37 o
   5   3   0        153.39        153.48         4.32 o
   6   3   0       1638.20       1641.61        18.79 o
   7   3   0        152.12        195.78         6.92 o
   8   3   0         54.66         43.40         2.70 o
   9   3   0       1035.50       1032.35        22.59 o
  10   3   0        200.80        197.28         5.72 o
  11   3   0          0.78          0.05         0.43 o
  12   3   0          9.12          9.06         1.05 o
  13   3   0        243.71        258.59         7.26 o
  14   3   0         36.28         36.93         2.60 o
  15   3   0         55.52         67.47         5.43 o
  16   3   0         37.99         43.99         3.92 o
  17   3   0         15.38         16.49         2.47 o
  18   3   0         45.23         43.65         4.64 o
  19   3   0          1.57          2.91         1.24 o
   0   4   0       9544.46      10060.85       103.82 o
   1   4   0        675.67        735.65        10.59 o
   2   4   0          0.15          2.43         1.05 o
   3   4   0        255.49        291.14         8.11 o
   4   4   0          1.87          3.14         0.78 o
   5   4   0         20.12         21.40         2.16 o
   6   4   0         69.54         73.55         4.03 o
   7   4   0        210.99        199.82         7.33 o
   8   4   0        107.88         98.67         3.98 o
   9   4   0         22.17         22.24         2.09 o
  10   4   0          0.09          0.49         0.53 o
  11   4   0        303.46        303.79         9.41 o
  12   4   0         32.75         28.82         2.85 o
  13   4   0         52.43         56.91         3.85 o
  14   4   0        110.82        118.74         5.59 o
  15   4   0        168.41        173.92         8.88 o
  16   4   0          3.62          3.48         1.45 o
  17   4   0          0.85          0.49         1.09 o
  18   4   0          3.21          4.13         1.65 o
   1   5   0        122.56        106.86         3.34 o
   2   5   0        271.55        242.50         8.13 o
   3   5   0        242.61        243.13         8.20 o
   4   5   0         56.90         57.51         3.90 o
   5   5   0          3.33          2.14         0.79 o
   6   5   0         34.42         29.82         2.88 o
   7   5   0          3.58          3.95         1.13 o
   8   5   0        104.66        107.10         5.10 o
   9   5   0         13.58         12.21         1.45 o
  10   5   0        159.11        160.05         6.88 o
  11   5   0         39.13         40.72         3.49 o
  12   5   0          7.43          5.65         1.33 o
  13   5   0          1.08          0.59         0.62 o
  14   5   0          3.18          3.91         1.25 o
  15   5   0         10.01         10.45         2.21 o
  16   5   0         35.60         40.84         4.27 o
  17   5   0          0.88         -0.16         0.90 o
   0   6   0        770.43        830.67        17.80 o
   1   6   0          0.00          1.60         0.75 o
   2   6   0         11.76         10.50         1.40 o
   3   6   0         67.01         73.75         5.09 o
   4   6   0         75.05         74.33         4.88 o
   5   6   0        205.22        206.79         8.31 o
   6   6   0          6.35          5.06         1.30 o
   7   6   0         26.01         25.41         3.45 o
   8   6   0         11.25          6.96         1.56 o
   9   6   0         26.00         32.61         2.71 o
  10   6   0        125.65        133.15         6.74 o
  11   6   0         16.73         15.18         2.25 o
  12   6   0         29.86         32.75         3.40 o
  13   6   0         35.59         38.04         4.40 o
  14   6   0         40.35         45.92         4.41 o
  15   6   0          9.38          9.85         2.85 o
  16   6   0         12.01         19.26         4.47 o
   1   7   0         21.03         17.32         2.44 o
   2   7   0         50.69         42.58         3.15 o
   3   7   0          8.99         10.46         1.61 o
   4   7   0          6.26          4.24         1.14 o
   5   7   0         27.04         25.82         3.12 o
   6   7   0         35.80         36.30         3.76 o
   7   7   0          5.96          6.33         1.65 o
   8   7   0          4.51          2.33         1.05 o
   9   7   0         41.40         37.81         3.43 o
  10   7   0         19.35         16.37         2.32 o
  11   7   0          4.99          2.38         1.36 o
  12   7   0         17.62         15.40         3.12 o
  13   7   0          2.48          0.27         0.82 o
  14   7   0          0.00         -1.97         3.34 o
   0   8   0          1.58         10.13         4.07 o
   1   8   0          8.06          8.37         1.97 o
   2   8   0          2.75          3.46         1.12 o
   3   8   0          0.09         -1.25         1.25 o
   4   8   0          2.48          2.25         1.27 o
   5   8   0         20.35         22.21         3.18 o
   6   8   0          6.82          3.09         1.13 o
   7   8   0          1.51          1.13         1.03 o
   8   8   0          0.41          2.17         0.93 o
   9   8   0          0.26          0.51         0.95 o
  10   8   0         11.14          8.41         2.27 o
  11   8   0          2.96          0.33         1.01 o
   1   9   0          8.61         10.49         2.29 o
   2   9   0          2.30          2.43         1.19 o
   3   9   0          4.41          4.26         1.62 o
   4   9   0          0.64         -0.01         0.69 o
   5   9   0          2.21          2.80         1.43 o
   6   9   0          5.27          7.45         1.91 o
   7   9   0          0.37          1.16         0.88 o
 -20   1   1          8.19         10.79         2.25 o
 -19   1   1         54.41         71.65         5.64 o
 -18   1   1         30.31         33.64         3.77 o
 -17   1   1         55.30         49.18         4.28 o
 -16   1   1         49.09         61.30         4.58 o
 -15   1   1         18.43         20.24         2.51 o
 -14   1   1        196.07        184.93         7.36 o
 -13   1   1        110.03         96.24         9.51 o
 -12   1   1          5.79          4.47         0.59 o
 -11   1   1         81.84         76.30         2.50 o
 -10   1   1         31.88         31.30         1.55 o
  -9   1   1       1428.11       1437.25        15.44 o
  -8   1   1       2797.05       3141.31        27.70 o
  -7   1   1       2340.47       2312.72        19.41 o
  -6   1   1        756.01        738.94         8.81 o
  -5   1   1       1554.08       1502.55        14.07 o
  -4   1   1       2119.28       2042.52        15.83 o
  -3   1   1       1676.59       1773.54        48.54 o
  -2   1   1       2481.91       2419.73        16.05 o
  -1   1   1       2167.07       2222.16        12.55 o
   0   1   1        109.60        129.07         1.60 o
   1   1   1          0.46          0.20         0.08 o
   2   1   1       1261.50       1383.37         8.90 o
   3   1   1        914.86        851.30         5.74 o
   4   1   1        207.85        169.39         2.67 o
   5   1   1        412.55        339.59         3.58 o
   6   1   1        224.64        245.99         3.27 o
   7   1   1       1667.60       1527.93        14.20 o
   8   1   1        214.73        185.94         3.65 o
   9   1   1        112.73        137.06         3.62 o
  10   1   1        482.16        452.34         7.17 o
  11   1   1        166.49        170.53         4.08 o
  12   1   1          3.69          3.61         1.13 o
  13   1   1        510.44        515.92        10.45 o
  14   1   1         28.81         31.26         2.82 o
  15   1   1        139.35        139.13         6.41 o
  16   1   1          5.78          4.97         1.28 o
  17   1   1         93.72        100.81         5.91 o
  18   1   1          0.33          0.18         0.67 o
  19   1   1         26.00         28.47         3.39 o
  20   1   1         63.91         87.66         6.23 o
 -20   2   1         15.89         19.20         3.02 o
 -19   2   1          2.14          2.45         1.00 o
 -18   2   1          0.56         -0.21         0.65 o
 -17   2   1          0.51          0.87         0.61 o
 -16   2   1         43.26         41.28         4.08 o
 -15   2   1        692.27        670.13        15.49 o
 -14   2   1         20.83         18.13         1.76 o
 -13   2   1        155.88        146.04         5.37 o
 -12   2   1         88.43         89.46         2.61 o
 -11   2   1         11.25         11.74         0.93 o
 -10   2   1        406.32        352.59         6.77 o
  -9   2   1          4.28          4.18         0.69 o
  -8   2   1        141.48        187.71         6.05 o
  -7   2   1       1863.89       2050.68        34.75 o
  -6   2   1          2.98         10.13         1.06 o
  -5   2   1          4.87          1.83         0.36 o
  -4   2   1         40.19         44.60         1.65 o
  -3   2   1        274.19        331.45         4.34 o
  -2   2   1       6870.85       7072.11        37.53 o
  -1   2   1      12714.03      12999.00        66.02 o
   0   2   1      44178.20      44022.68       269.94 o
   1   2   1      12156.35      12218.60        71.12 o
   2   2   1       1906.28       2022.40        16.31 o
   3   2   1       1055.41       1132.75        10.54 o
   4   2   1       1673.79       1707.13        15.76 o
   5   2   1         40.03         45.54         1.66 o
   6   2   1        135.83        138.43         3.01 o
   7   2   1        347.24        382.52         6.21 o
   8   2   1        391.09        363.68         6.79 o
   9   2   1        103.18        112.62         3.80 o
  10   2   1         39.44         35.68         2.21 o
  11   2   1        850.00        774.87        21.38 o
  12   2   1       1075.53       1061.22        25.59 o
  13   2   1       1489.52       1534.16        31.41 o
  14   2   1        295.66        288.08        13.10 o
  15   2   1         19.78         15.53         2.46 o
  16   2   1         68.13         75.63         5.09 o
  17   2   1          8.84          8.51         1.67 o
  18   2   1          3.58          4.00         1.10 o
  19   2   1          1.43          2.21         1.10 o
 -19   3   1          2.68          0.97         0.92 o
 -18   3   1          0.36          0.20         0.75 o
 -17   3   1          8.19          7.16         1.93 o
 -16   3   1         54.91         48.14         4.19 o
 -15   3   1          6.96          9.92         1.87 o
 -14   3   1         15.23         15.18         1.67 o
 -13   3   1         22.33         24.79         2.18 o
 -12   3   1          0.50          0.36         0.37 o
 -11   3   1         83.68         83.02         3.24 o
 -10   3   1         12.89         14.80         1.35 o
  -9   3   1         17.73         15.07         1.55 o
  -8   3   1         68.18         74.93         4.37 o
  -7   3   1        102.07        111.94         4.70 o
  -6   3   1         54.99         56.61         3.28 o
  -5   3   1        155.76        173.38         5.69 o
  -4   3   1          0.10          0.43         0.21 o
  -3   3   1         26.01         17.39         1.00 o
  -2   3   1        486.04        469.00         5.11 o
  -1   3   1        945.69        940.49         8.62 o
   0   3   1        863.81        879.76         8.79 o
   1   3   1        947.48        900.08         8.96 o
   2   3   1         89.20         76.52         2.60 o
   3   3   1        758.04        737.80        13.36 o
   4   3   1         30.66         27.29         1.85 o
   5   3   1          7.05          7.11         0.72 o
   6   3   1         27.30         31.22         1.83 o
   7   3   1          1.51          0.89         0.32 o
   8   3   1          1.28          1.44         0.64 o
   9   3   1        279.90        291.65         9.55 o
  10   3   1        110.69        114.32         4.95 o
  11   3   1        110.52        113.32         5.13 o
  12   3   1          0.44          0.07         1.31 o
  13   3   1          3.14          8.72         1.53 o
  14   3   1         10.38          9.77         1.72 o
  15   3   1          0.78          1.13         0.62 o
  16   3   1          6.25          5.09         1.14 o
  17   3   1          0.39          0.07         1.04 o
  18   3   1          3.33          3.44         1.21 o
  19   3   1          3.81          3.63         5.81 o
 -18   4   1         10.23          4.24         1.49 o
 -17   4   1          5.62          4.46         1.32 o
 -16   4   1          0.51          2.26         1.44 o
 -15   4   1        158.31        170.64         9.55 o
 -14   4   1         56.13         63.85         4.14 o
 -13   4   1          1.20          3.45         1.07 o
 -12   4   1         67.29         71.25         4.26 o
 -11   4   1        115.54        120.17         5.08 o
 -10   4   1        126.38        114.47         5.03 o
  -9   4   1         15.81         14.41         1.76 o
  -8   4   1          4.31          3.12         1.04 o
  -7   4   1          6.42          5.96         0.85 o
  -6   4   1        434.22        395.15         7.25 o
  -5   4   1        211.39        211.43         5.22 o
  -4   4   1        170.05        160.80         6.30 o
  -3   4   1        845.63        815.54        14.49 o
  -2   4   1          8.52          6.01         1.12 o
  -1   4   1       1410.19       1407.26        15.48 o
   0   4   1       2262.35       2363.71        24.73 o
   1   4   1       1567.46       1509.68        18.17 o
   2   4   1        159.65        162.53         4.89 o
   3   4   1          0.43         -0.49         0.84 o
   4   4   1        441.22        431.39        13.45 o
   5   4   1        124.98        120.73         5.14 o
   6   4   1         12.12         10.26         1.47 o
   7   4   1          7.87          7.10         0.78 o
   8   4   1        287.58        286.11         6.82 o
   9   4   1         23.70         23.90         1.80 o
  10   4   1         17.77         23.54         2.49 o
  11   4   1        404.20        401.83        13.88 o
  12   4   1          6.09          6.24         1.56 o
  13   4   1        327.49        371.28        14.03 o
  14   4   1         37.16         39.92         3.95 o
  15   4   1          3.15          7.17         2.19 o
  16   4   1         26.87         29.16         5.16 o
  17   4   1          4.48          3.45         1.67 o
  18   4   1         12.87         13.53         3.51 o
 -17   5   1         10.63          7.41         1.56 o
 -16   5   1          6.65          8.70         1.70 o
 -15   5   1          0.28          0.93         0.70 o
 -14   5   1         31.68         40.09         3.25 o
 -13   5   1          8.34         10.29         2.09 o
 -12   5   1         28.57         34.48         2.77 o
 -11   5   1          0.94          0.03         0.65 o
 -10   5   1         30.66         23.13         2.42 o
  -9   5   1        145.88        146.97         6.85 o
  -8   5   1        158.53        146.20         5.32 o
  -7   5   1        373.46        392.91         9.36 o
  -6   5   1        101.99        100.50         7.90 o
  -5   5   1         65.45         56.33         4.06 o
  -4   5   1        109.08        107.27         5.35 o
  -3   5   1          1.23          3.91         1.11 o
  -2   5   1        188.54        171.50         5.21 o
  -1   5   1          0.32          1.83         0.54 o
   0   5   1         22.72         20.84         1.84 o
   1   5   1        122.20        121.03         3.36 o
   2   5   1          3.08          1.15         0.52 o
   3   5   1          2.01          0.60         0.55 o
   4   5   1        100.43        114.17         5.55 o
   5   5   1        160.89        160.97         6.68 o
   6   5   1         11.91         11.52         1.82 o
   7   5   1        167.88        153.28         6.62 o
   8   5   1        125.66        125.42         7.18 o
   9   5   1         34.69         34.29         2.74 o
  10   5   1         58.59         61.46         4.35 o
  11   5   1          0.70          1.23         0.73 o
  12   5   1          1.36          1.41         1.01 o
  13   5   1         99.71        104.59         5.72 o
  14   5   1          0.80          0.58         1.13 o
  15   5   1          1.36          0.22         1.27 o
  16   5   1          5.91          3.06         1.82 o
  17   5   1          9.95          6.24         6.15 o
 -16   6   1          6.25          0.57         1.55 o
 -15   6   1          6.77          3.41         1.17 o
 -14   6   1          0.18          1.13         0.69 o
 -13   6   1          1.32          0.70         0.94 o
 -12   6   1          9.11          9.14         2.21 o
 -11   6   1         30.88         31.61         3.42 o
 -10   6   1         12.53         17.06         2.56 o
  -9   6   1          8.69          8.67         2.11 o
  -8   6   1          0.03          1.30         0.75 o
  -7   6   1         99.69         96.51         5.77 o
  -6   6   1         83.78         78.93         5.14 o
  -5   6   1          9.36          8.70         1.69 o
  -4   6   1          2.28          2.32         0.84 o
  -3   6   1         99.47         95.05         5.46 o
  -2   6   1        187.81        200.92         6.04 o
  -1   6   1         32.27         40.08         3.57 o
   0   6   1        232.10        230.98         5.56 o
   1   6   1          5.52          3.22         0.69 o
   2   6   1        140.54        118.93         5.07 o
   3   6   1          4.07          5.88         1.39 o
   4   6   1         24.58         30.60         2.58 o
   5   6   1          8.84          9.31         1.37 o
   6   6   1          9.39          7.05         1.44 o
   7   6   1         20.02         23.38         2.75 o
   8   6   1          0.03          0.11         0.50 o
   9   6   1          7.82          6.38         1.31 o
  10   6   1         25.87         24.61         2.33 o
  11   6   1          0.52          0.14         0.93 o
  12   6   1        163.20        169.10         9.42 o
  13   6   1          5.94          4.27         1.52 o
  14   6   1          6.81          7.26         2.40 o
  15   6   1          4.85          2.73         1.47 o
 -14   7   1          4.89          3.87         1.26 o
 -13   7   1          0.07         -0.54         1.44 o
 -12   7   1          2.84          2.35         1.08 o
 -11   7   1         16.57         14.48         2.46 o
 -10   7   1          0.02         -0.19         0.69 o
  -9   7   1         33.51         37.48         4.01 o
  -8   7   1          0.08          0.68         1.11 o
  -7   7   1         20.72         22.20         2.97 o
  -6   7   1          1.96          2.36         1.10 o
  -5   7   1         44.37         46.35         4.21 o
  -4   7   1          4.19          3.04         1.05 o
  -3   7   1          8.07          9.45         1.92 o
  -2   7   1        132.98        147.90         8.22 o
  -1   7   1         35.62         32.32         3.41 o
   0   7   1          2.84          0.56         0.70 o
   1   7   1         72.87         76.76         4.60 o
   2   7   1          3.25          2.01         0.75 o
   3   7   1         81.53         82.41         4.60 o
   4   7   1         21.44         20.49         2.33 o
   5   7   1         29.00         27.76         2.69 o
   6   7   1          0.03          0.55         0.61 o
   7   7   1         27.85         28.01         2.88 o
   8   7   1         27.80         22.78         2.53 o
   9   7   1         17.92         18.52         2.71 o
  10   7   1         35.11         43.94         5.00 o
  11   7   1         32.21         31.89         5.40 o
  12   7   1          0.89          1.33         1.24 o
  13   7   1          9.54         10.46         3.26 o
 -11   8   1          0.19          0.82         1.10 o
 -10   8   1         32.18         41.44         5.27 o
  -9   8   1          0.05          0.53         1.30 o
  -8   8   1          3.15          7.24         1.91 o
  -7   8   1          3.36          3.23         1.18 o
  -6   8   1          8.87          7.55         1.81 o
  -5   8   1         37.53         45.33         4.46 o
  -4   8   1          3.61          3.69         1.49 o
  -3   8   1         14.69         13.28         2.36 o
  -2   8   1         13.77          8.98         1.97 o
  -1   8   1         32.47         35.29         3.89 o
   0   8   1         48.11         43.90         4.34 o
   1   8   1          2.26          3.80         1.41 o
   2   8   1          1.76          0.85         1.23 o
   3   8   1          9.46          8.11         1.93 o
   4   8   1         44.81         39.89         4.12 o
   5   8   1          7.12          5.44         1.44 o
   6   8   1          8.12          6.75         1.49 o
   7   8   1          0.14         -0.20         0.91 o
   8   8   1         12.78         12.70         2.14 o
   9   8   1          3.31          3.23         1.09 o
  10   8   1          0.38          1.18         1.09 o
  11   8   1          9.05          9.96         3.06 o
  -7   9   1          1.84          1.25         1.48 o
  -6   9   1          0.83          1.02         0.99 o
  -5   9   1          5.16          3.61         1.46 o
  -4   9   1          0.42          0.51         1.25 o
  -3   9   1          6.44          3.89         1.36 o
  -2   9   1          6.04          4.93         2.63 o
  -1   9   1          0.63          0.96         1.90 o
   0   9   1          7.18          2.06         2.32 o
   1   9   1         28.08         24.75         3.46 o
   2   9   1          2.23          1.00         1.09 o
   3   9   1         16.22         12.66         3.44 o
   4   9   1          8.52          5.64         1.40 o
   5   9   1          1.05          0.47         2.19 o
   6   9   1          0.19         -1.09         1.31 o
   7   9   1          0.05         -0.02         1.39 o
 -20   0   2         43.89         54.47        12.29 o
 -19   0   2          3.53          5.31         2.15 o
 -18   0   2          6.68         15.84         3.63 o
 -17   0   2          4.65          5.24         5.02 o
 -16   0   2         38.83         37.98         5.17 o
 -15   0   2        463.79        399.00        25.56 o
 -14   0   2        319.45        314.08        19.84 o
 -13   0   2         77.80         71.08         6.14 o
 -12   0   2        353.63        311.38        12.64 o
 -11   0   2        775.81        751.01        14.07 o
 -10   0   2         33.89         40.18         2.66 o
  -9   0   2        616.18        579.85        15.69 o
  -8   0   2         24.73         10.81         1.29 o
  -7   0   2        720.21       1023.62        15.42 o
  -6   0   2       1606.66       1653.92        14.55 o
  -5   0   2        606.44        698.16         7.55 o
  -4   0   2          6.11          0.63         0.25 o
  -3   0   2       3171.54       3326.03        24.86 o
  -2   0   2      11715.49      10939.25       103.92 o
  -1   0   2       4117.93       3875.24        37.14 o
   0   0   2       2334.40       2205.40        15.52 o
   1   0   2      26618.77      24347.60       539.07 o
   2   0   2       2205.65       2198.93        14.47 o
   3   0   2         10.39          9.83         0.56 o
   4   0   2       4651.55       4759.89        31.46 o
   5   0   2       1317.10       1324.15        11.73 o
   6   0   2       1594.78       1689.32        14.27 o
   7   0   2         50.91         77.66         2.59 o
   8   0   2        409.85        380.47         6.51 o
   9   0   2        118.21        107.04         3.79 o
  10   0   2          3.55         -0.10         0.32 o
  11   0   2         80.32         77.79         4.05 o
  12   0   2       4870.10       4744.29        54.64 o
  13   0   2        869.43        901.46        16.76 o
  14   0   2        177.32        165.03         9.26 o
  15   0   2         73.80         67.39         6.10 o
  16   0   2         33.02         31.35         4.31 o
  17   0   2         11.17         12.28         2.84 o
  18   0   2          5.32          4.73         2.77 o
  19   0   2         16.11         18.08         3.83 o
 -20   1   2          3.83          2.74         1.57 o
 -19   1   2         12.92         12.15         2.32 o
 -18   1   2          0.07         -0.35         1.07 o
 -17   1   2         10.72         11.74         2.06 o
 -16   1   2         54.36         44.27         3.93 o
 -15   1   2         46.23         54.65         4.25 o
 -14   1   2         14.69         16.44         2.25 o
 -13   1   2         31.59         25.80         1.95 o
 -12   1   2         21.23         19.24         1.42 o
 -11   1   2        112.37        110.93         3.42 o
 -10   1   2         13.03         13.54         1.14 o
  -9   1   2          0.62          0.30         0.22 o
  -8   1   2       2194.45       2336.75        17.42 o
  -7   1   2        496.93        531.60         6.96 o
  -6   1   2        142.91        121.49         2.53 o
  -5   1   2        742.41        656.71         6.00 o
  -4   1   2        340.86        333.05         3.76 o
  -3   1   2        188.04        169.96         2.58 o
  -2   1   2        152.36        169.80         2.10 o
  -1   1   2       1234.45       1294.73         7.74 o
   0   1   2        166.98        171.91         1.96 o
   1   1   2       1290.79       1247.95         8.49 o
   2   1   2         72.30         79.71         1.47 o
   3   1   2        176.78        172.17         2.01 o
   4   1   2         63.03         46.33         0.96 o
   5   1   2        502.40        531.63         4.29 o
   6   1   2        520.73        483.62         4.35 o
   7   1   2       1168.31       1142.12        11.48 o
   8   1   2         12.82          6.35         0.64 o
   9   1   2          0.42          0.19         0.28 o
  10   1   2         42.84         36.27         2.11 o
  11   1   2          0.11          0.25         0.24 o
  12   1   2         15.66         11.08         4.31 o
  13   1   2        140.46        140.43         4.86 o
  14   1   2         56.22         56.86         3.78 o
  15   1   2          0.57         -0.08         0.54 o
  16   1   2         32.98         30.47         3.04 o
  17   1   2          4.61          4.67         1.12 o
  18   1   2         26.41         29.59         3.33 o
  19   1   2          6.08          9.17         2.21 o
 -20   2   2          2.00          1.23         1.05 o
 -19   2   2          3.22          2.18         1.13 o
 -18   2   2         10.83         10.82         2.18 o
 -17   2   2          3.96          3.23         1.36 o
 -16   2   2         17.59         21.57         2.77 o
 -15   2   2        126.91        127.22         6.60 o
 -14   2   2         13.67         14.32         1.64 o
 -13   2   2          0.98          0.59         0.41 o
 -12   2   2          9.94          7.16         0.64 o
 -11   2   2         73.91         62.83         1.97 o
 -10   2   2         50.22         57.82         2.41 o
  -9   2   2         19.92         14.93         1.19 o
  -8   2   2         10.14         10.47         1.05 o
  -7   2   2         84.02         77.75         3.09 o
  -6   2   2        449.43        488.14         8.09 o
  -5   2   2         36.53         36.13         1.58 o
  -4   2   2        740.15        774.24        11.14 o
  -3   2   2        182.44        187.32         2.81 o
  -2   2   2       1403.98       1359.64         8.78 o
  -1   2   2       3399.05       3419.19        18.51 o
   0   2   2          1.15          4.36         0.34 o
   1   2   2       1110.55       1096.30         7.21 o
   2   2   2       1957.14       1965.94        16.81 o
   3   2   2         87.24        113.54         1.78 o
   4   2   2        225.25        239.31         3.48 o
   5   2   2          8.02          3.96         0.58 o
   6   2   2          2.58          1.47         0.29 o
   7   2   2        164.51        172.50         4.16 o
   8   2   2        159.74        150.07         2.91 o
   9   2   2         33.72         32.90         1.34 o
  10   2   2         74.46         64.47         3.41 o
  11   2   2        202.21        220.20         7.13 o
  12   2   2        220.31        252.58        13.36 o
  13   2   2        165.25        168.01         6.58 o
  14   2   2         11.75          9.73         1.62 o
  15   2   2          2.02          2.40         0.71 o
  16   2   2          1.93          2.92         1.03 o
  17   2   2         13.94         15.48         2.26 o
  18   2   2          5.09          4.67         1.60 o
  19   2   2          0.07         -1.78         1.78 o
 -19   3   2         27.11         33.64         3.98 o
 -18   3   2          9.72          7.33         1.84 o
 -17   3   2        120.14        121.98         7.74 o
 -16   3   2         13.77          8.41         1.77 o
 -15   3   2         67.34         71.28         4.06 o
 -14   3   2         53.95         54.05         3.42 o
 -13   3   2         19.54         19.35         1.98 o
 -12   3   2         28.15         33.86         2.56 o
 -11   3   2          1.13          1.06         0.62 o
 -10   3   2         51.00         46.67         2.79 o
  -9   3   2          0.08          1.59         0.73 o
  -8   3   2       3073.81       3352.34       101.18 o
  -7   3   2        211.30        227.17         6.68 o
  -6   3   2        396.53        372.51         8.03 o
  -5   3   2       1127.51       1020.10        16.35 o
  -4   3   2        124.40        122.66         3.62 o
  -3   3   2       1420.80       1321.32        11.40 o
  -2   3   2        660.85        619.31         6.39 o
  -1   3   2        227.33        226.14         3.70 o
   0   3   2         21.59         33.20         1.32 o
   1   3   2          8.05         10.03         0.68 o
   2   3   2         26.19         14.04         0.86 o
   3   3   2         36.27         32.31         1.72 o
   4   3   2        520.11        488.19         5.86 o
   5   3   2        256.65        278.26         4.63 o
   6   3   2        885.31        845.96        11.59 o
   7   3   2        921.80        871.19        11.78 o
   8   3   2         61.10         41.34         2.20 o
   9   3   2        165.85        170.22         5.87 o
  10   3   2         43.07         44.92         2.27 o
  11   3   2        211.09        219.55         5.04 o
  12   3   2          0.80          0.48         1.23 o
  13   3   2        305.05        302.62        11.18 o
  14   3   2        102.05        109.73         5.69 o
  15   3   2          1.06          0.61         0.64 o
  16   3   2         44.18         47.39         3.93 o
  17   3   2          4.42          1.89         2.45 o
  18   3   2         36.76         33.81         5.47 o
 -18   4   2          2.92          1.03         1.48 o
 -17   4   2          0.09          2.19         1.34 o
 -16   4   2          9.43         11.64         2.31 o
 -15   4   2         43.25         44.78         3.62 o
 -14   4   2         15.10         17.95         2.21 o
 -13   4   2          1.99          2.59         1.58 o
 -12   4   2         30.49         31.19         2.66 o
 -11   4   2         87.55         88.87         4.35 o
 -10   4   2         25.85         24.43         2.07 o
  -9   4   2        111.92        113.11         4.46 o
  -8   4   2         22.44         26.14         2.34 o
  -7   4   2        248.84        237.92        10.66 o
  -6   4   2          8.40          9.46         1.17 o
  -5   4   2        179.09        184.41         4.53 o
  -4   4   2         46.44         53.47         2.72 o
  -3   4   2       1066.71       1071.60        14.31 o
  -2   4   2        859.86        866.13        10.19 o
  -1   4   2         27.08         35.33         1.94 o
   0   4   2        408.87        400.23         6.24 o
   1   4   2       1457.51       1482.75        14.00 o
   2   4   2         33.10         34.37         1.41 o
   3   4   2        356.79        342.04         6.84 o
   4   4   2        608.74        642.42        11.03 o
   5   4   2        190.92        209.77         5.81 o
   6   4   2        263.23        285.15         6.95 o
   7   4   2         75.38         73.22         2.69 o
   8   4   2         10.57         10.17         1.02 o
   9   4   2         20.97         17.44         1.45 o
  10   4   2          5.54          3.02         0.73 o
  11   4   2         35.43         39.97         2.75 o
  12   4   2        874.89        920.60        25.74 o
  13   4   2         65.41         71.48         4.04 o
  14   4   2          9.33         16.05         4.82 o
  15   4   2         19.21         25.30         5.65 o
  16   4   2          1.55          3.53         2.27 o
  17   4   2          1.69          1.51         1.62 o
  18   4   2          0.01          2.12         1.62 o
 -17   5   2         54.73         49.01         4.33 o
 -16   5   2         18.65         19.95         2.69 o
 -15   5   2          2.20          4.47         1.16 o
 -14   5   2          9.79          8.62         1.44 o
 -13   5   2          5.81          4.16         1.01 o
 -12   5   2          0.15          0.83         0.62 o
 -11   5   2         49.66         51.65         3.31 o
 -10   5   2         15.92         18.30         1.94 o
  -9   5   2          2.78          3.33         1.54 o
  -8   5   2         77.15         69.68         3.67 o
  -7   5   2         28.92         27.49         2.39 o
  -6   5   2         55.30         53.22         2.72 o
  -5   5   2        106.53        103.96         4.07 o
  -4   5   2        294.98        301.13         7.12 o
  -3   5   2        468.98        437.71        11.08 o
  -2   5   2        236.24        246.36         6.66 o
  -1   5   2         68.44         55.94         3.12 o
   0   5   2          6.13          5.96         1.03 o
   1   5   2        664.89        682.63        18.10 o
   2   5   2         16.63         14.77         1.63 o
   3   5   2        137.44        126.98         4.97 o
   4   5   2        241.48        227.97         7.96 o
   5   5   2          0.57          0.15         0.61 o
   6   5   2         43.08         38.25         2.81 o
   7   5   2          5.51          3.78         0.81 o
   8   5   2         29.54         30.09         2.37 o
   9   5   2        140.52        142.63         5.86 o
  10   5   2          2.02          1.37         0.82 o
  11   5   2        256.31        261.23        18.92 o
  12   5   2         16.68         14.65         3.04 o
  13   5   2         11.70         10.98         3.58 o
  14   5   2         23.30         24.32         4.33 o
  15   5   2          1.93          1.37         2.70 o
  16   5   2          1.47          0.38         0.91 o
 -16   6   2         23.14         22.57         3.03 o
 -15   6   2         53.07         52.47         3.79 o
 -14   6   2          0.12         -0.36         0.65 o
 -13   6   2          3.68          3.32         1.00 o
 -12   6   2          0.18          1.77         0.95 o
 -11   6   2         27.76         31.90         3.10 o
 -10   6   2          2.35          4.62         1.46 o
  -9   6   2         43.40         41.81         4.64 o
  -8   6   2          4.01          5.90         2.20 o
  -7   6   2          9.43         12.85         2.10 o
  -6   6   2         85.94         91.65         5.49 o
  -5   6   2          0.64          0.75         0.83 o
  -4   6   2        194.23        203.15         8.12 o
  -3   6   2          0.28          0.25         0.82 o
  -2   6   2        423.05        428.95         9.76 o
  -1   6   2        438.89        446.82        10.11 o
   0   6   2         20.23         20.22         2.05 o
   1   6   2        221.93        196.39         4.46 o
   2   6   2        218.25        211.78         6.94 o
   3   6   2         58.23         59.11         3.66 o
   4   6   2         61.51         68.13         3.97 o
   5   6   2         15.14         16.16         1.93 o
   6   6   2         21.53         19.80         2.12 o
   7   6   2         40.02         37.08         2.60 o
   8   6   2         48.35         47.24         2.98 o
   9   6   2         21.78          9.52         5.71 o
  10   6   2         26.58         34.91         3.13 o
  11   6   2         31.78         28.51         3.74 o
  12   6   2         97.18        101.22        13.39 o
  13   6   2         54.27         60.82         7.19 o
  14   6   2          0.03          0.38         1.15 o
  15   6   2          2.09          2.48         1.66 o
 -14   7   2          5.65          4.10         2.18 o
 -13   7   2          4.18          3.70         1.29 o
 -12   7   2          0.37          1.14         0.83 o
 -11   7   2         18.86         17.95         2.39 o
 -10   7   2          3.88          3.72         1.61 o
  -9   7   2          2.89          2.97         1.49 o
  -8   7   2         37.50         36.44         3.87 o
  -7   7   2         25.19         26.13         3.17 o
  -6   7   2          2.84          2.68         1.13 o
  -5   7   2          3.69          3.70         1.32 o
  -4   7   2          1.51          0.90         0.71 o
  -3   7   2          3.74          4.33         1.31 o
  -2   7   2         22.31         20.45         2.59 o
  -1   7   2          0.01         -0.92         0.92 o
   0   7   2          7.59          4.47         1.01 o
   1   7   2         42.66         40.50         3.16 o
   2   7   2         29.17         22.91         2.42 o
   3   7   2         52.96         52.63         3.68 o
   4   7   2          4.89          8.00         1.47 o
   5   7   2          0.57         -0.09         0.62 o
   6   7   2          6.82          6.41         1.33 o
   7   7   2         13.08         10.74         1.75 o
   8   7   2          3.54          3.26         1.09 o
   9   7   2          0.92          1.25         1.00 o
  10   7   2          4.15          4.49         1.58 o
  11   7   2          0.01          1.37         1.01 o
  12   7   2          2.64          0.05         1.12 o
  13   7   2         12.41         12.05         3.38 o
 -11   8   2          1.33          3.47         1.54 o
 -10   8   2          3.05          3.16         1.51 o
  -9   8   2          0.30          1.32         1.64 o
  -8   8   2          4.58          3.34         1.30 o
  -7   8   2         36.78         38.76         3.67 o
  -6   8   2         15.47         16.19         2.68 o
  -5   8   2          0.06          0.51         0.84 o
  -4   8   2         15.60         18.28         2.76 o
  -3   8   2         24.00         21.82         3.05 o
  -2   8   2          0.00         -0.75         1.18 o
  -1   8   2          4.49          3.56         1.17 o
   0   8   2         23.46         20.35         3.02 o
   1   8   2          1.89          2.21         1.07 o
   2   8   2         30.02         26.13         3.33 o
   3   8   2          3.07          1.27         1.16 o
   4   8   2          2.72          0.41         1.08 o
   5   8   2          1.15          0.07         0.63 o
   6   8   2          2.25          1.48         1.18 o
   7   8   2         13.04         11.90         2.26 o
   8   8   2          7.67          8.31         2.00 o
   9   8   2          0.51          1.56         1.41 o
  10   8   2          1.13          5.14         1.93 o
  -7   9   2          2.78          0.85         1.00 o
  -6   9   2          1.44          0.78         1.23 o
  -5   9   2          0.14         -1.50         1.50 o
  -4   9   2         16.85         19.19         3.05 o
  -3   9   2         13.38         13.52         2.56 o
  -2   9   2         11.97         11.87         2.45 o
  -1   9   2          0.12          0.22         1.19 o
   0   9   2          0.18          0.38         0.93 o
   1   9   2          5.58          8.00         1.99 o
   2   9   2          0.19         -1.20         1.23 o
   3   9   2          0.41          0.92         2.17 o
   4   9   2          8.70          6.12         1.75 o
   5   9   2          0.28          0.55         2.05 o
   6   9   2          4.42          2.02         1.74 o
 -20   1   3         40.80         46.84         5.13 o
 -19   1   3          1.14         -0.02         0.90 o
 -18   1   3         37.01         38.07         4.09 o
 -17   1   3         19.59         22.97         3.08 o
 -16   1   3        217.81        208.37         9.09 o
 -15   1   3          0.11          2.14         1.10 o
 -14   1   3         24.36         20.00         2.53 o
 -13   1   3        183.14        187.05         7.47 o
 -12   1   3         12.26         14.12         1.57 o
 -11   1   3          6.61          2.48         0.65 o
 -10   1   3          1.96          1.03         0.40 o
  -9   1   3       1024.22       1065.81        14.03 o
  -8   1   3       2108.24       2259.09        22.22 o
  -7   1   3        569.46        588.89         6.83 o
  -6   1   3       1041.52        984.29        10.08 o
  -5   1   3        126.42        130.13         2.34 o
  -4   1   3       1741.75       1627.75        11.52 o
  -3   1   3        449.36        437.63         4.25 o
  -2   1   3          1.84          1.19         0.19 o
  -1   1   3         18.91         14.69         0.60 o
   0   1   3         59.48         71.70         1.27 o
   1   1   3        482.29        431.86         3.88 o
   2   1   3        470.42        462.45         4.80 o
   3   1   3       1247.91       1217.16        13.79 o
   4   1   3        345.69        412.85         5.13 o
   5   1   3       4919.78       5255.60        40.13 o
   6   1   3        958.90        916.24         7.45 o
   7   1   3          0.39          0.38         0.20 o
   8   1   3       1145.93       1015.45         9.29 o
   9   1   3         50.10         51.92         2.05 o
  10   1   3        112.37         97.94         3.00 o
  11   1   3        162.99        162.05         4.20 o
  12   1   3          0.15          2.26         1.32 o
  13   1   3        186.34        180.22         5.09 o
  14   1   3        158.88        164.45         5.63 o
  15   1   3         50.13         45.68         3.53 o
  16   1   3         11.20         11.33         1.65 o
  17   1   3         11.76         14.92         2.20 o
  18   1   3         15.63         15.81         2.42 o
  19   1   3         15.30         13.63         3.46 o
 -20   2   3          0.07          0.23         0.95 o
 -19   2   3         33.07         44.76         4.59 o
 -18   2   3          1.80          4.27         1.28 o
 -17   2   3          7.38          9.89         2.04 o
 -16   2   3         20.35         22.17         2.89 o
 -15   2   3        119.84        102.01         4.83 o
 -14   2   3         84.77         84.07         4.23 o
 -13   2   3        196.10        182.47         6.73 o
 -12   2   3        210.29        199.57         6.30 o
 -11   2   3         28.73         31.57         1.98 o
 -10   2   3        710.57        702.33        13.17 o
  -9   2   3        284.33        257.43         6.05 o
  -8   2   3        212.76        199.44         4.78 o
  -7   2   3        325.15        324.58         7.97 o
  -6   2   3        402.42        454.33         8.73 o
  -5   2   3          7.92         21.95         1.54 o
  -4   2   3        503.75        538.36         7.70 o
  -3   2   3       1702.79       1699.12        12.49 o
  -2   2   3        660.57        624.72         5.34 o
  -1   2   3        450.11        399.38         3.73 o
   0   2   3         21.02         28.45         0.74 o
   1   2   3         12.01         12.70         0.65 o
   2   2   3       3056.85       3090.03        16.32 o
   3   2   3          6.19          8.12         0.50 o
   4   2   3         92.08        110.94         2.11 o
   5   2   3       3093.88       3251.94        20.47 o
   6   2   3        202.57        238.60         3.73 o
   7   2   3        325.24        340.24         4.40 o
   8   2   3        179.45        191.91         3.19 o
   9   2   3         24.40         19.86         1.00 o
  10   2   3         53.95         51.95         2.50 o
  11   2   3        142.10        149.90         4.90 o
  12   2   3       1668.52       1667.97        38.65 o
  13   2   3         94.49         79.69         3.88 o
  14   2   3        303.05        306.03         9.89 o
  15   2   3          0.00          0.09         0.42 o
  16   2   3         34.78         36.14         3.34 o
  17   2   3         17.99         17.61         2.90 o
  18   2   3         13.60         17.85         2.91 o
 -19   3   3          3.45          2.95         1.71 o
 -18   3   3          9.47          7.70         1.90 o
 -17   3   3          6.78          6.88         1.86 o
 -16   3   3          1.81          1.45         0.79 o
 -15   3   3          5.67          8.67         1.52 o
 -14   3   3         36.42         32.23         2.72 o
 -13   3   3         49.20         47.55         3.26 o
 -12   3   3         18.57         22.35         2.40 o
 -11   3   3         70.20         75.35         3.27 o
 -10   3   3         18.01         22.93         2.07 o
  -9   3   3          8.58         12.40         1.43 o
  -8   3   3         33.57         35.47         2.23 o
  -7   3   3        128.33        150.33         7.67 o
  -6   3   3        103.45        117.07         3.81 o
  -5   3   3         40.86         41.29         2.25 o
  -4   3   3        890.16        934.68        12.97 o
  -3   3   3         38.93         59.46         1.95 o
  -2   3   3          0.32          0.81         0.20 o
  -1   3   3         15.44         13.77         0.81 o
   0   3   3         84.49        106.26         2.36 o
   1   3   3        910.52        975.09         8.42 o
   2   3   3         46.19         50.26         1.47 o
   3   3   3          1.66          0.10         0.15 o
   4   3   3        272.07        272.98         3.99 o
   5   3   3        116.80        107.79         2.35 o
   6   3   3         10.64         18.54         0.99 o
   7   3   3         36.93         35.94         1.49 o
   8   3   3          3.78          2.28         0.37 o
   9   3   3         12.25         18.05         1.25 o
  10   3   3        110.19        106.14         3.72 o
  11   3   3        105.14        107.57         5.27 o
  12   3   3          6.73          8.25         1.98 o
  13   3   3         37.37         34.62         3.22 o
  14   3   3         31.16         31.53         3.17 o
  15   3   3          3.47          3.59         3.45 o
  16   3   3          0.04         -1.32         1.32 o
  17   3   3          3.04          3.45         2.63 o
  18   3   3          1.72          0.11         1.48 o
 -18   4   3          3.18          1.72         2.21 o
 -17   4   3         40.37         39.58         4.19 o
 -16   4   3         42.84         39.44         4.52 o
 -15   4   3         17.26         13.37         2.07 o
 -14   4   3         56.40         58.68         3.87 o
 -13   4   3         75.20         73.78         4.24 o
 -12   4   3          1.78          1.30         0.92 o
 -11   4   3          7.65         10.14         1.54 o
 -10   4   3        127.14        117.60         4.66 o
  -9   4   3          8.69          6.49         1.05 o
  -8   4   3          6.55          6.69         1.22 o
  -7   4   3        200.76        196.95         8.34 o
  -6   4   3         20.82         19.62         1.66 o
  -5   4   3         92.36         90.41         3.58 o
  -4   4   3        162.35        168.85         4.44 o
  -3   4   3        549.77        544.06         9.49 o
  -2   4   3       1485.36       1583.88        14.64 o
  -1   4   3        152.73        170.95         3.80 o
   0   4   3        279.64        261.44         4.76 o
   1   4   3          2.16          2.16         0.43 o
   2   4   3        935.38        921.93        10.39 o
   3   4   3         95.55        106.85         2.67 o
   4   4   3          0.03          0.58         0.23 o
   5   4   3        297.37        287.33         5.32 o
   6   4   3         11.63         12.67         0.95 o
   7   4   3        188.76        186.06         3.80 o
   8   4   3          0.43          0.48         0.34 o
   9   4   3        214.89        220.74         5.75 o
  10   4   3         39.13         41.13         1.92 o
  11   4   3         27.30         27.02         1.65 o
  12   4   3        408.90        403.87        13.74 o
  13   4   3          1.85         -0.81         1.22 o
  14   4   3         15.54         13.78         4.46 o
  15   4   3          3.91          4.07         2.77 o
  16   4   3          2.65          4.82         2.84 o
  17   4   3         22.62         15.11         6.12 o
 -17   5   3          2.53          2.99         1.28 o
 -16   5   3         46.00         49.54         4.29 o
 -15   5   3          8.79         11.68         1.72 o
 -14   5   3          0.09          1.99         0.91 o
 -13   5   3         61.91         75.80         4.28 o
 -12   5   3         11.03          7.73         1.27 o
 -11   5   3         26.56         31.97         2.64 o
 -10   5   3          5.32          5.67         1.49 o
  -9   5   3        125.36        134.30         7.71 o
  -8   5   3        336.99        330.04        11.34 o
  -7   5   3         15.46         10.85         1.36 o
  -6   5   3        115.05        100.55         5.14 o
  -5   5   3         93.13         94.05         4.16 o
  -4   5   3        304.82        290.03         7.72 o
  -3   5   3         70.10         65.23         3.35 o
  -2   5   3          0.80          0.10         0.49 o
  -1   5   3        143.96        136.48         5.04 o
   0   5   3         18.22         14.94         1.41 o
   1   5   3         18.46         19.65         1.37 o
   2   5   3         24.99         28.96         1.54 o
   3   5   3         71.76         63.26         2.91 o
   4   5   3          9.07          7.47         1.12 o
   5   5   3        292.92        302.99         8.01 o
   6   5   3         98.13         99.15         3.63 o
   7   5   3          0.09          0.02         0.39 o
   8   5   3         52.58         49.21         2.66 o
   9   5   3          0.14         -0.24         0.53 o
  10   5   3         37.27         38.89         3.59 o
  11   5   3         72.29         67.16         5.47 o
  12   5   3          1.69          1.63         1.22 o
  13   5   3         28.40         19.69         3.05 o
  14   5   3          6.57          6.55         1.85 o
  15   5   3          2.79          3.41         4.32 o
  16   5   3          0.24          2.41         2.14 o
 -15   6   3          8.55          8.01         1.49 o
 -14   6   3          7.48          3.90         1.16 o
 -13   6   3          2.67          3.35         1.02 o
 -12   6   3          1.19          1.69         0.78 o
 -11   6   3         25.60         27.58         2.60 o
 -10   6   3          0.30          1.50         1.25 o
  -9   6   3         35.89         40.52         3.85 o
  -8   6   3          3.06          1.37         0.91 o
  -7   6   3         56.89         50.80         6.95 o
  -6   6   3          8.42         29.43         4.12 o
  -5   6   3         45.29         42.67         3.23 o
  -4   6   3         17.18         14.54         2.11 o
  -3   6   3         82.75        117.57         7.42 o
  -2   6   3          5.39          8.95         1.33 o
  -1   6   3          0.78          0.03         0.57 o
   0   6   3         86.81        192.97        14.78 o
   1   6   3         26.96         20.87         2.08 o
   2   6   3          1.49          1.54         0.72 o
   3   6   3        110.69        143.68         6.04 o
   4   6   3          0.40          1.34         0.58 o
   5   6   3         57.83         63.28         3.84 o
   6   6   3         74.70         76.72         4.32 o
   7   6   3         16.51         11.63         1.73 o
   8   6   3          0.00          0.23         0.59 o
   9   6   3         11.18         15.84         2.34 o
  10   6   3         52.06         60.31         4.83 o
  11   6   3         20.06         22.56         2.73 o
  12   6   3         21.56         25.76         6.30 o
  13   6   3          0.04         -0.02         0.64 o
  14   6   3          8.16         10.53         2.94 o
 -14   7   3          6.36          5.17         1.46 o
 -13   7   3          1.58          2.15         1.17 o
 -12   7   3          1.19          2.18         0.92 o
 -11   7   3         35.98         46.44         3.98 o
 -10   7   3          0.33          1.51         1.36 o
  -9   7   3         24.88         26.65         3.31 o
  -8   7   3         28.76         35.42         4.03 o
  -7   7   3         19.99         22.84         3.54 o
  -6   7   3          5.79          2.88         1.19 o
  -5   7   3         38.44         31.97         3.43 o
  -4   7   3        250.06        261.48         9.91 o
  -3   7   3         40.06         33.99         4.04 o
  -2   7   3          0.43          2.27         1.15 o
  -1   7   3         22.75         26.48         3.00 o
   0   7   3          0.25          0.52         0.62 o
   1   7   3         35.46         29.15         2.72 o
   2   7   3          6.87          5.77         1.10 o
   3   7   3          0.83          2.01         0.80 o
   4   7   3         24.80         22.75         2.46 o
   5   7   3         14.36         11.81         1.81 o
   6   7   3         19.51         22.60         3.16 o
   7   7   3          1.53          0.99         0.77 o
   8   7   3          1.93          0.55         0.95 o
   9   7   3          1.49          0.72         0.99 o
  10   7   3         54.04         56.32         6.41 o
  11   7   3         66.63         72.05         5.74 o
  12   7   3          1.37          3.31         2.09 o
 -11   8   3          1.48          1.89         1.14 o
 -10   8   3          0.25          0.35         1.25 o
  -9   8   3          7.73          9.00         2.17 o
  -8   8   3          0.06         -0.52         0.87 o
  -7   8   3          0.14         -0.97         1.01 o
  -6   8   3          5.91          5.31         1.63 o
  -5   8   3          0.73          0.93         0.96 o
  -4   8   3          0.11          0.49         0.73 o
  -3   8   3         79.53         72.85         5.50 o
  -2   8   3         69.07         62.69         5.04 o
  -1   8   3         27.07         23.75         3.15 o
   0   8   3          2.26          4.07         1.53 o
   1   8   3         14.55         13.39         2.36 o
   2   8   3         50.23         57.51         4.77 o
   3   8   3          7.90          6.88         1.74 o
   4   8   3          4.22          7.21         1.84 o
   5   8   3          9.96          8.64         3.12 o
   6   8   3          1.79          0.12         1.23 o
   7   8   3          4.18          1.60         1.09 o
   8   8   3          1.82          1.64         1.13 o
   9   8   3         12.56         10.33         5.72 o
  10   8   3          2.43          3.06         1.66 o
  -6   9   3          2.73          5.54         1.71 o
  -5   9   3         12.30         10.84         2.32 o
  -4   9   3          0.23         -1.09         1.09 o
  -3   9   3          0.01          3.52         1.25 o
  -2   9   3          0.08         -0.37         0.75 o
  -1   9   3          0.00          0.62         0.75 o
   0   9   3          0.81          2.03         0.98 o
   1   9   3          0.73         -0.06         1.52 o
   2   9   3         20.81         19.20         4.79 o
   3   9   3          0.25          3.31         2.33 o
   4   9   3          2.52          1.20         1.94 o
   5   9   3          0.03         -1.79         1.86 o
 -20   0   4         37.69         37.29         6.48 o
 -19   0   4         25.90         31.91         5.65 o
 -18   0   4         28.68         35.24         5.62 o
 -17   0   4         64.53         61.12         7.06 o
 -16   0   4         33.44         20.86         4.68 o
 -15   0   4        111.94         91.33         9.88 o
 -14   0   4          6.41          4.39         1.80 o
 -13   0   4        534.35        508.38        24.16 o
 -12   0   4        152.55        129.31         8.54 o
 -11   0   4         51.19         53.76         5.23 o
 -10   0   4        577.52        605.94        11.50 o
  -9   0   4        185.43        183.65         5.86 o
  -8   0   4       1434.06       1408.00        27.03 o
  -7   0   4        325.29        443.69         9.92 o
  -6   0   4       1401.85       1400.59        20.54 o
  -5   0   4        638.27        623.26        12.51 o
  -4   0   4       1369.72       1658.41        25.30 o
  -3   0   4       5621.57       5882.55        53.02 o
  -2   0   4        104.55        140.72         3.39 o
  -1   0   4        193.07        124.04         3.31 o
   0   0   4       2666.63       2772.71        20.93 o
   1   0   4       3235.76       3269.34        41.02 o
   2   0   4        113.30         91.74         2.01 o
   3   0   4       2113.35       2179.03        24.43 o
   4   0   4        276.33        263.98         5.48 o
   5   0   4       1473.52       1677.52        14.52 o
   6   0   4        950.72        915.88        16.93 o
   7   0   4       1015.67       1083.84        16.82 o
   8   0   4         38.52         33.67         1.70 o
   9   0   4        229.05        232.58         4.82 o
  10   0   4         85.08         78.49         3.81 o
  11   0   4        179.68        190.21         6.25 o
  12   0   4        359.44        354.43         8.71 o
  13   0   4        560.34        546.44        11.24 o
  14   0   4          3.52          3.69         0.81 o
  15   0   4        125.83        117.68         6.83 o
  16   0   4         58.63         63.61         6.76 o
  17   0   4          3.57          2.22         1.49 o
  18   0   4        109.74        128.14        10.33 o
 -20   1   4          8.18          5.43         1.68 o
 -19   1   4         12.45         16.36         2.90 o
 -18   1   4          3.85          3.19         1.32 o
 -17   1   4          0.18         -0.88         0.88 o
 -16   1   4         21.18         26.75         3.18 o
 -15   1   4         78.56         73.50         5.19 o
 -14   1   4         42.59         31.97         3.21 o
 -13   1   4         25.26         27.05         2.90 o
 -12   1   4        283.98        284.84         9.20 o
 -11   1   4         27.90         33.80         1.82 o
 -10   1   4        183.93        198.09         4.81 o
  -9   1   4        271.16        299.77         7.11 o
  -8   1   4          3.87          3.69         0.76 o
  -7   1   4        218.52        213.98         4.80 o
  -6   1   4         89.26        102.33         3.18 o
  -5   1   4        231.83        218.28         4.27 o
  -4   1   4         37.10         24.90         1.16 o
  -3   1   4          2.03          2.94         0.35 o
  -2   1   4         78.81        110.21         2.18 o
  -1   1   4         78.41         86.81         1.69 o
   0   1   4         52.62         48.61         1.19 o
   1   1   4        572.95        558.98         4.56 o
   2   1   4          5.19          6.41         0.56 o
   3   1   4         48.76         43.84         1.19 o
   4   1   4       1322.16       1442.20        17.84 o
   5   1   4        997.83       1053.10        19.76 o
   6   1   4        105.34        113.03         2.10 o
   7   1   4        321.02        290.47         4.26 o
   8   1   4        224.01        208.83         3.80 o
   9   1   4         14.53         11.31         0.91 o
  10   1   4         49.01         48.50         1.84 o
  11   1   4          2.62          0.87         0.38 o
  12   1   4          0.07          0.35         0.49 o
  13   1   4         83.34         45.87         9.49 o
  14   1   4          0.94          0.90         0.47 o
  15   1   4          3.72          1.94         0.79 o
  16   1   4          2.18          1.11         1.18 o
  17   1   4          1.93         -0.40         0.65 o
  18   1   4          2.97          2.75         1.68 o
 -19   2   4          0.04         -0.89         1.14 o
 -18   2   4         15.66         17.85         2.83 o
 -17   2   4         12.01         10.89         2.20 o
 -16   2   4          0.51          0.45         0.70 o
 -15   2   4          4.48          4.19         1.13 o
 -14   2   4          7.83          6.82         1.26 o
 -13   2   4        154.82        152.60         6.49 o
 -12   2   4        105.78        102.65         5.51 o
 -11   2   4         69.76         66.78         3.04 o
 -10   2   4         33.36         30.56         2.01 o
  -9   2   4         33.29         26.71         1.88 o
  -8   2   4         57.73         44.80         2.35 o
  -7   2   4        130.90        127.12         3.89 o
  -6   2   4         89.08         95.53         3.31 o
  -5   2   4          0.15          1.83         0.40 o
  -4   2   4          6.15         11.90         0.87 o
  -3   2   4        814.35        862.94         8.09 o
  -2   2   4         57.40         73.31         1.77 o
  -1   2   4        147.99        139.40         2.17 o
   0   2   4          2.50          1.69         0.23 o
   1   2   4        148.55        144.14         2.59 o
   2   2   4          3.20          1.05         0.25 o
   3   2   4        538.00        530.08         6.38 o
   4   2   4         71.90         61.30         2.33 o
   5   2   4        186.55        193.97         4.91 o
   6   2   4        263.90        233.23         3.56 o
   7   2   4         52.73         56.63         1.81 o
   8   2   4         43.94         46.47         1.53 o
   9   2   4        115.22        108.88         2.96 o
  10   2   4         14.29         11.52         1.05 o
  11   2   4        114.78        113.21         3.85 o
  12   2   4         37.66         38.19         2.30 o
  13   2   4         85.42         83.17         5.31 o
  14   2   4          9.63         10.52         1.73 o
  15   2   4          9.69          8.67         1.84 o
  16   2   4          0.02         -1.02         1.16 o
  17   2   4          0.73         -0.59         1.01 o
  18   2   4         14.79          9.34         3.20 o
 -19   3   4         25.69         32.08         3.97 o
 -18   3   4          6.45         10.36         2.27 o
 -17   3   4         12.77          8.88         2.03 o
 -16   3   4         82.62         86.58         4.93 o
 -15   3   4         80.99         76.34         4.46 o
 -14   3   4         25.36         28.29         2.64 o
 -13   3   4         48.09         52.49         3.52 o
 -12   3   4        310.13        299.10         8.42 o
 -11   3   4         12.23         11.70         1.53 o
 -10   3   4        401.82        409.75        12.50 o
  -9   3   4        807.52        820.07        16.39 o
  -8   3   4         44.54         48.03         2.88 o
  -7   3   4        442.44        453.99        11.92 o
  -6   3   4          0.38          0.67         0.44 o
  -5   3   4        802.77        810.54        12.28 o
  -4   3   4        491.28        448.33         7.67 o
  -3   3   4        333.54        327.96         5.12 o
  -2   3   4          5.51          2.17         0.40 o
  -1   3   4         16.95         17.70         0.96 o
   0   3   4        190.90        169.44         2.74 o
   1   3   4        121.30        106.36         1.93 o
   2   3   4         24.15         21.58         1.04 o
   3   3   4        258.00        236.05         4.13 o
   4   3   4       1393.53       1412.09        16.97 o
   5   3   4       1188.69       1245.91        16.84 o
   6   3   4         28.57         32.56         1.55 o
   7   3   4        326.78        311.96         4.51 o
   8   3   4         61.38         60.98         1.94 o
   9   3   4        202.93        201.26         5.24 o
  10   3   4        255.23        252.74         5.82 o
  11   3   4         31.70         28.75         2.42 o
  12   3   4          5.79          4.68         1.37 o
  13   3   4         19.90         20.72         2.86 o
  14   3   4         12.86         12.48         2.28 o
  15   3   4         34.33         36.75         4.02 o
  16   3   4         19.28         25.34         4.82 o
  17   3   4          0.44         -0.28         1.03 o
 -18   4   4          5.63          5.01         1.47 o
 -17   4   4         12.99         15.00         2.46 o
 -16   4   4          9.01          8.21         1.65 o
 -15   4   4         45.31         40.34         3.38 o
 -14   4   4          0.13         -0.27         1.01 o
 -13   4   4          2.59          1.90         0.88 o
 -12   4   4          0.10          3.78         1.07 o
 -11   4   4         12.97         16.39         1.77 o
 -10   4   4        127.60        126.16         5.00 o
  -9   4   4          0.13          0.56         0.57 o
  -8   4   4         94.60         97.02         4.49 o
  -7   4   4          7.90          6.70         1.20 o
  -6   4   4         14.66         16.07         2.36 o
  -5   4   4         48.62         47.39         2.90 o
  -4   4   4         21.16         30.39         2.67 o
  -3   4   4        527.26        601.50        13.24 o
  -2   4   4         10.09         12.65         1.01 o
  -1   4   4         15.69         25.09         1.31 o
   0   4   4        179.61        176.08         3.27 o
   1   4   4        111.82        102.63         2.31 o
   2   4   4        103.01         98.47         2.34 o
   3   4   4         94.93         92.88         2.65 o
   4   4   4         66.80         65.17         2.41 o
   5   4   4        197.02        208.97         6.31 o
   6   4   4          0.03          0.04         0.32 o
   7   4   4         72.21         76.95         2.96 o
   8   4   4          0.75          0.91         0.36 o
   9   4   4          1.24          1.66         0.46 o
  10   4   4         63.75         63.72         3.09 o
  11   4   4         10.53         11.65         1.72 o
  12   4   4         62.85         61.09         5.08 o
  13   4   4         38.05         47.26         7.65 o
  14   4   4         18.25         21.94         4.04 o
  15   4   4         20.46         23.81         4.38 o
  16   4   4         30.61         37.83         5.61 o
 -17   5   4          3.96          4.45         1.39 o
 -16   5   4          5.19          3.07         0.99 o
 -15   5   4          1.79          1.55         0.73 o
 -14   5   4         10.83          6.56         1.32 o
 -13   5   4          2.02          1.72         1.05 o
 -12   5   4          4.70          4.63         1.17 o
 -11   5   4         82.10         92.95         4.63 o
 -10   5   4         14.64         14.65         1.78 o
  -9   5   4        112.64        118.28         5.49 o
  -8   5   4          0.36         -0.21         0.75 o
  -7   5   4         48.41         55.64         3.59 o
  -6   5   4         47.09         56.02         3.52 o
  -5   5   4        130.90        135.59         5.75 o
  -4   5   4        235.49        254.49         9.53 o
  -3   5   4         96.22         96.64         4.33 o
  -2   5   4         29.62         30.08         2.13 o
  -1   5   4         38.58         40.62         2.17 o
   0   5   4          9.19          5.54         0.58 o
   1   5   4         29.36         31.45         1.55 o
   2   5   4          4.88          2.83         0.44 o
   3   5   4         70.93         69.39         2.42 o
   4   5   4          6.14          6.42         0.99 o
   5   5   4         22.64         25.73         1.94 o
   6   5   4         10.06         10.21         1.26 o
   7   5   4          2.14          1.81         0.51 o
   8   5   4         21.90         22.98         2.23 o
   9   5   4         78.76         82.40         4.45 o
  10   5   4         55.93         59.51         3.59 o
  11   5   4          8.77          9.86         2.27 o
  12   5   4          3.96          4.00         2.79 o
  13   5   4         49.96         47.72         6.07 o
  14   5   4          6.58          0.78         0.95 o
  15   5   4         36.15         40.71         5.88 o
 -15   6   4          5.66          7.63         1.49 o
 -14   6   4          1.65          1.82         1.00 o
 -13   6   4         26.77         26.71         2.80 o
 -12   6   4         32.41         31.34         2.89 o
 -11   6   4         10.21          9.43         1.70 o
 -10   6   4         20.72         19.82         2.39 o
  -9   6   4          5.62          5.75         1.34 o
  -8   6   4         18.53         23.67         2.88 o
  -7   6   4          9.72          9.26         1.86 o
  -6   6   4          1.40          0.78         0.87 o
  -5   6   4          2.25          1.76         0.95 o
  -4   6   4         34.10         39.63         3.14 o
  -3   6   4        382.73        405.78        10.29 o
  -2   6   4         19.24         18.45         1.87 o
  -1   6   4          5.51          2.40         1.44 o
   0   6   4         34.46         33.64         2.40 o
   1   6   4         14.81         13.86         2.11 o
   2   6   4         79.63         83.41         4.25 o
   3   6   4         93.33         96.19         4.57 o
   4   6   4         67.24         66.89         3.85 o
   5   6   4         26.60         24.53         2.17 o
   6   6   4         27.00         28.66         2.65 o
   7   6   4         18.56         17.88         2.08 o
   8   6   4         32.78         43.07         3.75 o
   9   6   4         17.96         16.99         2.36 o
  10   6   4         55.58         65.45         8.61 o
  11   6   4         83.11        100.13         9.08 o
  12   6   4         17.89         12.56         3.43 o
  13   6   4         25.04         28.44         6.93 o
  14   6   4          0.58          1.64         1.53 o
 -13   7   4          5.70          7.16         1.76 o
 -12   7   4         20.02         19.78         2.74 o
 -11   7   4          0.74          1.39         1.27 o
 -10   7   4         17.94         12.56         2.34 o
  -9   7   4         23.77         26.93         3.29 o
  -8   7   4         37.94         37.50         3.90 o
  -7   7   4          3.28          3.09         1.20 o
  -6   7   4          9.21         10.14         2.09 o
  -5   7   4         72.43         64.58         4.44 o
  -4   7   4          0.01         -0.59         1.03 o
  -3   7   4          8.22          7.37         2.02 o
  -2   7   4         30.36         28.00         3.05 o
  -1   7   4          0.09         -0.43         0.91 o
   0   7   4         14.76         13.82         2.13 o
   1   7   4          4.96          2.59         1.03 o
   2   7   4          8.99          9.16         1.48 o
   3   7   4          8.87          7.73         1.16 o
   4   7   4         11.87         10.19         2.27 o
   5   7   4         14.22          9.98         2.45 o
   6   7   4          0.01         -0.86         0.93 o
   7   7   4          1.46         -0.44         0.86 o
   8   7   4         14.98         14.52         2.41 o
   9   7   4          7.46          8.40         1.83 o
  10   7   4         10.34         10.10         2.68 o
  11   7   4          2.98          1.36         1.16 o
  12   7   4          0.53          1.33         1.51 o
 -10   8   4          0.37          1.41         1.22 o
  -9   8   4         11.09          8.20         2.30 o
  -8   8   4         11.48         16.71         2.83 o
  -7   8   4         12.36         16.29         2.85 o
  -6   8   4          1.50          1.42         1.15 o
  -5   8   4          6.84          4.45         1.12 o
  -4   8   4          1.06          5.61         1.21 o
  -3   8   4          0.62          1.71         1.06 o
  -2   8   4          3.57          2.11         1.06 o
  -1   8   4          6.67         10.23         2.53 o
   0   8   4          0.79         16.68         8.10 o
   1   8   4          5.60          3.06         1.50 o
   2   8   4          0.22          1.83         1.93 o
   3   8   4          8.07          2.44         1.89 o
   4   8   4          0.48         12.14         3.78 o
   5   8   4         10.70          8.67         3.82 o
   6   8   4         24.82         14.05         3.68 o
   7   8   4          2.43          1.68         1.91 o
   8   8   4          0.98          2.16         0.93 o
   9   8   4         12.51         12.08         2.96 o
  -5   9   4         29.26         27.16         3.79 o
  -4   9   4          7.32          9.29         2.08 o
  -3   9   4          1.40          1.35         1.85 o
  -2   9   4          7.45          2.81         1.97 o
  -1   9   4          0.48          0.53         1.42 o
   0   9   4         11.41          8.48         6.28 o
   1   9   4          4.05          0.98         3.27 o
   2   9   4          0.64          3.11         2.10 o
   3   9   4          0.31         -1.35         1.53 o
 -19   1   5         32.41         31.86         4.20 o
 -18   1   5          2.74          3.17         1.25 o
 -17   1   5          7.96          7.58         1.82 o
 -16   1   5          1.01          1.18         1.07 o
 -15   1   5        149.59        149.09         7.61 o
 -14   1   5         23.45         21.21         2.67 o
 -13   1   5          9.62          5.72         1.24 o
 -12   1   5        654.30        676.35        11.59 o
 -11   1   5        382.96        386.19         8.52 o
 -10   1   5       1373.23       1353.83        18.20 o
  -9   1   5        125.50        122.43         3.57 o
  -8   1   5        221.47        216.95         5.35 o
  -7   1   5         19.01         26.74         1.78 o
  -6   1   5        353.09        352.55         6.67 o
  -5   1   5        559.66        569.04         8.06 o
  -4   1   5        106.90        118.72         3.53 o
  -3   1   5        387.64        391.77         5.99 o
  -2   1   5        814.23        866.46         8.92 o
  -1   1   5        103.39         80.09         1.87 o
   0   1   5        238.31        215.75         2.99 o
   1   1   5         65.39         68.98         1.61 o
   2   1   5        196.67        183.33         3.93 o
   3   1   5         14.78         19.09         0.99 o
   4   1   5       2541.23       2624.71        32.15 o
   5   1   5         18.23         22.72         1.14 o
   6   1   5        487.52        514.69         9.88 o
   7   1   5        132.92        120.87         2.62 o
   8   1   5        140.14        125.35         2.78 o
   9   1   5        279.88        266.84         6.10 o
  10   1   5         38.37         24.65         5.95 o
  11   1   5          2.46          2.28         0.51 o
  12   1   5          1.67          1.92         0.80 o
  13   1   5         43.69         39.65         2.61 o
  14   1   5          6.93          8.19         1.43 o
  15   1   5          0.15          1.31         1.39 o
  16   1   5         37.46         45.38         6.16 o
  17   1   5         43.41         68.76         8.08 o
 -19   2   5         31.00         37.01         4.41 o
 -18   2   5         68.84         73.01         5.99 o
 -17   2   5         19.93         12.78         2.50 o
 -16   2   5          0.32          0.99         0.82 o
 -15   2   5         41.90         41.91         4.15 o
 -14   2   5          1.78          2.20         0.88 o
 -13   2   5         11.90         11.51         1.61 o
 -12   2   5        277.16        267.87         7.94 o
 -11   2   5        137.01        132.06         5.33 o
 -10   2   5         64.16         65.24         3.62 o
  -9   2   5        122.10        122.46         4.82 o
  -8   2   5          4.25          4.17         0.88 o
  -7   2   5        491.84        435.45        10.60 o
  -6   2   5       1149.95       1237.91        15.76 o
  -5   2   5         26.03         21.87         1.69 o
  -4   2   5        165.47        145.79         3.65 o
  -3   2   5       3930.45       4362.51        28.26 o
  -2   2   5         14.27          6.77         0.62 o
  -1   2   5        155.79        171.60         2.90 o
   0   2   5        717.11        692.88         7.53 o
   1   2   5        171.75        155.22         2.76 o
   2   2   5        699.26        742.24        11.73 o
   3   2   5        892.79        891.67        11.93 o
   4   2   5          3.59          5.63         0.57 o
   5   2   5         11.16          4.51         0.79 o
   6   2   5        228.91        243.56         3.99 o
   7   2   5         15.30         13.84         0.95 o
   8   2   5        440.79        401.23         7.13 o
   9   2   5          7.19          8.15         1.05 o
  10   2   5        194.46        181.89         6.75 o
  11   2   5         17.72          8.72         3.31 o
  12   2   5         12.82          7.43         1.32 o
  13   2   5         26.40         28.82         2.83 o
  14   2   5         61.31         61.89         3.83 o
  15   2   5         30.54         26.10         3.36 o
  16   2   5          0.73          0.67         3.99 o
  17   2   5         54.99         54.36         7.11 o
 -18   3   5          2.42         -0.02         1.37 o
 -17   3   5          0.12          1.81         1.30 o
 -16   3   5          6.37          5.10         1.79 o
 -15   3   5          0.57          0.75         0.74 o
 -14   3   5          8.88          4.76         1.19 o
 -13   3   5         10.62         10.09         1.56 o
 -12   3   5         41.90         37.96         3.07 o
 -11   3   5        102.66        102.45         4.54 o
 -10   3   5          0.19         -0.26         0.69 o
  -9   3   5          5.63          4.30         0.83 o
  -8   3   5          0.02         -0.18         0.63 o
  -7   3   5          2.22          1.15         0.66 o
  -6   3   5          0.36         -0.08         0.46 o
  -5   3   5         19.23         18.34         1.49 o
  -4   3   5          7.57          4.84         0.94 o
  -3   3   5        117.31        123.77         3.05 o
  -2   3   5          1.12          3.53         0.47 o
  -1   3   5         68.08         61.72         1.80 o
   0   3   5         88.38         89.28         2.11 o
   1   3   5         69.69         66.72         2.32 o
   2   3   5         87.02         90.38         2.35 o
   3   3   5          0.05          0.03         0.24 o
   4   3   5         18.73         15.48         0.72 o
   5   3   5          0.71          0.46         0.40 o
   6   3   5        131.03        129.94         3.77 o
   7   3   5         18.84         21.15         1.53 o
   8   3   5          7.52          5.72         0.90 o
   9   3   5          0.47          0.25         0.64 o
  10   3   5         17.69         16.32         1.71 o
  11   3   5          0.35         -1.10         1.10 o
  12   3   5          1.49          0.96         0.79 o
  13   3   5         43.17         12.59         9.24 o
  14   3   5          3.04          1.07         1.30 o
  15   3   5          7.40          6.53         1.81 o
  16   3   5         21.12         28.79         7.59 o
 -17   4   5          2.34          3.98         1.41 o
 -16   4   5          9.88         11.02         1.79 o
 -15   4   5          4.34          2.86         0.99 o
 -14   4   5         20.04         18.05         2.25 o
 -13   4   5         25.17         25.20         2.64 o
 -12   4   5        337.90        326.77        11.93 o
 -11   4   5          0.36          2.37         1.12 o
 -10   4   5          0.93          1.82         1.13 o
  -9   4   5        155.96        141.66         5.75 o
  -8   4   5         44.26         50.81         3.31 o
  -7   4   5          0.06          0.44         0.57 o
  -6   4   5         22.17         23.46         2.12 o
  -5   4   5         86.41         80.60         3.86 o
  -4   4   5         41.16         46.98         2.84 o
  -3   4   5        216.12        245.05         6.04 o
  -2   4   5        293.61        287.08         5.15 o
  -1   4   5          0.01          0.51         0.27 o
   0   4   5         60.41         58.11         2.01 o
   1   4   5          0.59          0.46         0.19 o
   2   4   5        124.73        118.26         2.94 o
   3   4   5        358.16        352.69         6.69 o
   4   4   5         32.17         28.65         1.50 o
   5   4   5         19.60         18.75         1.49 o
   6   4   5        261.68        257.05         6.82 o
   7   4   5          4.75          3.16         1.11 o
   8   4   5         69.87         76.77         3.35 o
   9   4   5          0.15          1.09         0.60 o
  10   4   5        173.72        174.92         6.41 o
  11   4   5         29.01         30.90         3.47 o
  12   4   5         30.44         38.43         5.20 o
  13   4   5         28.80         32.41         5.54 o
  14   4   5         59.67         63.43         6.99 o
  15   4   5          0.68          1.68         1.19 o
  16   4   5          2.88          4.66         2.43 o
 -16   5   5          0.21          0.02         1.18 o
 -15   5   5         31.13         33.60         3.11 o
 -14   5   5          1.06          1.99         0.80 o
 -13   5   5          2.37          1.90         0.80 o
 -12   5   5        106.70        116.08         5.47 o
 -11   5   5        110.89        125.12         5.53 o
 -10   5   5        307.39        332.45         9.01 o
  -9   5   5        106.84        112.38         5.48 o
  -8   5   5          0.61         -0.74         0.75 o
  -7   5   5          0.84          0.17         0.59 o
  -6   5   5         98.05         96.38         4.69 o
  -5   5   5         97.49         96.42         4.62 o
  -4   5   5         67.46         72.69         4.46 o
  -3   5   5        109.75        114.04         5.53 o
  -2   5   5          6.41          8.22         1.29 o
  -1   5   5        103.60        111.92         4.20 o
   0   5   5         42.26         39.16         2.12 o
   1   5   5         39.67         41.28         2.77 o
   2   5   5          1.87          2.66         0.51 o
   3   5   5         45.47         48.69         2.48 o
   4   5   5        281.85        269.87         6.13 o
   5   5   5         41.37         43.89         2.93 o
   6   5   5         33.11         35.90         3.14 o
   7   5   5          1.32          0.05         0.75 o
   8   5   5        106.89        116.64         5.87 o
   9   5   5         42.46         53.10         3.90 o
  10   5   5         12.00         12.46         2.61 o
  11   5   5          4.06          3.84         1.21 o
  12   5   5          2.52          1.27         1.93 o
  13   5   5         10.78         10.72         3.24 o
  14   5   5          0.30          1.55         1.82 o
 -15   6   5          2.18          1.80         0.75 o
 -14   6   5         12.84         13.76         2.08 o
 -13   6   5          7.03          4.16         1.12 o
 -12   6   5         29.92         32.81         3.05 o
 -11   6   5         14.93         17.43         2.26 o
 -10   6   5         24.26         24.07         2.73 o
  -9   6   5         24.90         26.03         2.78 o
  -8   6   5         22.78         24.18         2.58 o
  -7   6   5         24.23         21.67         2.72 o
  -6   6   5          0.58         -0.03         0.72 o
  -5   6   5          5.62          6.02         1.41 o
  -4   6   5         19.75         18.50         2.42 o
  -3   6   5         91.10        102.64         6.92 o
  -2   6   5         37.08         36.23         2.57 o
  -1   6   5          0.42          0.43         0.55 o
   0   6   5         16.81         19.24         1.76 o
   1   6   5          8.17          8.99         1.22 o
   2   6   5          0.93          1.17         0.75 o
   3   6   5          8.33          8.59         1.76 o
   4   6   5          0.77          0.47         1.66 o
   5   6   5         22.29         24.16         2.83 o
   6   6   5         40.31         37.72         3.53 o
   7   6   5          3.66          1.34         0.85 o
   8   6   5          0.39          1.28         0.81 o
   9   6   5         23.20         26.32         3.02 o
  10   6   5          5.17          1.64         2.16 o
  11   6   5          0.06         -1.15         1.15 o
  12   6   5         17.82         15.98         3.61 o
  13   6   5          0.08         -2.18         2.39 o
 -12   7   5          3.54          2.95         1.31 o
 -11   7   5          0.76          1.84         1.02 o
 -10   7   5         34.39         40.14         4.22 o
  -9   7   5         18.88         13.61         2.73 o
  -8   7   5          0.23          0.68         0.81 o
  -7   7   5          1.39          3.13         1.12 o
  -6   7   5         33.59         35.99         3.75 o
  -5   7   5         17.27         14.98         2.39 o
  -4   7   5          1.90         -0.46         0.97 o
  -3   7   5         23.92         26.37         2.61 o
  -2   7   5          0.06         -0.58         1.00 o
  -1   7   5          5.72          3.89         1.04 o
   0   7   5         45.88         54.96         3.83 o
   1   7   5         45.15         46.17         5.14 o
   2   7   5         21.08         24.80         3.15 o
   3   7   5          5.29          5.76         1.88 o
   4   7   5         45.20         55.42         4.67 o
   5   7   5          5.95          3.74         1.17 o
   6   7   5          1.17         -0.03         0.99 o
   7   7   5          2.64         -0.75         1.35 o
   8   7   5         38.67         49.68         4.84 o
   9   7   5          6.76          8.75         3.01 o
  10   7   5          0.01          0.31         1.82 o
  -9   8   5          2.56          3.65         2.28 o
  -8   8   5          0.05          0.45         0.84 o
  -7   8   5          2.07          1.06         1.26 o
  -6   8   5         19.70         17.85         2.99 o
  -5   8   5         16.51         14.82         2.59 o
  -4   8   5         13.77         16.95         2.67 o
  -3   8   5          6.34          3.91         1.23 o
  -2   8   5          8.44         14.15         2.46 o
  -1   8   5          0.11          0.03         0.88 o
   0   8   5         13.98         20.83         3.72 o
   1   8   5          2.40          2.47         1.39 o
   2   8   5          4.76          7.17         2.29 o
   3   8   5         26.76         32.66         4.53 o
   4   8   5          9.13          6.96         2.30 o
   5   8   5          0.15          0.10         0.79 o
   6   8   5          1.22          2.63         1.27 o
   7   8   5          3.06         -0.16         1.00 o
 -19   0   6        108.13        109.79        10.96 o
 -18   0   6          2.45          1.45         2.20 o
 -17   0   6         20.19         31.61         5.37 o
 -16   0   6          5.32          7.82         2.60 o
 -15   0   6         85.05         94.85         8.75 o
 -14   0   6         13.89         18.62         5.06 o
 -13   0   6         57.10         53.54         6.00 o
 -12   0   6        257.85        258.33         8.52 o
 -11   0   6        697.17        674.43        15.03 o
 -10   0   6        477.23        478.91        13.37 o
  -9   0   6         22.48         28.62         2.87 o
  -8   0   6        482.11        465.59        16.41 o
  -7   0   6        380.09        375.37        11.31 o
  -6   0   6          1.41         30.84         3.00 o
  -5   0   6       2147.35       2350.09        39.85 o
  -4   0   6        522.63        574.10        15.00 o
  -3   0   6       1938.57       2478.69        56.72 o
  -2   0   6        982.68       1018.80        16.90 o
  -1   0   6        566.60        516.48         8.84 o
   0   0   6          5.34         13.54         2.53 o
   1   0   6         77.19         84.49         2.74 o
   2   0   6        946.80        961.47        18.94 o
   3   0   6        175.30        238.93         8.28 o
   4   0   6        151.61        152.34         3.36 o
   5   0   6         19.12         15.31         1.00 o
   6   0   6        215.01        192.00         7.53 o
   7   0   6        660.45        654.50        15.99 o
   8   0   6        150.85        136.84         5.13 o
   9   0   6        272.54        240.39         7.40 o
  10   0   6        368.77        292.58         8.83 o
  11   0   6         16.47         14.70         2.95 o
  12   0   6          4.90         13.78         3.17 o
  13   0   6         46.84         60.86         6.40 o
  14   0   6         45.45         46.08         5.65 o
  15   0   6         18.28         17.38         5.58 o
  16   0   6         11.57          9.72         3.67 o
  17   0   6         66.98         75.83        12.60 o
 -19   1   6          7.64         11.18         2.89 o
 -18   1   6          6.03          7.34         1.89 o
 -17   1   6          2.99          3.24         0.93 o
 -16   1   6          0.06         -0.27         0.80 o
 -15   1   6          0.08         -0.75         0.88 o
 -14   1   6         35.09         36.30         3.71 o
 -13   1   6         10.44          9.54         1.81 o
 -12   1   6         53.95         59.18         3.41 o
 -11   1   6        796.78        811.14        14.00 o
 -10   1   6        258.13        256.15         6.30 o
  -9   1   6         29.13         32.22         2.14 o
  -8   1   6         25.90         23.22         2.02 o
  -7   1   6        121.57        113.44         3.97 o
  -6   1   6        161.39        164.49         4.44 o
  -5   1   6          5.38          7.31         0.88 o
  -4   1   6        191.29        203.63         5.07 o
  -3   1   6         24.65         26.16         1.46 o
  -2   1   6        328.31        337.86         5.17 o
  -1   1   6          3.76          1.21         0.30 o
   0   1   6        174.35        180.90         2.87 o
   1   1   6        169.78        155.67         3.09 o
   2   1   6         52.45         49.26         1.46 o
   3   1   6         77.78         79.39         2.07 o
   4   1   6        136.37        134.87         3.01 o
   5   1   6         33.90         33.32         1.55 o
   6   1   6         45.00         49.42         2.00 o
   7   1   6         35.25         34.83         1.43 o
   8   1   6        148.33        151.74         4.71 o
   9   1   6          9.13          6.77         1.05 o
  10   1   6          2.41          0.47         0.50 o
  11   1   6          1.39          1.26         0.64 o
  12   1   6          2.00          1.04         0.68 o
  13   1   6         37.01         39.42         3.68 o
  14   1   6          0.01         -0.58         0.67 o
  15   1   6          9.85          4.90         2.25 o
  16   1   6          1.52          0.72         1.22 o
 -18   2   6          1.55          3.14         1.48 o
 -17   2   6         11.89         20.64         3.64 o
 -16   2   6          0.10          1.35         1.09 o
 -15   2   6          7.51          8.44         1.99 o
 -14   2   6         20.54         23.93         3.07 o
 -13   2   6         22.75         23.06         2.45 o
 -12   2   6        139.52        155.25         6.24 o
 -11   2   6         96.42         95.20         4.76 o
 -10   2   6          1.65          1.73         1.09 o
  -9   2   6        114.45        107.03         4.38 o
  -8   2   6          1.86          1.26         0.64 o
  -7   2   6         26.34         34.54         2.07 o
  -6   2   6          2.67          1.46         0.55 o
  -5   2   6         70.73         83.33         3.30 o
  -4   2   6          4.02          2.68         0.83 o
  -3   2   6          0.21          1.64         0.51 o
  -2   2   6        281.46        305.12         4.71 o
  -1   2   6        315.26        322.46         5.68 o
   0   2   6          9.35          7.77         0.66 o
   1   2   6        156.68        159.16         2.50 o
   2   2   6         65.55         83.24         3.74 o
   3   2   6         42.91         41.06         2.40 o
   4   2   6         17.16         16.51         1.50 o
   5   2   6        114.34        113.58         3.04 o
   6   2   6         34.85         35.35         2.01 o
   7   2   6         60.11         60.02         2.40 o
   8   2   6          1.22          0.60         0.48 o
   9   2   6         13.92         17.04         2.12 o
  10   2   6         44.36         39.59         3.22 o
  11   2   6         25.28         24.83         2.54 o
  12   2   6         21.57         20.91         2.44 o
  13   2   6          8.20          9.34         1.84 o
  14   2   6         21.38         18.11         2.55 o
  15   2   6         10.52          9.03         5.43 o
  16   2   6          5.09          6.02         2.14 o
 -18   3   6          6.81          6.74         1.89 o
 -17   3   6          0.42         -1.15         1.17 o
 -16   3   6         21.78         22.99         2.73 o
 -15   3   6          4.45          6.86         1.40 o
 -14   3   6         84.04         79.53         4.48 o
 -13   3   6          9.60         13.89         1.82 o
 -12   3   6         36.51         43.97         3.22 o
 -11   3   6       1260.03       1338.46        37.61 o
 -10   3   6        578.88        596.77        21.04 o
  -9   3   6         27.40         29.88         2.53 o
  -8   3   6         40.71         39.13         3.06 o
  -7   3   6         75.52         67.86         3.75 o
  -6   3   6        163.72        170.53         6.07 o
  -5   3   6          3.01          3.02         0.64 o
  -4   3   6        274.72        270.02         5.98 o
  -3   3   6         25.68         34.95         1.68 o
  -2   3   6        699.77        692.28         7.91 o
  -1   3   6         40.70         34.24         1.35 o
   0   3   6         36.58         39.71         1.63 o
   1   3   6        604.83        569.56         7.75 o
   2   3   6         80.44         85.04         3.00 o
   3   3   6        630.55        648.48        14.68 o
   4   3   6        510.77        514.44         9.61 o
   5   3   6         52.48         54.15         2.89 o
   6   3   6         18.61         20.09         1.40 o
   7   3   6         68.35         71.00         3.37 o
   8   3   6        238.02        251.16         6.53 o
   9   3   6          1.60          0.76         0.43 o
  10   3   6          2.71          5.65         1.25 o
  11   3   6          0.88          0.33         0.48 o
  12   3   6          7.72          7.15         1.78 o
  13   3   6         38.65         46.52         7.05 o
  14   3   6          0.02          0.88         2.16 o
  15   3   6         18.26         23.86         6.98 o
 -17   4   6          2.73          5.16         1.63 o
 -16   4   6          4.84          6.31         1.60 o
 -15   4   6          4.51          3.33         0.96 o
 -14   4   6          2.34          0.95         1.56 o
 -13   4   6          0.01         -0.85         0.85 o
 -12   4   6          0.10         -0.40         0.59 o
 -11   4   6         41.92         35.05         2.87 o
 -10   4   6        141.06        139.21         6.16 o
  -9   4   6        107.42        109.35         5.20 o
  -8   4   6        103.70        105.18         4.94 o
  -7   4   6         20.91         22.67         2.18 o
  -6   4   6         20.16         18.34         1.93 o
  -5   4   6        347.80        355.50         8.63 o
  -4   4   6        183.52        188.47         5.31 o
  -3   4   6        285.53        295.41         6.47 o
  -2   4   6         29.06         29.04         1.56 o
  -1   4   6          9.05         11.27         0.91 o
   0   4   6         10.26         10.57         1.17 o
   1   4   6         52.63         52.48         2.51 o
   2   4   6        107.50        112.02         3.40 o
   3   4   6         40.13         33.58         2.11 o
   4   4   6         14.78         16.24         2.10 o
   5   4   6         37.02         40.56         3.30 o
   6   4   6        105.43        108.99         5.49 o
   7   4   6         18.01         19.79         2.04 o
   8   4   6         22.12         18.99         2.01 o
   9   4   6        134.77        133.33         5.28 o
  10   4   6         54.31         53.16         4.20 o
  11   4   6          1.40         -0.21         1.14 o
  12   4   6         11.22          9.51         2.60 o
  13   4   6          0.00         -2.09         2.90 o
  14   4   6          1.69          1.50         0.89 o
  15   4   6          0.22          1.94         3.13 o
 -15   5   6          3.46          4.45         1.14 o
 -14   5   6         16.85         13.14         1.86 o
 -13   5   6          0.01         -0.77         0.77 o
 -12   5   6          0.32          1.10         1.00 o
 -11   5   6          6.98          7.79         1.56 o
 -10   5   6         13.08          9.88         1.52 o
  -9   5   6          4.95          5.35         1.15 o
  -8   5   6          3.12          3.21         0.84 o
  -7   5   6          5.01          2.87         1.12 o
  -6   5   6          0.43          0.15         0.71 o
  -5   5   6          4.33          2.08         1.14 o
  -4   5   6          0.78          1.32         0.52 o
  -3   5   6          8.97          9.45         1.60 o
  -2   5   6         43.49         42.99         3.09 o
  -1   5   6          0.03          0.82         0.69 o
   0   5   6         62.68         58.87         3.50 o
   1   5   6        250.60        266.69         7.50 o
   2   5   6         12.16         13.19         1.56 o
   3   5   6        178.85        197.03         8.00 o
   4   5   6         78.19         81.83         5.11 o
   5   5   6         15.30         16.30         2.19 o
   6   5   6          3.81          2.02         0.86 o
   7   5   6          0.18         -0.90         0.90 o
   8   5   6         10.38         13.52         2.04 o
   9   5   6         10.25          8.73         1.71 o
  10   5   6          7.22          8.94         2.17 o
  11   5   6          0.85         -0.46         0.86 o
  12   5   6          1.19          0.83         1.17 o
  13   5   6          0.09         -0.27         1.01 o
 -14   6   6          3.59          2.19         1.57 o
 -13   6   6          3.09          2.38         0.92 o
 -12   6   6         38.22         44.87         3.64 o
 -11   6   6         15.33         13.18         2.00 o
 -10   6   6          3.98          5.82         1.49 o
  -9   6   6         34.85         34.04         3.22 o
  -8   6   6          0.85          0.16         0.64 o
  -7   6   6          0.05         -0.74         0.74 o
  -6   6   6         15.18         21.48         2.70 o
  -5   6   6         27.72         32.25         3.93 o
  -4   6   6          0.41          0.25         0.60 o
  -3   6   6         11.45         23.65         3.10 o
  -2   6   6         72.92         87.52         4.72 o
  -1   6   6         58.41         64.75         4.02 o
   0   6   6          3.59          4.40         1.11 o
   1   6   6          8.82          7.31         1.27 o
   2   6   6         32.84         35.20         3.58 o
   3   6   6         37.16         41.47         3.87 o
   4   6   6          5.85          8.85         1.74 o
   5   6   6         27.99         30.91         3.29 o
   6   6   6         12.39         13.35         2.25 o
   7   6   6          1.66          0.34         0.69 o
   8   6   6          3.62          3.81         1.17 o
   9   6   6         30.32         40.30         4.95 o
  10   6   6         16.71         14.38         5.01 o
  11   6   6          9.19          8.38         3.18 o
  12   6   6         10.96         14.43         3.04 o
 -11   7   6         53.54         54.55         5.68 o
 -10   7   6         36.03         33.38         3.93 o
  -9   7   6         10.43          9.11         2.12 o
  -8   7   6          0.00          0.37         1.44 o
  -7   7   6          0.44         -0.88         0.88 o
  -6   7   6          4.52          6.31         1.63 o
  -5   7   6          0.85          0.74         0.84 o
  -4   7   6         19.56         19.04         2.76 o
  -3   7   6          1.51          2.62         1.03 o
  -2   7   6         11.42         10.18         1.89 o
  -1   7   6         27.82         26.45         2.72 o
   0   7   6         14.58         18.06         2.79 o
   1   7   6          2.10          2.38         1.12 o
   2   7   6         40.03         42.08         4.07 o
   3   7   6         18.10         20.32         2.90 o
   4   7   6         18.09         16.69         2.78 o
   5   7   6          5.95          3.91         1.23 o
   6   7   6          0.34          2.54         1.34 o
   7   7   6         21.60         17.53         2.56 o
   8   7   6          4.98          6.23         1.63 o
   9   7   6          2.68          4.49         1.76 o
  -8   8   6          0.89         -0.25         1.00 o
  -7   8   6          2.16          2.62         1.24 o
  -6   8   6          3.51          1.51         0.90 o
  -5   8   6          3.48          2.65         1.25 o
  -4   8   6          2.10          1.63         1.20 o
  -3   8   6         10.28         13.33         2.50 o
  -2   8   6          1.30          6.55         2.89 o
  -1   8   6         30.11         34.83         4.94 o
   0   8   6          2.07          3.68         1.72 o
   1   8   6         18.84         17.36         3.42 o
   2   8   6          0.61          0.51         1.31 o
   3   8   6          0.60          1.81         2.22 o
   4   8   6          5.77          6.09         1.72 o
   5   8   6         15.40         13.98         2.73 o
 -18   1   7          3.49          8.82         2.20 o
 -17   1   7          3.06          0.70         1.04 o
 -16   1   7          0.39          0.80         1.54 o
 -15   1   7         39.60         40.36         4.18 o
 -14   1   7         32.68         39.94         4.01 o
 -13   1   7         37.22         32.67         3.57 o
 -12   1   7         91.14         88.87         4.51 o
 -11   1   7       1560.16       1655.71        25.47 o
 -10   1   7          2.15          0.54         1.17 o
  -9   1   7        152.95        155.37         5.15 o
  -8   1   7         15.93         17.75         1.51 o
  -7   1   7        153.66        130.99         4.70 o
  -6   1   7         13.62         16.46         1.57 o
  -5   1   7        125.46        135.03         4.54 o
  -4   1   7         15.32         13.42         1.49 o
  -3   1   7        410.14        413.09         7.56 o
  -2   1   7        142.78        149.19         3.76 o
  -1   1   7        188.24        192.49         3.95 o
   0   1   7        532.90        516.31         6.83 o
   1   1   7        203.93        193.08         3.91 o
   2   1   7       1688.56       1631.53        26.26 o
   3   1   7        492.60        456.72        11.68 o
   4   1   7          6.85          5.09         0.55 o
   5   1   7         29.44         25.27         1.73 o
   6   1   7         67.24         76.73         3.14 o
   7   1   7         75.25         71.74         3.18 o
   8   1   7         29.49         27.97         2.28 o
   9   1   7        109.22        115.05         4.81 o
  10   1   7         13.98          3.68         1.95 o
  11   1   7         13.84         13.89         2.17 o
  12   1   7         17.94         23.70         3.00 o
  13   1   7          9.73          7.45         1.62 o
  14   1   7         26.51         29.14         3.37 o
  15   1   7         19.96         16.08         4.05 o
 -18   2   7         68.40        105.15        10.14 o
 -17   2   7         24.39         25.22         3.59 o
 -16   2   7          7.92          9.17         2.11 o
 -15   2   7         67.79         76.35         5.88 o
 -14   2   7          1.31          0.35         0.92 o
 -13   2   7         80.87         83.74         5.71 o
 -12   2   7         24.62         25.11         2.17 o
 -11   2   7         62.28         58.36         3.59 o
 -10   2   7        814.50        780.65        18.60 o
  -9   2   7         73.15         66.16         3.57 o
  -8   2   7         11.28         10.53         1.26 o
  -7   2   7        345.72        312.95         6.94 o
  -6   2   7        557.45        563.92        10.69 o
  -5   2   7        490.20        542.17         9.52 o
  -4   2   7         60.82         50.96         2.67 o
  -3   2   7          1.08          4.02         0.75 o
  -2   2   7        251.57        288.16         4.30 o
  -1   2   7        192.71        178.65         3.93 o
   0   2   7        123.94        126.65         3.00 o
   1   2   7         27.16         26.78         0.99 o
   2   2   7        275.34        272.88         5.19 o
   3   2   7        118.22        119.22         4.42 o
   4   2   7          1.47          1.37         0.42 o
   5   2   7        178.77        183.26         6.37 o
   6   2   7        365.71        388.96        11.60 o
   7   2   7          0.08          0.50         0.42 o
   8   2   7        121.71        124.19         6.07 o
   9   2   7        436.71        405.80        14.12 o
  10   2   7         11.92          6.70         1.34 o
  11   2   7         53.79         57.13         5.31 o
  12   2   7         20.74         21.69         2.90 o
  13   2   7         21.56         26.64         3.25 o
  14   2   7          1.76          1.35         0.97 o
  15   2   7         30.10         43.18         6.51 o
 -17   3   7         26.44         29.94         3.56 o
 -16   3   7          5.10          7.11         1.65 o
 -15   3   7          0.05          1.24         0.79 o
 -14   3   7          7.69          8.26         1.51 o
 -13   3   7          7.14          8.45         1.42 o
 -12   3   7          0.76          0.53         0.66 o
 -11   3   7         48.28         55.07         4.40 o
 -10   3   7         59.40         74.59         5.63 o
  -9   3   7          0.24         -0.07         0.68 o
  -8   3   7          0.59          0.14         0.55 o
  -7   3   7         56.65         48.88         3.25 o
  -6   3   7          1.60          0.15         0.65 o
  -5   3   7         11.46          8.54         0.97 o
  -4   3   7         79.55         69.26         2.96 o
  -3   3   7         25.06         24.35         1.68 o
  -2   3   7          2.32          2.91         0.40 o
  -1   3   7          1.10          0.86         0.34 o
   0   3   7        103.95         93.10         2.58 o
   1   3   7        151.28        154.11         4.65 o
   2   3   7          9.06          6.99         0.84 o
   3   3   7         38.03         36.68         2.77 o
   4   3   7         11.34         10.13         1.41 o
   5   3   7         40.64         45.03         2.84 o
   6   3   7          3.79          3.33         0.76 o
   7   3   7         27.97         30.72         2.33 o
   8   3   7          0.00         -0.06         0.70 o
   9   3   7          1.62          1.81         0.75 o
  10   3   7          0.08          0.11         0.49 o
  11   3   7          3.83          2.03         1.06 o
  12   3   7          0.35          0.66         0.65 o
  13   3   7          0.52         -0.55         1.91 o
  14   3   7          2.59          3.92         3.13 o
 -16   4   7         18.20         20.00         2.66 o
 -15   4   7         11.93         10.22         1.80 o
 -14   4   7          0.89          0.45         0.80 o
 -13   4   7         49.78         51.62         3.73 o
 -12   4   7          1.17          2.13         0.72 o
 -11   4   7         70.14         63.74         4.00 o
 -10   4   7          3.61          3.16         1.00 o
  -9   4   7         40.74         35.61         2.81 o
  -8   4   7         45.25         47.53         3.40 o
  -7   4   7          1.09          0.07         0.59 o
  -6   4   7         32.39         37.31         2.84 o
  -5   4   7          0.07          0.71         0.56 o
  -4   4   7         91.45         94.72         4.28 o
  -3   4   7         34.72         31.51         2.37 o
  -2   4   7          0.09          0.49         0.68 o
  -1   4   7        398.14        418.90         9.66 o
   0   4   7        164.28        181.90         6.00 o
   1   4   7         66.65         59.29         3.19 o
   2   4   7          3.22          3.94         1.51 o
   3   4   7          0.03         -0.82         0.82 o
   4   4   7         64.05         67.08         4.47 o
   5   4   7         21.62         16.91         2.10 o
   6   4   7         12.10         16.51         2.18 o
   7   4   7         10.77          7.88         1.45 o
   8   4   7          2.22          2.62         0.85 o
   9   4   7         13.64         16.55         2.43 o
  10   4   7          4.20          7.03         1.90 o
  11   4   7         49.15         57.02         6.48 o
  12   4   7          2.81          1.68         1.08 o
  13   4   7          9.19         13.31         5.36 o
 -15   5   7          2.42          3.28         1.23 o
 -14   5   7          6.95          5.94         1.21 o
 -13   5   7         18.14         16.30         2.16 o
 -12   5   7         57.42         65.33         4.31 o
 -11   5   7        280.87        290.36         9.05 o
 -10   5   7          9.69          8.45         1.52 o
  -9   5   7         23.74         26.90         2.73 o
  -8   5   7          0.20          0.18         0.78 o
  -7   5   7         35.91         41.57         3.31 o
  -6   5   7          6.28          5.16         1.18 o
  -5   5   7         17.26         15.17         1.87 o
  -4   5   7          3.09          1.09         0.86 o
  -3   5   7         67.38         63.30         4.32 o
  -2   5   7         51.43         51.38         3.49 o
  -1   5   7          9.51         11.57         1.57 o
   0   5   7        136.48        143.73         5.65 o
   1   5   7          0.00          0.91         1.38 o
   2   5   7        422.03        450.04        17.57 o
   3   5   7        123.19        127.77         6.72 o
   4   5   7         11.57          8.97         1.73 o
   5   5   7          7.36          7.38         1.60 o
   6   5   7          5.90          4.88         1.30 o
   7   5   7         36.38         38.84         3.64 o
   8   5   7          0.36          0.52         0.66 o
   9   5   7         24.90         29.71         4.08 o
  10   5   7          3.89          3.67         0.98 o
  11   5   7          4.22          8.73         2.14 o
  12   5   7         10.52          9.74         2.91 o
 -13   6   7          7.29          7.31         1.59 o
 -12   6   7          0.63          1.16         0.99 o
 -11   6   7          2.63          3.27         1.01 o
 -10   6   7         59.56         58.67         4.46 o
  -9   6   7         49.45         44.42         3.81 o
  -8   6   7         10.74         11.95         2.03 o
  -7   6   7         39.94         39.50         3.71 o
  -6   6   7         17.09         13.47         2.34 o
  -5   6   7         24.61         19.43         2.63 o
  -4   6   7          1.61          1.90         0.85 o
  -3   6   7          4.45          5.44         1.42 o
  -2   6   7         24.22         29.00         2.78 o
  -1   6   7         53.47         52.44         4.61 o
   0   6   7         16.40         16.62         2.57 o
   1   6   7         73.66         77.85         5.53 o
   2   6   7         29.26         30.69         3.44 o
   3   6   7         19.70         20.15         2.77 o
   4   6   7         23.44         25.22         3.12 o
   5   6   7         37.33         32.99         3.55 o
   6   6   7          1.30          0.03         1.09 o
   7   6   7         13.83         14.40         2.58 o
   8   6   7          5.28          0.94         1.25 o
   9   6   7         34.13         34.81         6.10 o
  10   6   7          2.89          1.48         1.12 o
 -10   7   7          5.86         10.73         2.33 o
  -9   7   7          1.09          1.44         0.89 o
  -8   7   7          4.19          6.06         1.64 o
  -7   7   7          0.64          3.07         1.52 o
  -6   7   7          3.11          2.09         0.95 o
  -5   7   7          0.47         -0.19         1.04 o
  -4   7   7          9.34          7.09         1.95 o
  -3   7   7         34.00         33.36         4.49 o
  -2   7   7          2.53          3.83         1.46 o
  -1   7   7          0.58         -1.16         1.16 o
   0   7   7          0.75          1.47         1.25 o
   1   7   7         39.72         37.45         4.05 o
   2   7   7         33.13         40.27         4.23 o
   3   7   7         41.87         36.40         4.00 o
   4   7   7          0.01          0.02         1.25 o
   5   7   7         12.06         14.68         2.55 o
   6   7   7          1.16          0.74         0.96 o
   7   7   7          5.04         10.70         2.63 o
  -5   8   7          0.21          1.46         1.03 o
  -4   8   7          2.56          2.27         1.64 o
  -3   8   7          2.07          2.51         1.22 o
  -2   8   7          1.20          1.35         1.33 o
  -1   8   7          0.84          1.94         1.65 o
   0   8   7          7.49         11.31         2.84 o
   1   8   7          0.02          4.77         1.92 o
   2   8   7          2.19          0.84         1.37 o
 -17   0   8         11.32         16.81         4.70 o
 -16   0   8         98.65        107.37        10.39 o
 -15   0   8          9.47          6.18         2.11 o
 -14   0   8         97.70        118.79        19.63 o
 -13   0   8        157.67        168.20        11.88 o
 -12   0   8          8.82         10.96         2.08 o
 -11   0   8          0.16         -0.20         0.90 o
 -10   0   8        437.29        411.26        12.97 o
  -9   0   8        102.17         95.18         6.10 o
  -8   0   8        227.19        223.88         9.30 o
  -7   0   8        963.18        909.93        25.41 o
  -6   0   8          4.14         11.60         1.73 o
  -5   0   8        239.15        191.11         6.95 o
  -4   0   8        687.81        676.08        13.64 o
  -3   0   8         28.42         28.58         2.57 o
  -2   0   8         70.14         53.56         3.32 o
  -1   0   8        193.84        195.82         7.45 o
   0   0   8        547.17        553.86        13.37 o
   1   0   8         71.74         84.67         3.41 o
   2   0   8        734.51        743.60        13.14 o
   3   0   8        393.33        395.59         8.77 o
   4   0   8          3.69         12.66         1.89 o
   5   0   8         84.08         88.87         4.52 o
   6   0   8          4.27          3.65         2.64 o
   7   0   8        434.04        433.62        18.46 o
   8   0   8        188.27        169.51        11.46 o
   9   0   8         51.74         37.33         5.35 o
  10   0   8        125.20        140.53        10.68 o
  11   0   8         37.18         24.85         4.49 o
  12   0   8         92.03        102.96        18.53 o
  13   0   8          3.13          2.72         1.48 o
  14   0   8         24.10         28.40         4.91 o
 -17   1   8          1.50          1.62         1.36 o
 -16   1   8          0.02          2.69         2.26 o
 -15   1   8          2.43          0.47         1.21 o
 -14   1   8         26.82         24.24         3.23 o
 -13   1   8        110.42        120.95         7.05 o
 -12   1   8         71.71         79.48         3.93 o
 -11   1   8        194.71        195.34         6.26 o
 -10   1   8          4.15          3.64         0.78 o
  -9   1   8          5.42          3.84         0.90 o
  -8   1   8          9.88          8.14         1.11 o
  -7   1   8         20.31         13.82         1.42 o
  -6   1   8         24.14         19.36         1.70 o
  -5   1   8         83.69         72.04         3.21 o
  -4   1   8          0.33          0.28         0.44 o
  -3   1   8         18.98         19.69         1.62 o
  -2   1   8          5.41          3.36         0.55 o
  -1   1   8         80.37         80.33         2.51 o
   0   1   8         68.36         63.81         2.10 o
   1   1   8        311.85        308.04         7.34 o
   2   1   8        884.24        880.85        16.36 o
   3   1   8          0.19          0.37         0.36 o
   4   1   8          0.04         -0.75         0.75 o
   5   1   8         29.39         33.76         2.35 o
   6   1   8         33.77         33.42         2.38 o
   7   1   8          0.05          0.36         0.59 o
   8   1   8         21.23         21.48         2.72 o
   9   1   8         15.91         20.18         2.73 o
  10   1   8         32.26         30.21         3.45 o
  11   1   8          0.88          1.55         0.92 o
  12   1   8          0.35          0.16         0.85 o
  13   1   8          4.60          5.37         2.35 o
  14   1   8          1.55         -0.43         0.75 o
 -17   2   8          4.85          5.02         1.83 o
 -16   2   8         22.72         19.95         3.19 o
 -15   2   8          0.33          1.35         1.49 o
 -14   2   8         20.19         18.89         2.59 o
 -13   2   8          8.29          6.63         1.52 o
 -12   2   8         12.14         10.76         1.94 o
 -11   2   8          0.22          0.68         0.82 o
 -10   2   8          8.74          8.67         1.52 o
  -9   2   8         14.90         11.72         1.42 o
  -8   2   8         27.09         25.84         2.03 o
  -7   2   8         29.75         26.95         2.04 o
  -6   2   8          0.00          0.17         0.49 o
  -5   2   8         55.11         40.71         2.60 o
  -4   2   8         40.97         39.69         2.15 o
  -3   2   8          6.47          5.72         0.80 o
  -2   2   8         77.65         75.63         2.19 o
  -1   2   8         54.82         61.63         2.39 o
   0   2   8        277.19        269.01         4.38 o
   1   2   8          3.16          5.86         0.83 o
   2   2   8          0.25          1.24         0.82 o
   3   2   8          0.09         -0.23         0.85 o
   4   2   8         16.68         10.87         1.55 o
   5   2   8         12.55         13.75         1.76 o
   6   2   8         13.12         12.04         1.71 o
   7   2   8          5.12          9.72         1.47 o
   8   2   8          0.29          0.68         0.74 o
   9   2   8          2.31          1.92         2.19 o
  10   2   8         21.01         32.05         3.70 o
  11   2   8          1.67         -0.50         1.35 o
  12   2   8         25.86         28.74         3.45 o
  13   2   8          0.76          1.08         1.59 o
  14   2   8          1.74          2.48         1.47 o
 -16   3   8          0.41          0.05         0.77 o
 -15   3   8         12.85         16.15         2.48 o
 -14   3   8          9.00          5.87         1.93 o
 -13   3   8        148.05        153.35         7.27 o
 -12   3   8        151.45        172.13        14.70 o
 -11   3   8        178.30        178.26         7.28 o
 -10   3   8         99.77        111.59         5.17 o
  -9   3   8          0.28          0.50         0.63 o
  -8   3   8         51.52         54.75         3.41 o
  -7   3   8         30.84         28.61         2.60 o
  -6   3   8          5.28          4.28         0.94 o
  -5   3   8         29.90         30.98         2.33 o
  -4   3   8         42.39         52.29         2.96 o
  -3   3   8         89.68         89.35         3.16 o
  -2   3   8         38.31         38.43         2.34 o
  -1   3   8        147.62        157.40         4.38 o
   0   3   8         90.37         95.37         3.04 o
   1   3   8        300.87        321.40         9.05 o
   2   3   8       1546.19       1601.03        28.18 o
   3   3   8          1.28          3.83         1.11 o
   4   3   8         43.21         46.34         3.28 o
   5   3   8          1.01          2.26         0.91 o
   6   3   8         53.29         59.78         4.01 o
   7   3   8          2.46          1.60         0.79 o
   8   3   8         14.35         20.29         2.38 o
   9   3   8         20.19         21.64         2.42 o
  10   3   8         88.46         90.61         7.07 o
  11   3   8          5.86          4.41         3.26 o
  12   3   8          0.59          0.46         1.40 o
  13   3   8         24.30         40.27         7.74 o
 -15   4   8          2.25          1.70         1.53 o
 -14   4   8          1.44          2.59         1.05 o
 -13   4   8         18.39         18.98         2.34 o
 -12   4   8         20.36         19.18         2.29 o
 -11   4   8          0.08          0.22         0.91 o
 -10   4   8        128.13        121.41         5.56 o
  -9   4   8          0.64          0.63         0.65 o
  -8   4   8        155.77        152.66         6.43 o
  -7   4   8        146.38        128.04         6.63 o
  -6   4   8          0.10          0.35         0.42 o
  -5   4   8         20.89         21.16         2.18 o
  -4   4   8         77.68         82.39         4.13 o
  -3   4   8          1.79          1.44         0.55 o
  -2   4   8          3.57          3.42         1.17 o
  -1   4   8          5.24          2.70         1.31 o
   0   4   8          0.10         -0.67         1.03 o
   1   4   8         13.10         13.52         2.24 o
   2   4   8        249.43        251.80         8.43 o
   3   4   8        108.73        113.11         5.54 o
   4   4   8         29.58         31.32         2.89 o
   5   4   8          6.95          5.10         1.15 o
   6   4   8          3.59          2.21         1.19 o
   7   4   8         74.79         73.24         4.82 o
   8   4   8         36.93         39.57         3.18 o
   9   4   8         30.39         33.57         4.65 o
  10   4   8         11.63         10.39         2.37 o
  11   4   8          4.93         -2.84         4.03 o
  12   4   8          0.01         -1.55         2.16 o
 -13   5   8          1.32          0.68         0.83 o
 -12   5   8          5.16          6.06         1.36 o
 -11   5   8          4.15          4.04         1.06 o
 -10   5   8         62.98         68.82         4.36 o
  -9   5   8         26.00         35.35         3.33 o
  -8   5   8         26.81         24.96         2.83 o
  -7   5   8          3.11          2.13         0.66 o
  -6   5   8          5.05          1.75         0.70 o
  -5   5   8         24.13         19.77         2.57 o
  -4   5   8         65.81         61.85         4.53 o
  -3   5   8         28.82         31.63         3.14 o
  -2   5   8         11.46          7.46         2.15 o
  -1   5   8          3.96          4.81         1.52 o
   0   5   8          1.00          1.07         0.87 o
   1   5   8         36.65         31.88         3.50 o
   2   5   8         35.51         36.16         3.80 o
   3   5   8          1.99          3.69         1.24 o
   4   5   8         21.80         21.27         2.75 o
   5   5   8          6.57          4.01         1.24 o
   6   5   8          3.79          4.93         1.21 o
   7   5   8          3.82          0.59         0.81 o
   8   5   8          3.06          0.35         1.15 o
   9   5   8          0.07          1.79         1.07 o
  10   5   8          8.08         14.78         2.89 o
 -11   6   8          0.02          1.11         1.14 o
 -10   6   8         13.61         13.55         2.65 o
  -9   6   8          0.13         -0.67         0.98 o
  -8   6   8          4.70          3.76         1.25 o
  -7   6   8         11.52          9.72         1.91 o
  -6   6   8          0.77          1.94         1.37 o
  -5   6   8         22.18         29.05         3.36 o
  -4   6   8         13.91         13.37         3.01 o
  -3   6   8          0.34         -0.11         1.06 o
  -2   6   8          8.32          5.68         1.82 o
  -1   6   8          7.66          4.41         1.60 o
   0   6   8         79.06         84.70         6.04 o
   1   6   8          0.04          0.64         0.86 o
   2   6   8          0.20         -0.12         1.86 o
   3   6   8          0.89          0.87         1.04 o
   4   6   8          0.01         -1.42         1.84 o
   5   6   8          8.13         13.91         2.46 o
   6   6   8          1.80          1.64         0.81 o
   7   6   8          0.00         -1.10         1.24 o
   8   6   8          0.03          0.67         0.88 o
  -8   7   8          2.11          4.16         1.43 o
  -7   7   8         22.45         21.02         3.12 o
  -6   7   8          4.24          2.82         1.85 o
  -5   7   8          1.86          4.32         1.61 o
  -4   7   8          0.82          0.75         1.06 o
  -3   7   8          0.03         -2.40         3.77 o
  -2   7   8          0.74         -0.40         1.09 o
  -1   7   8          4.43          3.19         1.51 o
   0   7   8          0.49          1.02         0.96 o
   1   7   8         55.41         55.92         5.79 o
   2   7   8         41.50         35.54         4.18 o
   3   7   8          0.68          0.22         1.12 o
   4   7   8          1.93          1.31         1.15 o
   5   7   8          2.57          3.35         1.33 o
 -16   1   9          0.23          2.65         1.21 o
 -15   1   9          0.41          0.19         1.08 o
 -14   1   9         66.58         73.02         5.86 o
 -13   1   9        132.65        142.57         7.97 o
 -12   1   9         24.42         23.19         2.69 o
 -11   1   9          0.33          0.02         0.47 o
 -10   1   9          9.95          8.76         1.28 o
  -9   1   9         88.81         86.50         3.99 o
  -8   1   9          0.39         -0.66         0.66 o
  -7   1   9          3.47          2.77         0.96 o
  -6   1   9         31.57         34.03         2.10 o
  -5   1   9         12.88         11.03         1.17 o
  -4   1   9         40.44         47.44         2.44 o
  -3   1   9          0.52          1.08         0.46 o
  -2   1   9         61.78         65.80         2.67 o
  -1   1   9          0.67          0.99         0.37 o
   0   1   9         38.02         38.21         2.25 o
   1   1   9        952.34        973.11        13.68 o
   2   1   9        456.16        458.58         9.33 o
   3   1   9        388.56        414.93         9.39 o
   4   1   9          0.01         -0.31         0.62 o
   5   1   9         52.56         58.18         3.45 o
   6   1   9          9.05          6.47         1.74 o
   7   1   9         22.86         27.20         3.32 o
   8   1   9         24.28         28.24         3.46 o
   9   1   9          3.31          0.90         0.80 o
  10   1   9         71.32         77.29         5.90 o
  11   1   9          9.49          3.65         1.65 o
  12   1   9          8.32          9.67         2.23 o
  13   1   9         28.44         35.71         4.19 o
 -15   2   9         36.19         39.80         3.98 o
 -14   2   9         35.92         30.36         3.36 o
 -13   2   9         21.52         21.79         2.79 o
 -12   2   9          0.69         -0.21         0.85 o
 -11   2   9          3.22          3.33         1.08 o
 -10   2   9         10.42         10.27         1.40 o
  -9   2   9         92.14         79.26         4.27 o
  -8   2   9        111.37        106.83         4.84 o
  -7   2   9         12.46          8.64         1.31 o
  -6   2   9        522.66        493.01        12.21 o
  -5   2   9        277.40        270.49         6.94 o
  -4   2   9          0.55          1.10         0.56 o
  -3   2   9        289.37        294.90         7.92 o
  -2   2   9         47.27         47.22         2.92 o
  -1   2   9         41.51         37.77         2.42 o
   0   2   9        271.43        266.55         7.18 o
   1   2   9          3.73          5.09         1.36 o
   2   2   9        615.78        640.40        20.18 o
   3   2   9         55.07         60.30         4.37 o
   4   2   9         32.24         34.63         2.97 o
   5   2   9         28.97         27.85         2.67 o
   6   2   9         67.39         68.40         4.23 o
   7   2   9         75.42         71.76         5.23 o
   8   2   9          9.02         11.80         2.61 o
   9   2   9         17.42         23.40         3.15 o
  10   2   9         46.29         40.62         4.25 o
  11   2   9          7.96          9.01         2.01 o
  12   2   9         15.83         11.07         2.29 o
 -15   3   9          2.95          3.98         1.37 o
 -14   3   9         40.23         40.27         7.66 o
 -13   3   9         17.87         20.11         3.18 o
 -12   3   9          0.06          3.71         1.08 o
 -11   3   9         13.30         10.42         1.54 o
 -10   3   9          0.63         -0.59         0.72 o
  -9   3   9         73.30         81.93         4.42 o
  -8   3   9          1.91          1.37         0.64 o
  -7   3   9          2.72          3.08         0.90 o
  -6   3   9         18.46         12.25         1.56 o
  -5   3   9         50.95         52.28         3.16 o
  -4   3   9         16.80         20.25         1.92 o
  -3   3   9          0.46          0.79         0.48 o
  -2   3   9          7.20          6.61         1.51 o
  -1   3   9          7.87          8.88         1.39 o
   0   3   9         26.88         30.31         2.86 o
   1   3   9        121.17        122.29         6.38 o
   2   3   9         45.95         51.51         3.65 o
   3   3   9          0.77          1.72         1.09 o
   4   3   9         10.64         11.27         1.97 o
   5   3   9          0.02          0.61         0.89 o
   6   3   9          1.54          2.10         0.74 o
   7   3   9         15.43         13.80         2.01 o
   8   3   9          4.19          1.99         0.86 o
   9   3   9          0.02          2.22         1.41 o
  10   3   9          0.07          0.08         0.93 o
  11   3   9          0.45          0.58         1.04 o
 -13   4   9          0.00         -0.54         0.82 o
 -12   4   9          0.12          1.27         0.80 o
 -11   4   9         35.69         31.63         2.96 o
 -10   4   9          2.74          0.85         0.69 o
  -9   4   9          9.50          8.07         1.37 o
  -8   4   9          0.04          1.78         0.75 o
  -7   4   9         27.16         29.05         2.81 o
  -6   4   9         42.62         42.98         3.32 o
  -5   4   9         66.96         72.48         5.02 o
  -4   4   9          1.15          0.09         0.68 o
  -3   4   9         44.88         52.00         5.05 o
  -2   4   9         13.72         15.00         2.68 o
  -1   4   9         20.49         16.73         2.39 o
   0   4   9        107.08        110.89         7.25 o
   1   4   9         19.16         19.52         2.45 o
   2   4   9         27.88         33.64         3.13 o
   3   4   9          0.31          0.58         0.78 o
   4   4   9          6.22         10.31         1.73 o
   5   4   9         26.08         27.64         2.82 o
   6   4   9          7.03          9.51         1.64 o
   7   4   9          4.67          2.99         1.51 o
   8   4   9          7.26         13.10         2.76 o
   9   4   9         12.37         18.98         3.31 o
  10   4   9          7.42         12.02         5.33 o
 -12   5   9          2.29          2.42         1.24 o
 -11   5   9          0.21          0.14         0.66 o
 -10   5   9          2.55          2.09         0.94 o
  -9   5   9         17.42         23.32         3.27 o
  -8   5   9         31.88         32.78         3.69 o
  -7   5   9          8.59          5.23         1.46 o
  -6   5   9          3.51          5.36         1.66 o
  -5   5   9         15.74         16.04         3.09 o
  -4   5   9          0.21          1.74         1.23 o
  -3   5   9          0.62          0.14         1.46 o
  -2   5   9         18.00         17.06         3.10 o
  -1   5   9          0.33         -0.12         0.70 o
   0   5   9         46.94         56.83         4.88 o
   1   5   9        189.74        199.27         9.16 o
   2   5   9         52.52         51.77         4.55 o
   3   5   9         61.81         66.28         5.22 o
   4   5   9          7.15          5.38         1.64 o
   5   5   9         11.53         15.53         2.67 o
   6   5   9         27.99         32.13         4.44 o
   7   5   9          0.02         -0.23         0.73 o
   8   5   9          1.43          4.72         4.56 o
  -9   6   9          0.74          2.76         0.97 o
  -8   6   9         14.68          7.05         1.97 o
  -7   6   9          4.20          8.65         2.57 o
  -6   6   9          9.68         10.13         2.53 o
  -5   6   9          0.00         -1.04         1.21 o
  -4   6   9          0.41          0.16         0.83 o
  -3   6   9          0.53         -0.25         1.48 o
  -2   6   9          1.10         -1.14         1.17 o
  -1   6   9          1.51          0.75         1.58 o
   0   6   9          0.15          0.84         1.28 o
   1   6   9          4.14          4.44         1.05 o
   2   6   9         28.46         23.61         3.25 o
   3   6   9         21.25         24.97         3.32 o
   4   6   9          0.30          0.04         0.97 o
   5   6   9         17.30         22.78         3.26 o
   6   6   9          0.15          6.02         1.61 o
  -3   7   9          1.28          2.51         1.14 o
  -2   7   9          8.88         11.44         2.95 o
  -1   7   9          2.96          2.74         1.65 o
   0   7   9          0.00          1.15         0.81 o
 -15   0  10         66.71         71.05         8.67 o
 -14   0  10          5.57          4.59         1.84 o
 -13   0  10          0.06          1.59         1.31 o
 -12   0  10          1.87         -1.32         1.32 o
 -11   0  10          3.07          2.85         1.10 o
 -10   0  10          0.00          0.62         0.71 o
  -9   0  10          0.01         -0.31         0.81 o
  -8   0  10          0.08          0.33         0.78 o
  -7   0  10        141.49        129.60         6.50 o
  -6   0  10        676.14        621.06        19.51 o
  -5   0  10          2.51          1.58         0.85 o
  -4   0  10        323.77        336.17         9.99 o
  -3   0  10        168.88        168.83         7.28 o
  -2   0  10         78.41         77.05         6.28 o
  -1   0  10        347.60        333.75        15.75 o
   0   0  10        108.74         99.19         8.26 o
   1   0  10          8.58         10.00         3.71 o
   2   0  10        336.99        343.72        17.45 o
   3   0  10         28.33         22.58         4.44 o
   4   0  10         62.83         56.23         6.98 o
   5   0  10         38.22         42.91         6.16 o
   6   0  10          4.43          2.37         1.04 o
   7   0  10         46.98         61.64         7.60 o
   8   0  10         97.77        121.78        10.77 o
   9   0  10          3.96          2.41         1.12 o
  10   0  10          2.55          4.32         2.24 o
  11   0  10         38.50         40.83         6.45 o
 -14   1  10         37.68         39.94         3.97 o
 -13   1  10         11.04         10.71         2.32 o
 -12   1  10          6.48          4.47         1.48 o
 -11   1  10          0.26          1.10         0.75 o
 -10   1  10          8.88         10.11         1.35 o
  -9   1  10          0.01          0.10         0.53 o
  -8   1  10         24.02         20.02         1.93 o
  -7   1  10          1.22          1.24         0.72 o
  -6   1  10         12.77         11.31         1.29 o
  -5   1  10         13.16         10.53         1.36 o
  -4   1  10          3.18          2.10         0.54 o
  -3   1  10          0.08         -0.12         0.40 o
  -2   1  10          8.39          8.72         1.23 o
  -1   1  10         79.42         76.06         4.02 o
   0   1  10         85.98         80.47         4.05 o
   1   1  10        153.41        140.41         6.01 o
   2   1  10          0.29          2.07         1.32 o
   3   1  10        132.62        141.44         8.91 o
   4   1  10          0.59          0.39         0.98 o
   5   1  10          9.63          7.45         1.68 o
   6   1  10          0.57         -0.50         0.80 o
   7   1  10         23.94         26.26         3.46 o
   8   1  10          1.93          2.87         1.24 o
   9   1  10          3.74          2.51         1.55 o
  10   1  10          1.17         -0.53         1.22 o
  11   1  10         10.46         15.59         2.86 o
 -14   2  10          0.09          1.39         1.01 o
 -13   2  10          0.84          0.76         0.88 o
 -12   2  10          9.86          8.43         1.98 o
 -11   2  10          7.93          6.95         1.59 o
 -10   2  10          8.35          5.18         1.04 o
  -9   2  10          7.86          8.20         1.27 o
  -8   2  10          4.92          7.35         1.25 o
  -7   2  10          0.93          3.29         0.86 o
  -6   2  10         72.34         73.99         4.04 o
  -5   2  10          1.61          1.57         0.88 o
  -4   2  10         24.73         30.87         2.64 o
  -3   2  10         12.65         14.98         2.05 o
  -2   2  10         11.30         17.48         2.85 o
  -1   2  10         31.44         33.64         3.93 o
   0   2  10          4.69          4.11         1.35 o
   1   2  10          0.06          0.07         1.01 o
   2   2  10         48.24         57.56         4.52 o
   3   2  10          4.36          4.25         1.27 o
   4   2  10          7.97          7.52         2.23 o
   5   2  10          0.03          1.10         1.16 o
   6   2  10         23.74         28.94         3.67 o
   7   2  10          3.37          5.41         1.61 o
   8   2  10         14.77         23.38         3.37 o
   9   2  10          2.60          0.05         0.92 o
  10   2  10          1.15          2.70         1.34 o
 -13   3  10         16.15         14.04         2.36 o
 -12   3  10          1.61          3.27         1.09 o
 -11   3  10          1.66          0.78         0.69 o
 -10   3  10         49.42         63.34         4.73 o
  -9   3  10         49.46         53.07         4.17 o
  -8   3  10         25.76         27.79         2.59 o
  -7   3  10          7.42          9.09         1.40 o
  -6   3  10         17.25         19.55         2.04 o
  -5   3  10          4.86          2.38         1.03 o
  -4   3  10          8.50          9.64         1.93 o
  -3   3  10          1.85          4.81         1.29 o
  -2   3  10          0.89          3.28         1.29 o
  -1   3  10         56.29         58.97         4.53 o
   0   3  10        100.99        106.69         6.60 o
   1   3  10        139.72        135.50         7.45 o
   2   3  10         19.69         20.80         2.90 o
   3   3  10        111.03        115.01         6.80 o
   4   3  10         70.24         84.61         5.76 o
   5   3  10         35.61         34.70         3.63 o
   6   3  10          2.37          5.95         1.92 o
   7   3  10         23.25         30.10         4.08 o
   8   3  10          3.29          4.69         3.02 o
   9   3  10          7.10          5.29         1.83 o
 -12   4  10          0.28          0.18         0.82 o
 -11   4  10          0.21         -0.76         0.83 o
 -10   4  10          9.90         10.96         1.97 o
  -9   4  10          0.00         -0.42         1.05 o
  -8   4  10          1.03          0.39         1.09 o
  -7   4  10         32.68         30.42         4.89 o
  -6   4  10         57.73         53.69         5.55 o
  -5   4  10          2.74          2.91         1.33 o
  -4   4  10         47.16         44.23         4.89 o
  -3   4  10          7.31          9.73         2.23 o
  -2   4  10         10.09          6.64         1.77 o
  -1   4  10         33.26         29.30         3.32 o
   0   4  10         35.18         34.04         3.31 o
   1   4  10          0.30          0.19         0.79 o
   2   4  10         47.28         42.93         3.70 o
   3   4  10          3.63          3.91         1.13 o
   4   4  10         31.48         31.49         3.18 o
   5   4  10         15.74         13.12         2.44 o
   6   4  10          7.55          5.20         1.70 o
   7   4  10          4.28          5.26         1.86 o
   8   4  10          4.67          5.43         1.88 o
  -9   5  10         29.35         28.02         3.76 o
  -8   5  10          8.23          5.43         2.48 o
  -7   5  10          4.94          5.23         1.70 o
  -6   5  10          2.61          2.40         1.49 o
  -5   5  10         24.97         33.60         4.54 o
  -4   5  10          6.15          5.39         1.85 o
  -3   5  10          1.01          1.45         0.96 o
  -2   5  10         25.83         18.86         4.47 o
  -1   5  10         22.56         23.13         3.65 o
   0   5  10          2.14          0.55         1.56 o
   1   5  10          1.41          2.06         1.53 o
   2   5  10         16.26         17.83         2.70 o
   3   5  10         10.44         12.44         2.32 o
   4   5  10         77.94         84.36         6.05 o
   5   5  10          0.00          1.13         1.15 o
   6   5  10          0.04         -0.45         1.15 o
  -5   6  10          2.63          2.69         1.47 o
  -4   6  10          7.44          7.72         2.41 o
  -3   6  10          0.60          1.38         1.40 o
  -2   6  10          9.86         15.58         3.20 o
  -1   6  10          9.38          9.24         2.55 o
   0   6  10         10.64         10.45         2.17 o
   1   6  10          3.21          2.24         1.89 o
   2   6  10         20.76         20.99         4.19 o
 -13   1  11          1.10          0.30         0.73 o
 -12   1  11          1.06          0.26         1.11 o
 -11   1  11         35.63         36.81         3.61 o
 -10   1  11         51.17         59.86         3.68 o
  -9   1  11         14.13         14.31         1.71 o
  -8   1  11         89.87         86.01         4.27 o
  -7   1  11          0.09          0.43         0.43 o
  -6   1  11          4.53          2.27         0.69 o
  -5   1  11          0.34          0.58         0.63 o
  -4   1  11         10.50          8.59         1.49 o
  -3   1  11          0.85          0.38         1.08 o
  -2   1  11          8.27          6.68         2.20 o
  -1   1  11         55.05         54.20         7.32 o
   0   1  11         13.67         10.14         3.03 o
   1   1  11          0.77          1.84         1.17 o
   2   1  11         44.56         43.03         5.03 o
   3   1  11          6.02          6.17         1.82 o
   4   1  11         64.99         66.15         6.53 o
   5   1  11          0.10         -1.08         1.08 o
   6   1  11          4.09          4.33         1.54 o
   7   1  11         42.33         57.19         5.41 o
   8   1  11          0.07          0.27         0.99 o
 -12   2  11         22.06         27.37         3.24 o
 -11   2  11          6.24          6.27         1.76 o
 -10   2  11          6.75          2.35         1.05 o
  -9   2  11         14.89          9.66         1.54 o
  -8   2  11          6.98          4.91         1.03 o
  -7   2  11         55.57         56.77         3.73 o
  -6   2  11         26.89         22.70         2.61 o
  -5   2  11         94.02         91.47         5.38 o
  -4   2  11         58.01         59.59         4.88 o
  -3   2  11         37.38         36.61         3.78 o
  -2   2  11         94.72         82.47         5.67 o
  -1   2  11         30.97         26.83         3.15 o
   0   2  11          0.46          1.38         1.11 o
   1   2  11          1.76          0.34         0.91 o
   2   2  11         56.40         54.85         5.92 o
   3   2  11          0.34         -0.41         1.65 o
   4   2  11          2.67          1.39         1.22 o
   5   2  11          1.08          2.35         1.19 o
   6   2  11         50.54         56.84         6.16 o
   7   2  11         45.85         58.42         5.48 o
   8   2  11          0.05          1.81         1.34 o
 -11   3  11          5.90          6.37         1.62 o
 -10   3  11          1.01          2.08         1.31 o
  -9   3  11          1.47         -0.53         1.14 o
  -8   3  11          0.70         -0.14         0.80 o
  -7   3  11          0.31          0.82         0.86 o
  -6   3  11          4.15          5.12         1.89 o
  -5   3  11         23.10         22.39         3.62 o
  -4   3  11          1.71          1.57         1.07 o
  -3   3  11          8.95          4.85         1.32 o
  -2   3  11         40.11         36.53         4.54 o
  -1   3  11         34.15         23.35         3.51 o
   0   3  11          0.70          1.20         1.17 o
   1   3  11          0.09          0.80         1.31 o
   2   3  11          0.21          0.88         1.36 o
   3   3  11         66.97         58.16         7.62 o
   4   3  11          6.78         12.33         3.54 o
   5   3  11         25.67         23.15         4.89 o
   6   3  11          0.02          0.31         1.18 o
   7   3  11          3.03          4.61         2.44 o
  -9   4  11         16.08         22.82         3.27 o
  -8   4  11          0.27         -0.52         1.41 o
  -7   4  11         41.59         51.57         5.75 o
  -6   4  11         23.07         17.68         3.18 o
  -5   4  11          7.23         10.52         2.52 o
  -4   4  11          6.48         10.66         2.71 o
  -3   4  11         20.48         32.43         4.31 o
  -2   4  11         38.45         43.99         4.30 o
  -1   4  11          5.16          3.61         1.55 o
   0   4  11          5.59          2.30         0.97 o
   1   4  11         28.18         22.68         3.22 o
   2   4  11         11.01         17.74         2.88 o
   3   4  11          9.15          6.39         1.88 o
   4   4  11          0.80          0.13         1.37 o
   5   4  11         15.94         15.59         4.39 o
  -5   5  11          4.44          6.93         2.20 o
  -4   5  11          2.38          2.12         3.01 o
  -3   5  11          0.05          1.14         0.81 o
  -2   5  11          1.00         -0.08         1.09 o
  -1   5  11         26.31         28.87         4.30 o
   0   5  11          3.22         -0.14         1.09 o
   1   5  11          0.21         -1.21         1.31 o
 -10   0  12          3.90         10.58         2.61 o
  -9   0  12          3.19          8.04         2.49 o
  -8   0  12          8.27          7.41         1.75 o
  -7   0  12         26.72         22.57         3.94 o
  -6   0  12          1.57          3.60         1.86 o
  -5   0  12         28.99         24.26         4.06 o
  -4   0  12          4.76          4.93         1.92 o
  -3   0  12         88.77         95.84        12.78 o
  -2   0  12          0.74         -0.04         2.45 o
  -1   0  12          4.92          9.90         4.53 o
   0   0  12         13.07         13.96         5.07 o
   1   0  12         22.92         19.47         5.94 o
   2   0  12         46.39         45.56         9.32 o
   3   0  12         13.09         21.99         6.59 o
   4   0  12          0.01          3.31         2.77 o
   5   0  12          2.02          1.67         1.18 o
   6   0  12         77.81        106.86        10.97 o
 -10   1  12          5.56          4.26         1.06 o
  -9   1  12          7.38          6.83         1.90 o
  -8   1  12         16.23         16.97         2.27 o
  -7   1  12          0.04         -0.40         0.79 o
  -6   1  12          0.89          1.42         0.99 o
  -5   1  12          1.05          1.34         1.34 o
  -4   1  12          4.90          0.81         0.83 o
  -3   1  12          1.93          0.28         1.84 o
  -2   1  12          4.28          4.97         1.65 o
  -1   1  12          4.55          0.19         1.06 o
   0   1  12         13.64         16.11         3.82 o
   1   1  12          5.26          7.35         2.52 o
   2   1  12          4.42          3.82         4.03 o
   3   1  12          7.06          2.05         2.57 o
   4   1  12          0.79         -0.47         1.42 o
   5   1  12          0.01         -1.59         1.59 o
  -9   2  12          1.95          2.60         1.35 o
  -8   2  12         11.01          9.08         2.96 o
  -7   2  12         28.60         31.62         3.63 o
  -6   2  12          0.22          0.54         1.22 o
  -5   2  12          2.53          1.26         1.18 o
  -4   2  12          3.91          2.94         1.15 o
  -3   2  12         20.70         22.54         4.48 o
  -2   2  12          3.71          0.98         1.30 o
  -1   2  12          0.93          2.02         1.35 o
   0   2  12          8.18         10.91         3.24 o
   1   2  12         10.28         14.12         3.60 o
   2   2  12          1.80         -0.62         1.63 o
   3   2  12          3.44          1.49         2.06 o
   4   2  12          0.07          0.95         2.02 o
  -7   3  12          0.38          0.67         1.22 o
  -6   3  12          0.80          0.61         0.91 o
  -5   3  12          0.06         -2.56         2.56 o
  -4   3  12          1.07          2.20         1.81 o
  -3   3  12          0.16          1.10         1.50 o
  -2   3  12          0.09          1.63         1.86 o
  -1   3  12         15.29         24.04         6.66 o
   0   3  12          1.64          8.71         3.85 o
   1   3  12          2.92          7.56         3.74 o
   2   3  12         13.83         22.33         5.07 o
   3   3  12         49.56         50.82         7.54 o
  -4   1  13          0.36         -1.23         1.23 o
  -3   1  13          0.18         -0.16         1.84 o
  -2   1  13          0.00          2.23         1.46 o
  -1   1  13          5.36          3.89         2.42 o
                                                
