# Supplementary material for: Some chalcones derived from thio­phene-3-carbaldehyde: synthesis and crystal structures
Source: Acta Crystallogr E Crystallogr Commun. 2019 Jun 4;75(Pt 7):957–63. doi: 10.1107/S2056989019007503 (PMC6659342; doi:10.1107/S2056989019007503)
Supplement: Supplementary file 5 [file e-75-00957-4sup5.hkl]

#
# h,k,l, Fc-squared, Fo-squared, sigma(Fo-squared), status flag
#
data_4
_shelx_title ' tr1006_a.res in P2(1)/c'
_shelx_refln_list_code          4
_shelx_F_calc_maximum      347.49
_exptl_crystal_F_000       584.00
_reflns_d_resolution_high  0.8000

loop_
 _space_group_symop_operation_xyz
 'x, y, z'
 '-x, y+1/2, -z+1/2'
 '-x, -y, -z'
 'x, -y-1/2, z-1/2'

_cell_length_a    14.1245
_cell_length_b    14.2016
_cell_length_c     5.8809
_cell_angle_alpha  90.000
_cell_angle_beta   98.081
_cell_angle_gamma  90.000

_shelx_F_squared_multiplier     1.000

loop_
 _refln_index_h
 _refln_index_k
 _refln_index_l
 _refln_F_squared_calc
 _refln_F_squared_meas
 _refln_F_squared_sigma
 _refln_observed_status
   2   0   0        132.95        119.48         5.93 o
   3   0   0       1091.57       1271.53        23.68 o
   4   0   0       2516.00       3081.76        35.78 o
   5   0   0      11490.29      13119.29       142.97 o
   6   0   0      13232.62      15589.59       127.86 o
   7   0   0       8223.56       8666.32       128.37 o
   8   0   0        648.70        571.16        23.82 o
   9   0   0        198.58        212.15        15.60 o
  10   0   0        122.08        159.04        13.57 o
  11   0   0        613.02        718.92        29.29 o
  12   0   0       4578.02       4810.19       147.75 o
  13   0   0       2279.34       2297.22        74.88 o
  14   0   0        587.99        614.79        40.45 o
  15   0   0         81.79        130.29        23.85 o
  16   0   0        171.11        234.87        33.62 o
  17   0   0        289.55        358.37        35.25 o
   2   1   0        246.00        261.89         4.71 o
   3   1   0       1672.97       1680.45        15.15 o
   4   1   0       5462.52       5398.09        30.77 o
   5   1   0        386.62        319.93         9.33 o
   6   1   0       1636.69       1614.26        38.30 o
   7   1   0       2190.92       2276.04        44.98 o
   8   1   0       2134.68       2205.88        37.64 o
   9   1   0       3112.80       3157.45        41.60 o
  10   1   0        581.11        605.23        21.13 o
  11   1   0          4.09          9.30         3.08 o
  12   1   0        279.27        300.63        21.06 o
  13   1   0         51.03         93.13        10.94 o
  14   1   0        315.02        354.51        21.48 o
  15   1   0        233.88        252.18        19.21 o
  16   1   0        136.00        139.39        14.43 o
  17   1   0          4.64          0.65         6.18 o
   0   2   0         10.01         13.58         2.29 o
   1   2   0         18.54         18.40         1.79 o
   2   2   0         81.01         76.92         3.27 o
   3   2   0         79.14         74.31         3.45 o
   4   2   0         31.26         31.74         2.44 o
   5   2   0         19.46         23.94         2.41 o
   6   2   0          1.27          2.31         1.12 o
   7   2   0          9.91         10.80         2.14 o
   8   2   0          4.09         -1.45         2.63 o
   9   2   0         42.77         29.35         5.41 o
  10   2   0         33.44         32.53         4.96 o
  11   2   0         15.52         10.24         3.27 o
  12   2   0         11.01         20.65         4.96 o
  13   2   0          0.11         17.84         6.52 o
  14   2   0          0.36          3.51         8.15 o
  15   2   0          1.21          8.01        10.02 o
  16   2   0          0.45         11.10        12.02 o
  17   2   0          0.83         16.47         8.71 o
   1   3   0        260.18        245.55         9.48 o
   2   3   0        125.49        119.59         5.12 o
   3   3   0        732.19        716.84        12.23 o
   4   3   0       1730.57       1728.92        19.80 o
   5   3   0        152.57        148.06         6.27 o
   6   3   0        459.46        520.62        11.38 o
   7   3   0       2538.16       2564.25        28.92 o
   8   3   0        437.02        364.01        12.67 o
   9   3   0       1570.68       1283.90        31.15 o
  10   3   0        432.49        357.03        17.44 o
  11   3   0         97.85         85.52         8.05 o
  12   3   0        335.99        337.75        16.75 o
  13   3   0          4.51          6.77        10.69 o
  14   3   0        268.01        266.75        17.92 o
  15   3   0        155.69        165.59        17.64 o
  16   3   0         67.90        114.77        15.63 o
  17   3   0         10.79         29.65        10.78 o
   0   4   0     120746.52     117926.67      1574.10 o
   1   4   0       2223.23       2184.74        32.67 o
   2   4   0       1422.24       1286.35        20.27 o
   3   4   0        407.11        477.53        12.49 o
   4   4   0        999.11        997.99        16.11 o
   5   4   0       6593.91       6567.31        48.03 o
   6   4   0       9342.15       9357.30        71.78 o
   7   4   0       6421.47       6324.39        56.47 o
   8   4   0        657.71        572.73        20.39 o
   9   4   0         69.41         59.73         5.73 o
  10   4   0        253.45        199.95        10.44 o
  11   4   0        442.14        359.55        15.88 o
  12   4   0       3040.76       2751.99        69.04 o
  13   4   0       1359.04       1343.15        42.93 o
  14   4   0        368.95        405.19        25.35 o
  15   4   0         60.19        104.90        15.56 o
  16   4   0        114.34        147.03        18.35 o
  17   4   0        179.03        220.78        25.05 o
   1   5   0        545.42        503.71        16.55 o
   2   5   0       2293.12       2243.13        32.51 o
   3   5   0       2064.71       2013.80        28.31 o
   4   5   0       3647.76       3555.67        42.32 o
   5   5   0        103.47         99.60         7.55 o
   6   5   0        675.53        699.78        20.89 o
   7   5   0        539.69        567.87        18.29 o
   8   5   0       1938.43       2028.01        39.73 o
   9   5   0       2307.13       2305.07        45.02 o
  10   5   0        301.41        291.67        16.86 o
  11   5   0        138.36        111.46        11.91 o
  12   5   0         25.37          9.27         8.05 o
  13   5   0         91.80         81.05        11.95 o
  14   5   0        237.99        295.89        22.64 o
  15   5   0        217.73        250.12        23.39 o
  16   5   0        155.74        204.01        23.75 o
   0   6   0          5.39          7.97         3.76 o
   1   6   0         46.92         45.17         6.38 o
   2   6   0        113.17        108.78        11.14 o
   3   6   0        223.68        244.19        14.19 o
   4   6   0         42.13         42.50         6.09 o
   5   6   0         46.20         47.13         6.47 o
   6   6   0          1.36          0.28         2.11 o
   7   6   0          3.10          5.84         2.19 o
   8   6   0         20.84         26.87         5.61 o
   9   6   0        115.42        132.21        12.62 o
  10   6   0        126.80        128.74        12.62 o
  11   6   0         52.28         28.81         6.86 o
  12   6   0         43.22         34.43         5.54 o
  13   6   0          0.77        -13.53        14.96 o
  14   6   0          1.07        -10.03        10.03 o
  15   6   0          3.29        -14.75        14.75 o
  16   6   0          0.76         -7.11         9.79 o
   1   7   0         64.50         55.10         8.46 o
   2   7   0        700.81        713.44        35.59 o
   3   7   0        309.71        311.25        17.86 o
   4   7   0         22.05         12.00         2.99 o
   5   7   0         34.96         37.33         4.06 o
   6   7   0          0.25          2.85         3.29 o
   7   7   0        844.56        849.01        26.26 o
   8   7   0          6.92          9.75         4.03 o
   9   7   0        278.40        264.66        18.21 o
  10   7   0        106.31        105.18        11.96 o
  11   7   0        111.39        105.99        11.47 o
  12   7   0        109.64         94.13        12.44 o
  13   7   0          3.82         -5.70         6.10 o
  14   7   0        148.98        103.83        14.34 o
  15   7   0         72.80         39.31         9.26 o
  16   7   0         20.47          2.62        15.52 o
   0   8   0      11260.25      11910.78       264.24 o
   1   8   0        612.34        610.57        31.03 o
   2   8   0       1896.11       1834.81        53.98 o
   3   8   0         68.06         81.19        10.16 o
   4   8   0        118.97        115.89        12.49 o
   5   8   0       1489.55       1455.62        43.42 o
   6   8   0       3322.50       3205.98        63.42 o
   7   8   0       2541.66       2492.92        74.10 o
   8   8   0        423.75        449.11        32.95 o
   9   8   0          0.26         13.05         5.51 o
  10   8   0        391.72        382.03        23.61 o
  11   8   0        134.30        144.87        15.28 o
  12   8   0        893.90        897.81        39.81 o
  13   8   0        267.32        239.52        24.91 o
  14   8   0        101.75         79.17        12.03 o
  15   8   0         24.88          4.67        21.35 o
   1   9   0        279.01        279.64        22.35 o
   2   9   0       1590.88       1595.65        53.72 o
   3   9   0        926.37        971.85        40.98 o
   4   9   0       1000.17       1039.86        36.99 o
   5   9   0         47.84         40.67         5.80 o
   6   9   0         82.55         55.98        10.68 o
   7   9   0         73.18         90.06        15.31 o
   8   9   0        625.67        698.84        42.18 o
   9   9   0        813.68        889.12        43.23 o
  10   9   0         77.51         99.18        15.10 o
  11   9   0        173.85        181.00        19.25 o
  12   9   0         10.14          4.89         9.54 o
  13   9   0         49.12         21.35        10.91 o
  14   9   0         98.44        106.88        16.96 o
  15   9   0        105.43         56.61        10.63 o
   0  10   0          4.07        106.15        22.76 o
   1  10   0          9.76          6.26         4.98 o
   2  10   0         15.07          9.74         3.22 o
   3  10   0         90.06         87.57        11.92 o
   4  10   0          3.95          3.60         4.67 o
   5  10   0         22.04         19.11         9.38 o
   6  10   0          1.81          7.55         7.85 o
   7  10   0          6.76          4.39         5.70 o
   8  10   0          9.69         17.31         7.38 o
   9  10   0         25.18         25.44         7.98 o
  10  10   0         49.13         52.69        11.37 o
  11  10   0         12.33          6.06         6.37 o
  12  10   0         15.51         18.07        16.57 o
  13  10   0          1.17         -5.87        10.36 o
  14  10   0          0.19          0.17         4.97 o
   1  11   0          1.23         -5.43         5.43 o
   2  11   0        385.27        400.47        29.81 o
   3  11   0         68.99         68.71        10.64 o
   4  11   0         84.64         93.39        12.97 o
   5  11   0         72.54         63.02        11.97 o
   6  11   0         10.76          2.17         6.32 o
   7  11   0        107.81        115.02        18.56 o
   8  11   0         31.11         46.80        12.39 o
   9  11   0         30.79         28.48         8.98 o
  10  11   0          4.95         14.26         7.23 o
  11  11   0         34.49         29.09        11.37 o
  12  11   0         12.27          6.14        10.07 o
  13  11   0          1.05         -1.50        12.04 o
   0  12   0        508.19       1086.19       130.30 o
   1  12   0         57.21         47.70        10.57 o
   2  12   0        652.46        645.43        35.69 o
   3  12   0         24.94         34.37         8.53 o
   4  12   0          4.11         10.32         5.60 o
   5  12   0        119.09        119.39        17.14 o
   6  12   0        613.22        614.02        43.96 o
   7  12   0        451.66        446.74        37.64 o
   8  12   0        132.61        168.90        24.39 o
   9  12   0          2.39          9.98         9.19 o
  10  12   0        234.94        234.47        25.78 o
  11  12   0          9.44         10.82        13.19 o
  12  12   0        112.81         90.33        25.96 o
   1  13   0         92.13         97.33        15.89 o
   2  13   0        424.01        458.81        31.22 o
   3  13   0        197.57        217.16        22.22 o
   4  13   0        146.65        160.89        18.95 o
   5  13   0         17.39         17.14        10.44 o
   6  13   0          6.83         -2.04         6.98 o
   7  13   0         11.80          8.55         8.73 o
   8  13   0         92.55        112.17        21.05 o
   9  13   0        157.22        175.82        22.86 o
  10  13   0         12.80         24.52         7.69 o
  11  13   0         54.27         42.31        18.00 o
   0  14   0         10.84        475.05       123.13 o
   1  14   0          0.13          5.19         8.99 o
   2  14   0          0.26         -1.21         4.32 o
   3  14   0         11.90          8.25         4.81 o
   4  14   0          1.30         12.11         6.99 o
   5  14   0          6.14          6.17         9.47 o
   6  14   0          3.42         -2.23         9.40 o
   7  14   0          9.38          9.73         7.86 o
   8  14   0          0.32         14.07         8.90 o
   9  14   0          0.39         16.77        11.56 o
  10  14   0          0.51         12.82         7.10 o
   1  15   0          4.00         -4.12         5.36 o
   2  15   0         79.88         86.99        14.24 o
   3  15   0         10.35         13.38         6.04 o
   4  15   0         46.21         38.31        10.38 o
   5  15   0         17.14          1.82        14.52 o
   6  15   0          1.81          4.32         5.41 o
   7  15   0          4.29          2.48        10.05 o
   8  15   0          5.68         14.44         8.25 o
   9  15   0          9.91         16.35         7.71 o
   0  16   0          7.94        149.33        50.24 o
   1  16   0          0.48         -6.76         6.76 o
   2  16   0        113.43        107.90        16.69 o
   3  16   0         16.96          9.15         4.88 o
   4  16   0          0.19          6.91         8.25 o
   5  16   0          0.46         -3.36         6.90 o
   6  16   0         57.04         51.77        13.50 o
   7  16   0         28.22         17.30         9.01 o
   1  17   0         23.11         17.09         9.27 o
   2  17   0         47.22         28.19         9.61 o
   3  17   0         17.13         28.34         9.92 o
   4  17   0         14.59          4.54         9.83 o
   5  17   0          5.44          6.82        10.18 o
 -17   1   1         10.92         20.68         7.38 o
 -16   1   1          1.02          6.50        11.43 o
 -15   1   1        238.45        231.41        20.61 o
 -14   1   1        342.56        328.74        23.79 o
 -13   1   1         28.11         49.59         8.87 o
 -12   1   1        184.97        188.89        14.66 o
 -11   1   1        167.83        194.61        16.08 o
 -10   1   1        326.45        344.33        24.89 o
  -9   1   1        204.97        202.04        15.19 o
  -8   1   1       1671.90       1619.14        59.56 o
  -7   1   1       3252.43       3305.41        68.76 o
  -6   1   1        499.42        515.68        14.18 o
  -5   1   1        248.93        255.62         7.77 o
  -4   1   1        507.79        496.89         9.34 o
  -3   1   1       4311.36       4465.36        33.38 o
  -2   1   1       8829.44       9072.48        72.23 o
  -1   1   1        217.65        223.25         6.40 o
   0   1   1       4815.83       4779.44        37.84 o
   1   1   1       2759.11       2908.10        14.89 o
   2   1   1        518.73        545.94         7.77 o
   3   1   1       5037.10       5028.73        42.70 o
   4   1   1       3256.96       3338.90        47.51 o
   5   1   1       3905.94       3827.60        38.03 o
   6   1   1        125.64        108.11         6.96 o
   7   1   1        108.27        104.25         6.79 o
   8   1   1        351.71        325.92        14.96 o
   9   1   1       1005.83        904.18        38.83 o
  10   1   1       4610.14       4437.41       117.90 o
  11   1   1         34.29         31.45         3.73 o
  12   1   1        253.04        275.05        12.39 o
  13   1   1         31.83         61.25         8.04 o
  14   1   1         85.37        114.96        12.56 o
  15   1   1        230.94        250.85        17.62 o
  16   1   1        351.86        386.13        24.82 o
 -17   2   1        483.17        511.41        33.64 o
 -16   2   1        772.44        789.23        36.30 o
 -15   2   1        729.31        730.09        31.15 o
 -14   2   1        215.59        260.03        17.58 o
 -13   2   1          1.50         14.38         5.93 o
 -12   2   1       1431.08       1373.68        42.13 o
 -11   2   1       4219.44       4006.29        93.91 o
 -10   2   1       4938.77       4533.63       173.43 o
  -9   2   1       2639.67       2383.95        90.86 o
  -8   2   1        643.75        684.62        24.08 o
  -7   2   1       1085.71       1354.66        28.64 o
  -6   2   1      12785.74      13041.56        77.77 o
  -5   2   1       7752.58       7686.77        55.83 o
  -4   2   1      15092.13      14621.38       141.22 o
  -3   2   1       1382.48       1319.61        14.60 o
  -2   2   1      11800.09      12052.77        98.06 o
  -1   2   1       8545.24       8497.15        78.48 o
   0   2   1       8118.84       8002.57        39.61 o
   1   2   1      26314.62      25824.59       120.46 o
   2   2   1      12013.88      11819.21        37.19 o
   3   2   1      12639.15      12521.82        53.82 o
   4   2   1        601.49        531.68         8.69 o
   5   2   1       1550.25       1694.42        22.10 o
   6   2   1       1547.41       1683.59        24.19 o
   7   2   1       5693.53       6082.22        66.84 o
   8   2   1       4393.88       4363.86        74.30 o
   9   2   1       2384.42       2194.95        86.19 o
  10   2   1          5.25         12.39         5.76 o
  11   2   1        164.36        147.80         9.66 o
  12   2   1        137.08        135.43         9.81 o
  13   2   1        436.55        469.21        22.39 o
  14   2   1        791.30        839.89        31.52 o
  15   2   1        174.40        220.36        16.62 o
  16   2   1         95.51        145.39        15.64 o
 -17   3   1          7.83         22.60        10.35 o
 -16   3   1          5.66         26.80        10.91 o
 -15   3   1        317.36        321.56        21.61 o
 -14   3   1        559.92        594.40        28.20 o
 -13   3   1        105.72        135.66        12.53 o
 -12   3   1        104.63        106.39        15.42 o
 -11   3   1         34.65         45.03         9.39 o
 -10   3   1        186.71        191.51        13.63 o
  -9   3   1        182.33        182.27        12.44 o
  -8   3   1       1347.62       1288.13        34.66 o
  -7   3   1       2390.53       2379.94        48.05 o
  -6   3   1       1689.50       1732.07        36.54 o
  -5   3   1         87.14        100.03         4.94 o
  -4   3   1          5.73          5.13         1.13 o
  -3   3   1       3642.28       3621.60        28.04 o
  -2   3   1      17007.95      16766.97       207.24 o
  -1   3   1        905.22        834.34        13.16 o
   0   3   1       7072.04       7026.54        38.93 o
   1   3   1        719.36        794.70        13.01 o
   2   3   1       3073.77       3199.62        28.09 o
   3   3   1       4967.36       4975.56        29.80 o
   4   3   1       1938.94       1926.37        17.92 o
   5   3   1       1957.57       1805.43        19.85 o
   6   3   1         80.91         68.98         4.89 o
   7   3   1        618.29        614.59        16.81 o
   8   3   1         44.20         49.06         5.67 o
   9   3   1        524.32        501.47        17.73 o
  10   3   1       3017.73       2781.60        72.65 o
  11   3   1        189.83        151.92        12.16 o
  12   3   1        703.14        667.04        23.02 o
  13   3   1         55.72         56.37        15.82 o
  14   3   1         42.05         34.35        17.90 o
  15   3   1        187.55        202.52        16.19 o
  16   3   1        391.80        455.91        28.24 o
 -17   4   1          1.71         18.04         9.32 o
 -16   4   1          3.63         31.53         9.17 o
 -15   4   1         18.47         18.02        10.96 o
 -14   4   1         10.86         12.45         4.47 o
 -13   4   1         22.43         15.68         7.55 o
 -12   4   1          0.85          1.35         5.07 o
 -11   4   1         90.78        100.07        11.52 o
 -10   4   1         59.14         49.57         4.93 o
  -9   4   1          3.26          4.45         3.81 o
  -8   4   1        175.70        176.88         8.91 o
  -7   4   1        278.37        288.27        11.34 o
  -6   4   1        340.26        330.08        11.44 o
  -5   4   1         83.66         83.77         4.84 o
  -4   4   1         77.70         89.21         4.76 o
  -3   4   1        578.68        596.60        13.62 o
  -2   4   1       4875.22       4967.67        40.50 o
  -1   4   1        119.78        124.44         6.34 o
   0   4   1       6047.28       6390.77        44.93 o
   1   4   1        854.08        882.39        18.27 o
   2   4   1       1044.43       1079.87        17.53 o
   3   4   1        341.96        343.74         9.32 o
   4   4   1        221.28        234.03         7.18 o
   5   4   1          3.88          4.89         1.28 o
   6   4   1        323.49        358.12        13.38 o
   7   4   1        321.18        333.78        13.54 o
   8   4   1        351.30        363.68        15.33 o
   9   4   1         50.11         35.57         8.31 o
  10   4   1        307.67        263.02        14.55 o
  11   4   1          5.45         -0.45         3.60 o
  12   4   1          0.07         -7.67         7.67 o
  13   4   1          2.08         -1.03        11.63 o
  14   4   1          0.09          2.49        13.50 o
  15   4   1          0.58          9.25        11.71 o
  16   4   1          1.59         29.72        16.58 o
 -16   5   1          3.00         19.24        10.69 o
 -15   5   1         66.67         44.16        10.24 o
 -14   5   1         92.83         55.40        18.10 o
 -13   5   1          6.09          7.50        13.39 o
 -12   5   1        166.32        162.96        17.35 o
 -11   5   1        145.96        139.77        13.46 o
 -10   5   1        133.50        127.90        10.83 o
  -9   5   1        193.99        183.99        11.93 o
  -8   5   1       1105.78       1078.85        32.65 o
  -7   5   1       1105.88       1120.38        31.49 o
  -6   5   1         12.14          8.77         2.64 o
  -5   5   1        394.29        389.75        14.10 o
  -4   5   1        662.95        673.54        16.58 o
  -3   5   1       1293.09       1358.97        25.00 o
  -2   5   1       1341.54       1371.48        23.28 o
  -1   5   1         27.14         24.68         3.09 o
   0   5   1       1403.59       1465.83        26.41 o
   1   5   1       1290.19       1382.63        25.62 o
   2   5   1          1.97          3.09         1.55 o
   3   5   1       2421.09       2475.90        36.52 o
   4   5   1       1791.98       1760.03        21.16 o
   5   5   1       1978.10       1801.74        22.81 o
   6   5   1        211.72        187.11         9.02 o
   7   5   1          9.79         10.73         3.44 o
   8   5   1        734.08        728.18        28.58 o
   9   5   1        700.58        673.70        30.26 o
  10   5   1       2852.07       2724.28        59.81 o
  11   5   1          8.53          1.08         3.48 o
  12   5   1         17.99         -0.35         6.39 o
  13   5   1          1.07          0.38         6.26 o
  14   5   1         62.36         73.72        17.00 o
  15   5   1        148.88        148.68        20.44 o
  16   5   1        170.17        205.63        24.94 o
 -16   6   1        386.06        375.59        27.50 o
 -15   6   1        309.87        292.12        29.83 o
 -14   6   1         91.78         97.54        16.56 o
 -13   6   1          4.82          4.52         4.46 o
 -12   6   1        779.53        739.90        34.34 o
 -11   6   1       1326.67       1311.59        54.21 o
 -10   6   1       2013.40       1980.43        50.73 o
  -9   6   1       2109.74       1970.52        41.57 o
  -8   6   1        281.38        279.22        17.37 o
  -7   6   1        220.16        251.03        17.31 o
  -6   6   1       4857.32       4750.85        81.74 o
  -5   6   1       3201.33       3213.02        45.42 o
  -4   6   1       5508.23       5470.78        57.42 o
  -3   6   1       1312.37       1282.88        27.72 o
  -2   6   1       3429.97       3382.55        49.11 o
  -1   6   1        898.52        874.72        27.98 o
   0   6   1       2877.21       3064.00        60.14 o
   1   6   1       7877.30       7916.63       100.12 o
   2   6   1       3620.14       3513.63        62.57 o
   3   6   1       4558.27       4367.03        49.29 o
   4   6   1        328.20        300.49        10.31 o
   5   6   1        567.53        573.90        15.11 o
   6   6   1        628.18        617.62        16.49 o
   7   6   1       2879.50       3027.23        46.00 o
   8   6   1       1890.10       1892.17        46.43 o
   9   6   1        967.94        974.61        36.38 o
  10   6   1         11.96         32.75         8.97 o
  11   6   1         75.73         77.22        10.15 o
  12   6   1        153.04        122.97        13.50 o
  13   6   1        163.23        134.93        18.79 o
  14   6   1        310.18        267.04        28.70 o
  15   6   1        106.65        103.93        18.38 o
 -16   7   1          2.69          9.41        11.52 o
 -15   7   1        158.62        158.24        17.31 o
 -14   7   1        387.15        420.00        28.19 o
 -13   7   1        172.39        207.48        18.70 o
 -12   7   1         58.23         52.16        14.47 o
 -11   7   1          0.63          5.61         5.56 o
 -10   7   1         13.63         14.84         4.71 o
  -9   7   1        189.53        210.04        17.27 o
  -8   7   1        862.09        858.90        33.91 o
  -7   7   1        701.04        696.05        29.00 o
  -6   7   1        990.37       1006.31        37.78 o
  -5   7   1        223.33        235.82        13.13 o
  -4   7   1         17.62         21.64         3.78 o
  -3   7   1        848.43        856.02        28.52 o
  -2   7   1       7027.31       6742.44        75.85 o
  -1   7   1        752.91        690.68        30.70 o
   0   7   1       3504.33       3579.82        70.71 o
   1   7   1          2.17         -2.12         3.10 o
   2   7   1       1325.97       1404.62        42.97 o
   3   7   1       1749.60       1816.80        37.77 o
   4   7   1        675.71        659.96        20.70 o
   5   7   1        622.33        558.01        15.45 o
   6   7   1        183.36        189.66         9.04 o
   7   7   1        606.05        576.41        27.52 o
   8   7   1         17.79         19.35         5.29 o
   9   7   1        133.62        146.64        14.28 o
  10   7   1        866.41        939.08        38.44 o
  11   7   1        209.57        254.88        23.21 o
  12   7   1        547.31        545.66        35.03 o
  13   7   1         22.93          6.65        10.16 o
  14   7   1          2.33        -13.83        13.83 o
  15   7   1         62.98         36.22        20.90 o
 -15   8   1         20.27         -2.79         8.48 o
 -14   8   1         30.28         18.64        10.05 o
 -13   8   1         15.32         10.66         6.00 o
 -12   8   1          0.50          1.43         6.43 o
 -11   8   1         91.83         93.76        13.52 o
 -10   8   1         43.05         36.12        10.42 o
  -9   8   1         30.72         31.42         6.98 o
  -8   8   1        184.76        180.39        17.65 o
  -7   8   1        211.63        214.35        18.97 o
  -6   8   1        249.45        245.61        13.25 o
  -5   8   1         21.71         19.56         4.16 o
  -4   8   1         14.71         12.89         3.90 o
  -3   8   1        179.32        196.90        16.27 o
  -2   8   1       2341.33       2395.95        61.30 o
  -1   8   1          0.34         -0.56         3.44 o
   0   8   1       1793.27       1922.90        55.65 o
   1   8   1        508.26        501.55        24.82 o
   2   8   1        585.40        618.65        27.45 o
   3   8   1        268.72        301.03        17.39 o
   4   8   1         32.14         33.99         5.36 o
   5   8   1         11.23          7.08         1.82 o
   6   8   1        227.68        241.00        10.93 o
   7   8   1        169.79        180.30        18.16 o
   8   8   1        332.32        370.83        27.20 o
   9   8   1         28.18         39.19         9.96 o
  10   8   1        287.34        341.55        28.90 o
  11   8   1          8.45         15.76         4.94 o
  12   8   1          0.19          4.82         5.60 o
  13   8   1          6.56         -5.73         8.69 o
  14   8   1          3.10         -7.31        14.77 o
  15   8   1          0.43        -13.04        13.04 o
 -15   9   1          7.86         -8.41        14.10 o
 -14   9   1         14.19        -18.11        18.11 o
 -13   9   1          1.68          0.65        13.90 o
 -12   9   1         50.88         36.59        13.16 o
 -11   9   1         23.76         24.26         6.78 o
 -10   9   1          3.10         12.17         8.75 o
  -9   9   1         96.52         85.79        19.76 o
  -8   9   1        295.22        310.38        24.31 o
  -7   9   1         60.09         69.63        11.99 o
  -6   9   1         14.69         20.79         4.26 o
  -5   9   1        116.69        118.89        10.39 o
  -4   9   1        157.04        149.11        12.91 o
  -3   9   1         88.01         93.06        11.28 o
  -2   9   1        236.26        249.46        20.91 o
  -1   9   1         10.11         10.83         4.23 o
   0   9   1        294.66        299.05        23.62 o
   1   9   1        154.76        145.79        14.39 o
   2   9   1          4.06          2.29         3.12 o
   3   9   1        830.61        963.66        44.78 o
   4   9   1        444.63        433.24        20.72 o
   5   9   1        277.07        248.01        12.64 o
   6   9   1         66.01         58.41        11.31 o
   7   9   1         26.45         29.18         8.30 o
   8   9   1        444.47        449.13        34.79 o
   9   9   1        191.99        192.29        21.49 o
  10   9   1        746.33        756.88        43.90 o
  11   9   1          6.27         17.22        11.31 o
  12   9   1          0.51          2.72         4.98 o
  13   9   1          3.38          1.60        10.36 o
  14   9   1         18.10        -15.82        18.77 o
 -14  10   1         17.60         -8.10        17.95 o
 -13  10   1          8.10        -12.62        20.23 o
 -12  10   1        277.61        298.29        28.75 o
 -11  10   1         70.66         70.73        13.83 o
 -10  10   1        300.14        327.58        28.11 o
  -9  10   1       1037.94       1014.60        56.50 o
  -8  10   1         60.68         51.88        16.15 o
  -7  10   1         14.64         16.75         6.75 o
  -6  10   1       1073.09       1063.57        32.04 o
  -5  10   1        643.11        669.61        29.06 o
  -4  10   1        986.11        975.60        34.50 o
  -3  10   1        642.76        652.05        30.90 o
  -2  10   1        472.86        449.20        29.92 o
  -1  10   1          0.67          3.40         4.32 o
   0  10   1        733.39        815.30        40.67 o
   1  10   1       1133.30       1129.02        42.06 o
   2  10   1        499.20        530.55        28.58 o
   3  10   1        671.55        740.60        35.04 o
   4  10   1         72.44         89.23        13.74 o
   5  10   1        108.58        104.13        12.73 o
   6  10   1        130.64        150.62        19.85 o
   7  10   1        650.59        664.14        42.69 o
   8  10   1        339.96        350.06        32.15 o
   9  10   1        186.82        216.20        26.45 o
  10  10   1         15.88         37.14        13.55 o
  11  10   1         15.99         21.19         8.20 o
  12  10   1        120.69        127.42        18.05 o
  13  10   1         18.78          8.75        10.35 o
 -13  11   1        105.59        111.85        18.57 o
 -12  11   1         28.58         37.21        13.13 o
 -11  11   1          2.26         -2.70         9.75 o
 -10  11   1         10.79          4.48        14.16 o
  -9  11   1        120.25        128.63        18.00 o
  -8  11   1        361.17        364.65        28.66 o
  -7  11   1        127.49        142.41        17.96 o
  -6  11   1        264.33        277.30        24.10 o
  -5  11   1         46.25         38.39         6.97 o
  -4  11   1          0.43          1.20         5.21 o
  -3  11   1         37.20         55.96        10.37 o
  -2  11   1       1151.20       1175.74        51.26 o
  -1  11   1        224.02        237.48        22.94 o
   0  11   1        918.52        890.06        44.99 o
   1  11   1         44.92         46.44         8.70 o
   2  11   1         89.28         95.96        12.86 o
   3  11   1        277.82        283.60        22.53 o
   4  11   1        200.69        225.74        20.22 o
   5  11   1        171.46        173.71        18.81 o
   6  11   1        158.90        184.94        22.60 o
   7  11   1        233.00        247.11        27.50 o
   8  11   1         29.46         48.49        13.43 o
   9  11   1         17.73         30.89        11.29 o
  10  11   1        112.60        138.39        23.30 o
  11  11   1         66.93        104.72        21.00 o
  12  11   1        155.75        165.13        23.19 o
  13  11   1          1.88         11.52        13.00 o
 -12  12   1          0.82          8.40         8.69 o
 -11  12   1         20.90         17.59        12.56 o
 -10  12   1          5.25          7.66        11.19 o
  -9  12   1         37.10         39.42        12.42 o
  -8  12   1         61.35         56.57        12.09 o
  -7  12   1         44.78         50.54        11.24 o
  -6  12   1         37.24         34.67         8.47 o
  -5  12   1          0.93          2.31         5.75 o
  -4  12   1          0.64          0.07         5.99 o
  -3  12   1          7.97         16.38         6.93 o
  -2  12   1        394.30        413.92        32.01 o
  -1  12   1         23.87         16.65         7.47 o
   0  12   1        105.83         84.08        11.40 o
   1  12   1         97.92         88.92        12.50 o
   2  12   1         99.77        101.20        13.81 o
   3  12   1         67.66         71.99        12.30 o
   4  12   1          4.21          4.10         5.57 o
   5  12   1         32.85         28.54        10.58 o
   6  12   1         47.62         39.52        16.06 o
   7  12   1          7.74         10.68         5.56 o
   8  12   1         71.02         96.12        19.31 o
   9  12   1          0.23          6.81        10.17 o
  10  12   1         56.80         69.57        18.00 o
  11  12   1          8.04         31.13        13.73 o
  12  12   1          0.29          7.45         9.90 o
 -12  13   1          3.41         -0.16         6.62 o
 -11  13   1          0.31         -5.56         8.46 o
 -10  13   1         15.40         19.01        13.09 o
  -9  13   1         22.25         13.32        11.93 o
  -8  13   1         40.53         52.47        11.41 o
  -7  13   1          4.73         12.15         5.11 o
  -6  13   1          6.61          1.45         4.06 o
  -5  13   1         11.97          2.43         6.76 o
  -4  13   1          5.75          0.63         7.19 o
  -3  13   1          0.26         11.33         6.31 o
  -2  13   1         65.17         60.42        13.08 o
  -1  13   1         21.45         22.44         7.10 o
   0  13   1         47.33         28.73         5.47 o
   1  13   1          5.57         -2.59         5.66 o
   2  13   1          7.60         -0.38         5.69 o
   3  13   1        186.37        186.68        20.31 o
   4  13   1         47.32         40.98        11.16 o
   5  13   1          7.51          8.93         6.61 o
   6  13   1          4.36         -1.03         7.27 o
   7  13   1          1.98         -7.21         7.35 o
   8  13   1        102.34        101.10        19.69 o
   9  13   1         23.95         40.42        13.53 o
  10  13   1         91.29        113.11        23.07 o
  11  13   1          1.09         11.98         9.15 o
 -10  14   1          9.36          4.88        11.83 o
  -9  14   1        260.99        270.48        29.28 o
  -8  14   1          1.43          7.88        11.01 o
  -7  14   1          0.15         -5.95         6.48 o
  -6  14   1        163.74        161.84        19.34 o
  -5  14   1         42.73         43.00         9.19 o
  -4  14   1         62.36         56.83        11.60 o
  -3  14   1        154.14        155.44        17.00 o
  -2  14   1         41.54         37.28        11.40 o
  -1  14   1         19.68         24.52         7.57 o
   0  14   1        144.89        148.25        17.95 o
   1  14   1         91.70         80.91        13.35 o
   2  14   1         26.53         40.11        10.35 o
   3  14   1         36.78         39.50        10.31 o
   4  14   1          2.44          6.00         5.46 o
   5  14   1         12.65          4.14         6.18 o
   6  14   1         17.18          7.62         6.08 o
   7  14   1         71.63         64.76        14.93 o
   8  14   1         19.92         24.80        10.60 o
   9  14   1         20.36         31.80        11.23 o
  10  14   1          5.18          9.73        11.99 o
  -9  15   1         35.31         29.71        13.06 o
  -8  15   1         91.30         92.90        19.64 o
  -7  15   1         19.20         16.07         7.37 o
  -6  15   1         57.07         50.24        11.98 o
  -5  15   1          0.75         -4.92         4.92 o
  -4  15   1         12.42          1.67         9.08 o
  -3  15   1          6.97          3.17         6.05 o
  -2  15   1         72.40         84.74        14.92 o
  -1  15   1         34.92         37.39        12.23 o
   0  15   1        152.92        126.06        17.20 o
   1  15   1          8.18          4.16         6.37 o
   2  15   1          5.56          6.07         4.48 o
   3  15   1         16.65         16.78         6.60 o
   4  15   1         43.29         68.65        14.07 o
   5  15   1         24.91         22.54         9.45 o
   6  15   1         68.81         76.78        16.10 o
   7  15   1         43.11         45.19        12.33 o
   8  15   1         24.16          8.56         6.01 o
  -7  16   1          3.68          3.60         7.22 o
  -6  16   1          0.15         -4.15         5.11 o
  -5  16   1          5.51          4.22         8.60 o
  -4  16   1          4.08         -2.73         5.06 o
  -3  16   1          1.77          2.14         7.17 o
  -2  16   1         24.44          2.26         9.18 o
  -1  16   1         20.34          7.34         6.40 o
   0  16   1          2.34          0.01         4.64 o
   1  16   1          3.45         10.64         8.50 o
   2  16   1          4.28         11.73         8.33 o
   3  16   1          3.49         22.91         9.14 o
   4  16   1         10.56         15.79         7.99 o
   5  16   1         19.77         13.47        11.42 o
   6  16   1          3.65         -5.86         7.19 o
  -4  17   1          0.82         -8.52         8.52 o
  -3  17   1          0.27          1.74         6.73 o
  -2  17   1         23.27          8.34        10.76 o
  -1  17   1         12.96          6.06         6.93 o
   0  17   1          8.50          4.81         7.80 o
   1  17   1          0.04          4.28         5.12 o
   2  17   1          4.01          7.13         6.23 o
   3  17   1         24.44         31.21         9.41 o
   4  17   1          0.90          9.83         6.99 o
 -17   0   2         24.67         53.80        37.64 o
 -16   0   2        393.11        376.73        43.71 o
 -15   0   2        730.02        745.28        47.26 o
 -14   0   2       1120.48       1135.36        56.80 o
 -13   0   2        210.05        320.62        35.41 o
 -12   0   2        208.10        218.15        42.76 o
 -11   0   2          5.29         -4.32        33.99 o
 -10   0   2        889.82        909.98       177.43 o
  -9   0   2       1915.33       1843.24       173.25 o
  -8   0   2       3711.04       3745.45        85.32 o
  -7   0   2       5780.31       5927.07        87.00 o
  -6   0   2       2063.20       2205.79        48.60 o
  -5   0   2        892.55        911.95        18.64 o
  -4   0   2       2264.35       2167.40        28.78 o
  -3   0   2       7686.48       7710.51        60.00 o
  -2   0   2      14715.47      14526.88       122.68 o
  -1   0   2       2545.18       2426.01        29.44 o
   0   0   2       1021.03       1086.43        19.94 o
   1   0   2        276.99        301.84        10.10 o
   2   0   2       3166.68       3086.55        36.87 o
   3   0   2       5101.38       4885.40        51.84 o
   4   0   2         62.19        113.44         8.61 o
   5   0   2       1349.89       1401.38        50.76 o
   6   0   2        984.66       1090.08        81.90 o
   7   0   2        107.80         93.10        17.06 o
   8   0   2        717.61        738.34        47.88 o
   9   0   2       1116.10       1086.73        31.44 o
  10   0   2       2377.59       2277.19       146.58 o
  11   0   2         16.87          6.39         6.92 o
  12   0   2         89.88        113.09        12.70 o
  13   0   2         58.59         37.91         8.34 o
  14   0   2        260.10        298.05        24.43 o
  15   0   2        290.89        314.53        30.78 o
  16   0   2         37.12         66.51        20.68 o
 -17   1   2         93.39        144.39        23.12 o
 -16   1   2         58.77         51.11        13.09 o
 -15   1   2          0.98         20.41         9.70 o
 -14   1   2        379.53        374.42        26.14 o
 -13   1   2        414.98        411.67        26.27 o
 -12   1   2       1361.43       1288.23        75.84 o
 -11   1   2        648.46        607.72        47.22 o
 -10   1   2        217.32        204.00        18.72 o
  -9   1   2         68.55         53.49         7.10 o
  -8   1   2       2270.07       2197.84        44.54 o
  -7   1   2       3235.50       3133.43        39.40 o
  -6   1   2       2968.08       2910.89        30.32 o
  -5   1   2       1016.14        967.53        16.07 o
  -4   1   2         67.60         58.46         4.11 o
  -3   1   2         91.06        100.53         4.53 o
  -2   1   2       1402.85       1428.61        22.12 o
  -1   1   2       4463.01       4489.31        27.61 o
   0   1   2       5628.26       5590.93        40.15 o
   1   1   2       7025.08       7048.90        39.56 o
   2   1   2       1967.26       1909.68        17.45 o
   3   1   2        484.18        490.28         9.81 o
   4   1   2       5809.89       6191.73        52.03 o
   5   1   2       2551.69       2454.13        35.00 o
   6   1   2       4917.22       4968.01        60.01 o
   7   1   2       1071.57       1097.10        31.14 o
   8   1   2        528.25        509.50        14.85 o
   9   1   2         10.46         13.63         2.13 o
  10   1   2       1193.71       1103.94        37.91 o
  11   1   2        344.22        309.27        14.77 o
  12   1   2        216.46        218.04        12.63 o
  13   1   2        394.35        429.33        19.42 o
  14   1   2        144.04        187.63        15.15 o
  15   1   2         45.88         97.64        13.31 o
  16   1   2         10.78         20.84         9.08 o
 -17   2   2          4.41         34.85        17.11 o
 -16   2   2         10.20         13.06         9.69 o
 -15   2   2          0.05          4.72        10.25 o
 -14   2   2          9.11         -1.49         6.57 o
 -13   2   2         15.12          4.16         5.04 o
 -12   2   2          2.60         -3.19         3.67 o
 -11   2   2         11.57          3.80         3.44 o
 -10   2   2         20.74         14.43         4.19 o
  -9   2   2        183.60        174.31         9.39 o
  -8   2   2          2.56          3.44         1.47 o
  -7   2   2         12.10         11.28         1.84 o
  -6   2   2          2.85          4.56         1.27 o
  -5   2   2         68.20         76.28         5.35 o
  -4   2   2        327.46        324.74        10.53 o
  -3   2   2        576.79        616.46        13.74 o
  -2   2   2         59.07         68.77         3.94 o
  -1   2   2        672.74        706.20        10.83 o
   0   2   2          9.31          7.99         0.99 o
   1   2   2          5.08         10.31         1.17 o
   2   2   2         98.24         90.21         3.76 o
   3   2   2         39.96         42.67         2.99 o
   4   2   2         12.13         12.53         1.74 o
   5   2   2         12.04         18.19         2.18 o
   6   2   2          6.48         10.15         1.73 o
   7   2   2          0.15          0.96         1.48 o
   8   2   2         40.95         49.31         4.27 o
   9   2   2         56.63         54.79         5.31 o
  10   2   2         29.90         34.38         5.95 o
  11   2   2          0.06          0.32         6.48 o
  12   2   2          5.89          5.33         5.89 o
  13   2   2          1.41          2.23         6.75 o
  14   2   2          1.06          9.84        13.21 o
  15   2   2          5.45         21.01         7.23 o
  16   2   2          1.74         24.26        11.00 o
 -17   3   2         63.34         43.14        15.74 o
 -16   3   2         31.44         21.57        15.63 o
 -15   3   2          8.27          7.59        15.10 o
 -14   3   2        289.08        217.47        20.76 o
 -13   3   2         97.17         83.45         9.35 o
 -12   3   2        956.73        874.39        46.42 o
 -11   3   2        529.67        543.80        24.24 o
 -10   3   2         98.08        103.86         7.96 o
  -9   3   2          4.70          8.62         2.32 o
  -8   3   2       1399.89       1370.90        32.05 o
  -7   3   2       3868.45       3808.57        57.78 o
  -6   3   2       2578.12       2636.40        45.28 o
  -5   3   2       1165.67       1138.99        18.91 o
  -4   3   2         64.57         54.46         3.61 o
  -3   3   2        290.44        313.75         9.68 o
  -2   3   2       1740.79       1917.18        19.77 o
  -1   3   2       3471.37       3503.07        31.45 o
   0   3   2       4268.18       4297.04        31.77 o
   1   3   2       3456.66       3470.02        31.84 o
   2   3   2       1089.16       1084.16        14.65 o
   3   3   2        438.84        464.00        10.15 o
   4   3   2       4925.58       5202.51        59.82 o
   5   3   2       1886.28       1801.53        23.22 o
   6   3   2       3287.88       3109.76        31.67 o
   7   3   2       1231.16       1212.84        24.99 o
   8   3   2        834.44        802.67        19.57 o
   9   3   2          7.41          7.65         3.23 o
  10   3   2       1440.65       1346.00        42.51 o
  11   3   2        233.22        215.86        13.06 o
  12   3   2        240.04        225.96        13.96 o
  13   3   2        425.82        437.50        25.01 o
  14   3   2         64.40         61.09        17.44 o
  15   3   2         24.63         44.28        10.87 o
 -17   4   2         13.49         19.06        11.24 o
 -16   4   2        250.66        253.43        23.45 o
 -15   4   2        497.30        500.34        29.57 o
 -14   4   2        885.14        848.36        64.02 o
 -13   4   2        207.35        250.23        22.26 o
 -12   4   2        109.96        133.15        14.35 o
 -11   4   2          8.30         19.21         8.52 o
 -10   4   2        562.83        588.60        22.73 o
  -9   4   2       1627.78       1539.33        34.76 o
  -8   4   2       2577.75       2336.29        42.54 o
  -7   4   2       3670.22       3527.14        79.04 o
  -6   4   2        885.26        893.36        18.40 o
  -5   4   2        910.45        918.10        17.42 o
  -4   4   2       1199.26       1153.88        18.75 o
  -3   4   2       3529.23       3503.52        38.89 o
  -2   4   2       7184.88       7216.15        81.11 o
  -1   4   2       2454.79       2327.75        26.72 o
   0   4   2         50.71         59.94         3.83 o
   1   4   2          8.33          7.40         0.86 o
   2   4   2       1986.76       1924.25        23.76 o
   3   4   2       3003.09       2932.79        30.51 o
   4   4   2        115.39         92.12         5.61 o
   5   4   2       1173.75       1192.09        18.83 o
   6   4   2        407.81        442.82        11.55 o
   7   4   2          9.45         12.40         2.93 o
   8   4   2        693.90        704.20        19.62 o
   9   4   2        593.78        601.91        21.99 o
  10   4   2       1412.07       1414.05        42.66 o
  11   4   2          9.46          6.57         7.77 o
  12   4   2         43.09         59.33         9.97 o
  13   4   2         46.13         30.02        14.48 o
  14   4   2        135.01        129.06        19.06 o
  15   4   2        184.41        188.48        20.67 o
 -16   5   2         65.43         64.96        10.53 o
 -15   5   2          8.89          7.63        10.68 o
 -14   5   2        261.23        240.72        20.22 o
 -13   5   2        483.26        496.25        28.19 o
 -12   5   2        786.73        833.88        34.90 o
 -11   5   2        258.98        302.16        19.87 o
 -10   5   2        226.22        244.85        17.03 o
  -9   5   2         74.78         80.00         8.70 o
  -8   5   2       1326.73       1273.25        29.42 o
  -7   5   2        770.52        732.09        21.33 o
  -6   5   2       1971.87       1846.89        45.43 o
  -5   5   2        603.32        546.52        14.01 o
  -4   5   2        200.51        184.39         9.53 o
  -3   5   2        626.87        659.05        17.73 o
  -2   5   2        968.18        992.01        18.13 o
  -1   5   2       1682.55       1625.56        24.84 o
   0   5   2       3533.68       3432.20        34.35 o
   1   5   2       5480.91       5457.87        43.93 o
   2   5   2        463.07        430.80        12.19 o
   3   5   2         53.15         45.79         4.20 o
   4   5   2       2196.78       2243.63        29.49 o
   5   5   2        941.02        882.99        19.81 o
   6   5   2       2439.68       2351.55        35.39 o
   7   5   2        563.06        573.23        15.11 o
   8   5   2        168.65        183.64        11.82 o
   9   5   2         83.81        101.99        10.33 o
  10   5   2        310.42        302.99        22.25 o
  11   5   2        265.95        325.08        34.12 o
  12   5   2        171.04        203.51        21.31 o
  13   5   2        167.97        191.80        24.78 o
  14   5   2        133.35        148.99        21.28 o
  15   5   2         31.69         32.60        18.47 o
 -16   6   2         49.65         36.34        22.33 o
 -15   6   2          1.32         -5.53         8.38 o
 -14   6   2         34.29         51.68         9.80 o
 -13   6   2         68.31         82.31        11.97 o
 -12   6   2         19.59         22.35         6.06 o
 -11   6   2         34.52         18.79         7.21 o
 -10   6   2         97.86        102.99        12.90 o
  -9   6   2        670.59        629.59        23.85 o
  -8   6   2          5.06         10.42         4.15 o
  -7   6   2         55.55         77.29         7.24 o
  -6   6   2          0.60          2.53         3.05 o
  -5   6   2        222.61        226.48        11.39 o
  -4   6   2       1152.19       1110.96        28.53 o
  -3   6   2       1699.84       1728.83        34.30 o
  -2   6   2        108.65        120.51         7.57 o
  -1   6   2       1733.23       1820.73        31.01 o
   0   6   2          7.20         12.34         2.75 o
   1   6   2          1.30          3.43         1.60 o
   2   6   2        373.24        379.32        18.66 o
   3   6   2        115.31        115.43         7.86 o
   4   6   2         57.62         63.65         5.86 o
   5   6   2         19.24         19.56         3.38 o
   6   6   2         14.14          8.77         3.56 o
   7   6   2          9.92         12.93         3.55 o
   8   6   2        153.07        161.44        10.74 o
   9   6   2        271.12        307.42        22.54 o
  10   6   2        139.20        153.50        17.06 o
  11   6   2          0.21         -0.70        11.43 o
  12   6   2         18.49         33.80        12.15 o
  13   6   2          4.63          0.76         5.54 o
  14   6   2          7.51          6.13        10.96 o
  15   6   2         22.88          9.31        25.21 o
 -16   7   2         19.01         16.15        18.16 o
 -15   7   2         21.58         28.23         8.72 o
 -14   7   2        132.45        134.25        18.75 o
 -13   7   2          2.66          9.32         6.15 o
 -12   7   2        291.54        277.70        22.09 o
 -11   7   2        120.43        116.59        13.56 o
 -10   7   2         17.07          7.02         4.91 o
  -9   7   2         82.97         69.43        12.14 o
  -8   7   2        410.40        420.23        24.23 o
  -7   7   2       1364.73       1422.08        42.39 o
  -6   7   2       1065.61       1079.52        39.96 o
  -5   7   2        746.07        780.15        26.55 o
  -4   7   2        143.14        127.67        10.65 o
  -3   7   2        467.29        484.15        18.95 o
  -2   7   2       1309.68       1346.57        30.55 o
  -1   7   2        875.23        890.85        24.11 o
   0   7   2       1952.06       1996.99        34.56 o
   1   7   2        772.02        723.37        18.38 o
   2   7   2         11.10          9.70         3.31 o
   3   7   2         76.28         90.59         8.98 o
   4   7   2       1420.57       1465.51        33.43 o
   5   7   2        398.57        369.33        17.76 o
   6   7   2        778.66        688.49        26.49 o
   7   7   2        719.96        675.36        34.85 o
   8   7   2        573.72        608.25        34.85 o
   9   7   2          8.07         13.39         4.74 o
  10   7   2        655.32        616.04        39.13 o
  11   7   2         92.13        123.42        25.26 o
  12   7   2        194.19        196.36        34.99 o
  13   7   2        215.13        224.51        24.60 o
  14   7   2         13.99         13.03        12.76 o
 -15   8   2        157.84        196.73        21.79 o
 -14   8   2        414.56        417.34        30.12 o
 -13   8   2        159.60        167.43        18.56 o
 -12   8   2         11.40         17.59         7.19 o
 -11   8   2         21.54         19.99        11.02 o
 -10   8   2        131.51        161.84        16.43 o
  -9   8   2        848.46        899.01        40.80 o
  -8   8   2        952.33        967.00        41.26 o
  -7   8   2       1053.69       1119.53        43.08 o
  -6   8   2         42.01         37.85         6.47 o
  -5   8   2        503.02        552.03        23.59 o
  -4   8   2        254.88        272.61        17.85 o
  -3   8   2        449.73        419.86        19.04 o
  -2   8   2       1307.82       1299.51        32.65 o
  -1   8   2       1264.68       1181.35        30.41 o
   0   8   2        238.54        236.38        13.53 o
   1   8   2        225.60        266.50        12.62 o
   2   8   2        604.05        605.10        15.84 o
   3   8   2        659.98        679.42        28.60 o
   4   8   2        374.09        383.04        24.33 o
   5   8   2        597.06        583.48        24.77 o
   6   8   2         27.58         20.60         7.57 o
   7   8   2         51.55         50.43         9.92 o
   8   8   2        507.96        510.31        32.86 o
   9   8   2         62.21         67.00        13.46 o
  10   8   2        310.44        340.95        29.76 o
  11   8   2          1.41          4.86        13.89 o
  12   8   2          3.38         15.98        21.44 o
  13   8   2         24.88         30.74        10.67 o
  14   8   2         15.50         16.36        10.49 o
 -14   9   2         88.17         93.03        14.06 o
 -13   9   2        184.26        191.80        21.12 o
 -12   9   2        173.39        186.26        25.36 o
 -11   9   2         35.09         33.43        15.11 o
 -10   9   2        139.70        149.06        18.13 o
  -9   9   2          1.40         20.88         9.68 o
  -8   9   2        318.62        394.87        27.73 o
  -7   9   2         47.19         53.50         7.77 o
  -6   9   2        758.57        770.05        29.25 o
  -5   9   2        243.62        247.73        16.67 o
  -4   9   2        127.82        111.57        11.10 o
  -3   9   2        308.86        290.65        18.35 o
  -2   9   2        365.79        386.26        19.00 o
  -1   9   2        216.06        208.07        13.71 o
   0   9   2        970.39        974.25        29.64 o
   1   9   2       1764.44       1700.12        35.04 o
   2   9   2         21.12         30.24         4.07 o
   3   9   2          1.38          2.74         3.43 o
   4   9   2        334.60        348.42        24.54 o
   5   9   2         84.93         85.81        11.77 o
   6   9   2        446.55        458.25        28.85 o
   7   9   2        255.44        273.94        24.19 o
   8   9   2         30.55         40.05        10.07 o
   9   9   2         59.25         62.04        11.67 o
  10   9   2         18.35         30.65        12.57 o
  11   9   2         89.67         92.85        19.90 o
  12   9   2         81.99         84.42        26.77 o
  13   9   2         29.75         28.89        18.44 o
 -14  10   2         17.26         13.81        20.04 o
 -13  10   2         44.47         42.53        30.70 o
 -12  10   2         27.12         18.04        11.12 o
 -11  10   2          2.21         -3.51         6.11 o
 -10  10   2         79.10        109.03        16.43 o
  -9  10   2        295.78        368.80        28.87 o
  -8  10   2          4.51         24.46         9.83 o
  -7  10   2         64.27         89.70        13.76 o
  -6  10   2          4.18          8.37         3.61 o
  -5  10   2         67.81         75.30         9.13 o
  -4  10   2        542.11        539.78        26.38 o
  -3  10   2        762.35        742.73        31.05 o
  -2  10   2          8.36          6.94         3.18 o
  -1  10   2        533.30        510.42        22.88 o
   0  10   2          0.12         -0.10         3.44 o
   1  10   2          9.56         16.40         4.02 o
   2  10   2        272.39        298.21        14.86 o
   3  10   2         86.56         87.76        11.44 o
   4  10   2         51.97         64.48        11.10 o
   5  10   2          0.16          2.14         6.52 o
   6  10   2          0.03          1.23         4.59 o
   7  10   2         17.58          8.37         4.65 o
   8  10   2         75.29         82.61        16.15 o
   9  10   2        195.12        207.19        26.09 o
  10  10   2         93.11         98.42        20.54 o
  11  10   2          0.27         21.79        11.40 o
  12  10   2          4.06        -10.12        17.86 o
 -13  11   2          0.65        -15.66        28.70 o
 -12  11   2         38.10          7.00         9.46 o
 -11  11   2          1.68          2.84         5.09 o
 -10  11   2          1.15         20.06        11.63 o
  -9  11   2         50.38         73.65        13.96 o
  -8  11   2         95.62        129.42        17.96 o
  -7  11   2        126.66        139.74        17.94 o
  -6  11   2        140.64        149.21        17.91 o
  -5  11   2        211.13        236.84        17.26 o
  -4  11   2        118.38         99.03        11.36 o
  -3  11   2        134.60        123.26        12.79 o
  -2  11   2        467.66        449.83        22.91 o
  -1  11   2         65.10         54.53         7.03 o
   0  11   2        546.57        509.92        24.46 o
   1  11   2        157.68        182.13        13.67 o
   2  11   2         66.94         81.73        10.57 o
   3  11   2          2.72          3.42         3.42 o
   4  11   2        232.86        229.45        20.37 o
   5  11   2         26.77         25.92         7.23 o
   6  11   2         50.82         31.40         9.89 o
   7  11   2        232.68        207.41        25.83 o
   8  11   2        160.58        182.75        24.66 o
   9  11   2          1.83         -8.22         8.22 o
  10  11   2        122.13        108.85        25.17 o
  11  11   2         19.03         30.13        19.48 o
  12  11   2         75.35         70.22        22.79 o
 -12  12   2          0.60          2.80         9.71 o
 -11  12   2         26.67         48.43        12.48 o
 -10  12   2          6.22          7.27         5.56 o
  -9  12   2        230.59        287.12        27.57 o
  -8  12   2        205.89        242.42        24.56 o
  -7  12   2        156.59        193.29        21.26 o
  -6  12   2         16.14         37.93         9.40 o
  -5  12   2        129.87        136.80        13.39 o
  -4  12   2         26.98         18.85         4.95 o
  -3  12   2         10.61          2.94         6.54 o
  -2  12   2        130.14        123.25        11.97 o
  -1  12   2        334.02        300.65        21.49 o
   0  12   2        238.86        212.61        16.36 o
   1  12   2        256.79        261.57        19.70 o
   2  12   2        113.61        133.59        14.27 o
   3  12   2         45.99         61.12        10.19 o
   4  12   2        178.12        200.38        19.92 o
   5  12   2        150.23        158.40        18.06 o
   6  12   2          0.33         -1.93         4.85 o
   7  12   2         52.96         46.09        12.25 o
   8  12   2        222.35        250.99        30.34 o
   9  12   2          4.94          7.39         5.85 o
  10  12   2         27.28         20.79        24.91 o
  11  12   2          1.60          0.39        34.53 o
 -11  13   2          1.98         10.80         9.14 o
 -10  13   2         45.67         73.26        16.64 o
  -9  13   2         16.71         37.22        11.25 o
  -8  13   2         30.70         55.18        12.15 o
  -7  13   2          1.42         -0.03         7.87 o
  -6  13   2        209.76        206.34        21.33 o
  -5  13   2         66.99         50.88        10.00 o
  -4  13   2         15.40          0.77         5.28 o
  -3  13   2         43.75         17.74         7.55 o
  -2  13   2         65.40         59.62         7.52 o
  -1  13   2          4.18          3.97         3.48 o
   0  13   2        132.03        140.71        15.66 o
   1  13   2        207.58        172.82        16.35 o
   2  13   2          4.52          8.41         4.68 o
   3  13   2          5.52          4.36         5.52 o
   4  13   2         15.23         15.08         5.86 o
   5  13   2          4.41          0.60         5.40 o
   6  13   2         33.44         32.33         8.79 o
   7  13   2         97.84        110.54        20.52 o
   8  13   2          2.63          5.77        10.64 o
   9  13   2         10.39          4.60        12.01 o
  10  13   2          0.12          6.97        25.81 o
 -10  14   2         23.97         44.44        14.12 o
  -9  14   2         25.62         30.24        10.62 o
  -8  14   2          1.53         19.51         8.40 o
  -7  14   2         35.44         46.08        11.01 o
  -6  14   2          6.85          8.35         6.21 o
  -5  14   2          0.93         -0.79         5.26 o
  -4  14   2         79.21         66.70        14.81 o
  -3  14   2        120.77         93.01        11.81 o
  -2  14   2          2.46          7.87         5.16 o
  -1  14   2         28.80         21.40         5.83 o
   0  14   2          3.06          5.93         5.22 o
   1  14   2         14.23         19.72         5.95 o
   2  14   2         71.28         77.65        12.10 o
   3  14   2         41.96         51.48        10.38 o
   4  14   2         21.91         24.13         7.45 o
   5  14   2          4.79         -2.45         4.97 o
   6  14   2          5.22          2.87        11.15 o
   7  14   2          7.01         12.27        11.81 o
   8  14   2          9.97         18.78        11.61 o
  -8  15   2         23.63         27.11        15.47 o
  -7  15   2          0.09          2.16         7.00 o
  -6  15   2          3.98         -6.28         6.28 o
  -5  15   2         20.15          9.43         9.04 o
  -4  15   2         34.80         10.90        15.81 o
  -3  15   2          6.92         -1.32        10.13 o
  -2  15   2         92.45         85.18        14.81 o
  -1  15   2          1.28         -0.70         5.95 o
   0  15   2         80.57         73.15        14.02 o
   1  15   2         45.84         48.94        10.71 o
   2  15   2         36.83         38.94        10.41 o
   3  15   2          0.00          4.47         7.13 o
   4  15   2         32.63         36.12         9.62 o
   5  15   2          0.15          6.98         8.28 o
   6  15   2          0.31          5.06        10.62 o
   7  15   2         45.07         31.56        13.60 o
  -6  16   2         16.80         10.24         7.72 o
  -5  16   2         21.07         20.35        12.98 o
  -4  16   2          2.05         -5.63         7.61 o
  -3  16   2          2.27          5.81        10.70 o
  -2  16   2          6.43         -4.89        11.35 o
  -1  16   2         52.77         34.65        12.24 o
   0  16   2         68.50         49.09        12.28 o
   1  16   2        120.83        126.41        19.69 o
   2  16   2         12.23         30.25         9.67 o
   3  16   2          0.41          8.35         5.66 o
   4  16   2         28.56         31.83         9.01 o
   5  16   2         15.89         16.55         9.07 o
  -2  17   2          2.60          3.37         7.22 o
  -1  17   2          1.65         -7.23         7.23 o
   0  17   2         13.83         11.84         6.59 o
 -16   1   3        238.45        329.25        53.58 o
 -15   1   3         88.48        137.13        34.63 o
 -14   1   3         59.73         70.48        16.51 o
 -13   1   3          4.75          8.50         7.50 o
 -12   1   3        293.52        277.38        18.13 o
 -11   1   3       1303.49       1226.97        43.88 o
 -10   1   3        599.19        575.31        22.71 o
  -9   1   3       3641.05       3376.29        78.97 o
  -8   1   3         85.55         88.50         7.07 o
  -7   1   3        222.60        220.91         9.51 o
  -6   1   3       1896.46       1917.78        33.33 o
  -5   1   3       4146.30       4170.17        48.13 o
  -4   1   3       2893.31       2843.67        46.17 o
  -3   1   3        950.97        902.24        33.07 o
  -2   1   3        534.35        533.75        14.80 o
  -1   1   3          9.30          9.07         1.76 o
   0   1   3       1114.64       1041.78        18.05 o
   1   1   3        996.34        930.04        17.22 o
   2   1   3       3792.19       3796.62        41.72 o
   3   1   3       3721.70       3854.65        31.79 o
   4   1   3        307.43        282.92        12.98 o
   5   1   3          7.80          9.34         3.43 o
   6   1   3         82.47         66.42         7.99 o
   7   1   3       1400.89       1390.70        36.61 o
   8   1   3       1589.70       1513.75        39.68 o
   9   1   3        643.26        626.41        25.70 o
  10   1   3         25.26         27.90         7.16 o
  11   1   3          0.13          1.44         3.79 o
  12   1   3         31.05         20.62         7.20 o
  13   1   3        132.59        132.21        12.46 o
  14   1   3         29.54         36.51         9.41 o
 -16   2   3         52.28         82.36        43.76 o
 -15   2   3        119.67         21.31        64.10 o
 -14   2   3        730.25        641.82        80.56 o
 -13   2   3        580.73        604.47        52.37 o
 -12   2   3        223.01        167.01        31.15 o
 -11   2   3         22.12         14.01         8.97 o
 -10   2   3          4.61          5.21         3.02 o
  -9   2   3         18.03         18.29         3.14 o
  -8   2   3       1229.76       1248.74        32.03 o
  -7   2   3       1609.26       1575.30        36.28 o
  -6   2   3        180.69        192.58        11.87 o
  -5   2   3        500.65        472.61        18.59 o
  -4   2   3         59.00         76.42         5.99 o
  -3   2   3        832.19       1027.32        28.26 o
  -2   2   3       6777.66       7115.89        62.78 o
  -1   2   3       4161.39       4103.58        36.26 o
   0   2   3        778.21        752.39        13.41 o
   1   2   3         20.76         13.85         1.76 o
   2   2   3        669.06        697.31        14.90 o
   3   2   3       1764.01       1638.00        22.79 o
   4   2   3       1933.25       1929.30        32.91 o
   5   2   3        310.50        277.91        15.63 o
   6   2   3        128.19        157.02        12.09 o
   7   2   3         13.25         14.93         4.92 o
   8   2   3         87.27         76.59         8.08 o
   9   2   3         96.85         92.29         9.42 o
  10   2   3        633.30        579.43        31.92 o
  11   2   3        341.01        348.13        24.30 o
  12   2   3         43.30         58.17        10.23 o
  13   2   3         15.64         21.03        12.45 o
  14   2   3         63.75         28.01         8.66 o
 -16   3   3        203.51        176.67        31.98 o
 -15   3   3         57.82         39.67        36.39 o
 -14   3   3         36.09         16.21        22.82 o
 -13   3   3         24.92         -2.18        10.51 o
 -12   3   3        283.81        234.47        33.60 o
 -11   3   3        787.67        777.17        42.37 o
 -10   3   3        538.34        511.08        39.97 o
  -9   3   3       2790.47       2786.30        63.45 o
  -8   3   3         31.26         31.38         4.07 o
  -7   3   3         65.65         68.86         7.95 o
  -6   3   3       1980.64       1942.95        55.55 o
  -5   3   3       3780.21       3773.19        68.54 o
  -4   3   3       2299.73       2242.50        30.12 o
  -3   3   3        523.03        487.11        13.41 o
  -2   3   3        179.71        173.70         8.52 o
  -1   3   3          3.38          4.59         1.58 o
   0   3   3       1466.44       1457.98        23.38 o
   1   3   3       1104.13       1081.38        18.28 o
   2   3   3       1377.63       1357.41        23.03 o
   3   3   3       2182.66       2230.12        27.73 o
   4   3   3        373.48        363.75        11.12 o
   5   3   3         31.99         37.32         4.07 o
   6   3   3         63.93         72.81         8.89 o
   7   3   3       1318.79       1335.20        32.88 o
   8   3   3       1140.15       1147.82        40.48 o
   9   3   3        518.17        571.80        21.44 o
  10   3   3        145.83        162.24        15.32 o
  11   3   3         17.08          4.35         5.32 o
  12   3   3        116.17        106.27        15.50 o
  13   3   3         99.38        104.53        11.93 o
  14   3   3         33.43          8.80         5.53 o
 -16   4   3          5.20        -17.82        25.09 o
 -15   4   3         27.66          9.97        12.04 o
 -14   4   3         49.75         16.81        11.31 o
 -13   4   3         48.83         30.71        15.12 o
 -12   4   3         22.07         -0.97        11.80 o
 -11   4   3          1.02          1.57        13.47 o
 -10   4   3          6.23          7.64         3.27 o
  -9   4   3        332.29        316.46        18.58 o
  -8   4   3        228.31        210.29        12.77 o
  -7   4   3         12.61          9.77         4.69 o
  -6   4   3          0.92          3.13         2.04 o
  -5   4   3         17.17         15.84         3.36 o
  -4   4   3         29.75         34.31         3.69 o
  -3   4   3         31.39         33.86         2.99 o
  -2   4   3         73.83         80.19         6.18 o
  -1   4   3        393.62        372.26        12.39 o
   0   4   3        243.37        222.68         9.88 o
   1   4   3          0.09         -0.43         1.35 o
   2   4   3         93.55         98.76         5.99 o
   3   4   3          8.39          6.90         1.69 o
   4   4   3        786.70        778.37        17.53 o
   5   4   3         68.54         66.96         5.25 o
   6   4   3          5.40          7.03         1.28 o
   7   4   3          3.26         11.02         3.91 o
   8   4   3          2.40          5.49         3.65 o
   9   4   3         39.15         33.66         5.32 o
  10   4   3          1.11          2.07         3.90 o
  11   4   3         58.70         72.86        10.86 o
  12   4   3          4.93          5.49        11.06 o
  13   4   3          4.71         13.41         9.88 o
  14   4   3         56.11         31.06         7.06 o
 -16   5   3        185.44        153.03        29.33 o
 -15   5   3        110.33         80.90        17.61 o
 -14   5   3         29.14         21.94        10.14 o
 -13   5   3          7.82          6.49         6.28 o
 -12   5   3        174.52        175.79        24.79 o
 -11   5   3        902.24        907.87        39.12 o
 -10   5   3        293.48        303.77        22.66 o
  -9   5   3       1813.36       1691.07        70.60 o
  -8   5   3         22.35         22.85         5.46 o
  -7   5   3         85.63         97.57         7.66 o
  -6   5   3        583.06        626.26        20.89 o
  -5   5   3       1536.72       1597.31        32.37 o
  -4   5   3       1911.91       1888.15        28.53 o
  -3   5   3       1123.28       1068.07        21.14 o
  -2   5   3        444.85        440.32        15.93 o
  -1   5   3          0.70          1.59         1.88 o
   0   5   3        376.60        378.95        14.65 o
   1   5   3        796.33        777.83        19.53 o
   2   5   3       3092.26       3093.89        38.11 o
   3   5   3       2261.29       2251.92        35.14 o
   4   5   3         52.59         40.03         4.60 o
   5   5   3          6.69          5.29         1.87 o
   6   5   3         28.54         27.04         5.59 o
   7   5   3        453.43        463.29        32.09 o
   8   5   3       1009.09        975.20        48.08 o
   9   5   3        427.58        440.18        33.78 o
  10   5   3          0.89         10.26         9.61 o
  11   5   3          7.89         14.31         9.97 o
  12   5   3          3.41          7.11         4.78 o
  13   5   3         76.95         44.36        12.55 o
  14   5   3         23.46          4.77         6.79 o
 -15   6   3         28.89         25.42         9.31 o
 -14   6   3        276.93        269.41        23.89 o
 -13   6   3        287.20        339.95        26.00 o
 -12   6   3        176.59        237.37        21.00 o
 -11   6   3         11.18          9.88         5.66 o
 -10   6   3          0.67          2.72         8.29 o
  -9   6   3          5.29         13.97         5.16 o
  -8   6   3        655.19        668.64        30.56 o
  -7   6   3       1144.48       1183.06        42.40 o
  -6   6   3        280.93        317.74        13.51 o
  -5   6   3         72.85         58.42         4.91 o
  -4   6   3        181.72        200.13         9.88 o
  -3   6   3        107.01        148.99        11.18 o
  -2   6   3       1955.36       2025.41        38.19 o
  -1   6   3       1010.08       1001.23        26.91 o
   0   6   3        762.00        777.77        25.87 o
   1   6   3         51.91         50.44         4.28 o
   2   6   3        444.20        443.24        18.63 o
   3   6   3        398.88        544.66        26.01 o
   4   6   3        772.86        741.63        27.29 o
   5   6   3        352.26        347.00        18.42 o
   6   6   3        179.51        227.81        22.27 o
   7   6   3          1.16          2.73         6.32 o
   8   6   3        135.85        120.82        17.98 o
   9   6   3         69.83        101.82        17.37 o
  10   6   3        367.58        388.35        34.02 o
  11   6   3        140.49        201.11        24.85 o
  12   6   3          9.16         38.54        14.51 o
  13   6   3         11.10         24.02         9.31 o
 -15   7   3         38.06         35.35        10.34 o
 -14   7   3          2.62          6.05         6.24 o
 -13   7   3         53.70         60.56        10.78 o
 -12   7   3        131.68        135.77        16.09 o
 -11   7   3        213.63        219.78        19.89 o
 -10   7   3        183.99        175.89        17.14 o
  -9   7   3        754.12        710.49        33.71 o
  -8   7   3          2.00         11.15         4.87 o
  -7   7   3         11.12         11.37         5.18 o
  -6   7   3        690.21        704.89        29.88 o
  -5   7   3       1293.79       1236.91        29.24 o
  -4   7   3        897.68        833.51        22.45 o
  -3   7   3        270.43        230.07        12.35 o
  -2   7   3         18.11         20.99         3.60 o
  -1   7   3          0.53          1.85         1.89 o
   0   7   3        671.05        683.58        15.17 o
   1   7   3        882.39        893.99        19.92 o
   2   7   3        184.79        171.33        11.59 o
   3   7   3        473.39        488.80        23.74 o
   4   7   3         86.10         94.11        10.11 o
   5   7   3         10.59          7.12         3.73 o
   6   7   3         22.78         24.13         6.16 o
   7   7   3        463.86        490.89        29.49 o
   8   7   3        321.42        342.34        30.30 o
   9   7   3        184.89        205.96        24.05 o
  10   7   3        152.46        189.08        24.26 o
  11   7   3         34.03         36.25        13.16 o
  12   7   3         75.66         71.38        21.51 o
  13   7   3         30.78         58.15        16.74 o
 -14   8   3         62.11         88.20        13.77 o
 -13   8   3         72.24         88.21        14.45 o
 -12   8   3         17.75         25.79         9.05 o
 -11   8   3          0.15          7.05         3.95 o
 -10   8   3          2.48         -1.38         4.17 o
  -9   8   3        393.48        420.52        28.69 o
  -8   8   3        332.45        357.61        26.12 o
  -7   8   3         16.68          8.89         5.07 o
  -6   8   3          0.24          0.91         5.05 o
  -5   8   3         56.62         47.09         5.77 o
  -4   8   3          7.26          6.33         2.26 o
  -3   8   3         63.69         70.04         7.14 o
  -2   8   3        111.07        103.09         8.07 o
  -1   8   3        412.75        368.45        15.01 o
   0   8   3        241.20        230.75        12.42 o
   1   8   3          0.27          0.78         1.36 o
   2   8   3         79.40         79.07         9.54 o
   3   8   3         10.56         12.55         4.60 o
   4   8   3        801.35        809.41        37.87 o
   5   8   3         64.84         47.61         8.29 o
   6   8   3          0.40          3.60         4.44 o
   7   8   3         15.67          9.94         5.60 o
   8   8   3          0.38          0.25         7.90 o
   9   8   3         46.30         34.12        12.26 o
  10   8   3          3.46         14.74        14.23 o
  11   8   3         84.50         99.53        19.56 o
  12   8   3          1.66          8.19        11.05 o
 -14   9   3          3.66         14.44         7.92 o
 -13   9   3         21.55         31.01        10.23 o
 -12   9   3         51.59         57.39        12.07 o
 -11   9   3        253.90        282.60        25.55 o
 -10   9   3         71.29         95.39        18.69 o
  -9   9   3        378.06        441.81        33.73 o
  -8   9   3          4.87         11.84         7.98 o
  -7   9   3          0.16          0.68         2.31 o
  -6   9   3         43.75        106.36        18.28 o
  -5   9   3        182.47        200.94        13.75 o
  -4   9   3        701.56        739.16        25.11 o
  -3   9   3        659.69        642.29        22.36 o
  -2   9   3        126.90        133.10        10.03 o
  -1   9   3          9.69          3.58         2.91 o
   0   9   3         63.51         98.52         8.64 o
   1   9   3        622.23        654.98        21.40 o
   2   9   3        884.32        876.32        33.56 o
   3   9   3        515.82        521.46        26.97 o
   4   9   3          1.18         -1.35         4.42 o
   5   9   3         22.04         17.53         6.09 o
   6   9   3          0.86          3.91         4.08 o
   7   9   3         24.04         14.82         5.47 o
   8   9   3        304.01        277.79        28.02 o
   9   9   3        163.12        190.66        24.22 o
  10   9   3          0.87         23.48        14.60 o
  11   9   3          3.65         -3.11         8.61 o
  12   9   3         17.41         40.90        12.56 o
 -13  10   3         69.44         87.38        28.44 o
 -12  10   3         84.72         56.27        31.91 o
 -11  10   3         60.71         91.26        26.44 o
 -10  10   3          0.25         15.78        12.57 o
  -9  10   3          2.58         25.31        19.22 o
  -8  10   3        185.30        215.50        24.25 o
  -7  10   3        494.40        480.71        34.20 o
  -6  10   3        259.65        253.30        20.77 o
  -5  10   3          7.22         11.22         3.43 o
  -4  10   3        228.35        241.85        15.09 o
  -3  10   3          2.70         12.85         4.22 o
  -2  10   3        153.98        168.45        12.04 o
  -1  10   3         23.49         14.15         3.98 o
   0  10   3        481.68        458.77        19.22 o
   1  10   3         44.08         34.18         6.23 o
   2  10   3        231.78        232.70        18.15 o
   3  10   3          2.15          5.58         2.90 o
   4  10   3        131.18        143.00        17.18 o
   5  10   3        186.58        193.38        20.55 o
   6  10   3        149.42        150.23        16.28 o
   7  10   3         12.96         11.43         6.66 o
   8  10   3        118.92         91.09        19.26 o
   9  10   3         33.79         34.20        12.75 o
  10  10   3        127.45        160.54        28.16 o
  11  10   3         22.83         38.01        17.80 o
 -12  11   3         21.80         30.04        13.95 o
 -11  11   3         33.43         60.06        16.04 o
 -10  11   3         19.56         66.00        18.29 o
  -9  11   3         61.76         98.46        20.86 o
  -8  11   3         10.91         20.52        12.92 o
  -7  11   3         46.02         36.35        11.28 o
  -6  11   3        113.80        125.23        14.46 o
  -5  11   3        147.62        133.17        16.46 o
  -4  11   3        132.59        124.00        13.48 o
  -3  11   3        104.98         93.60        11.46 o
  -2  11   3          0.25          4.29         4.45 o
  -1  11   3          1.27          5.97         5.63 o
   0  11   3         82.18         86.77        12.63 o
   1  11   3        432.67        456.79        30.40 o
   2  11   3         14.86         26.16         7.35 o
   3  11   3         28.48         30.21         8.54 o
   4  11   3          0.28          0.81         3.88 o
   5  11   3          0.14          2.10         5.37 o
   6  11   3          6.20          6.62         6.35 o
   7  11   3         61.03         54.90        11.78 o
   8  11   3         29.24         52.91        15.23 o
   9  11   3         26.43         38.35        13.96 o
  10  11   3         41.81         38.94        32.02 o
 -11  12   3          0.40         26.94        21.70 o
 -10  12   3          0.35         28.88        13.94 o
  -9  12   3        112.91        216.14        30.07 o
  -8  12   3        139.95        180.11        24.85 o
  -7  12   3          2.95          8.56         6.41 o
  -6  12   3          1.90         13.05         6.92 o
  -5  12   3         39.32         27.89         7.95 o
  -4  12   3          0.44          3.72         3.13 o
  -3  12   3         39.52         45.25         8.52 o
  -2  12   3         55.31         49.93        10.25 o
  -1  12   3        138.89        130.56        16.10 o
   0  12   3         54.77         76.17        13.09 o
   1  12   3          1.30         -2.67         5.14 o
   2  12   3         22.77         19.67         5.76 o
   3  12   3          6.89         10.27         7.02 o
   4  12   3        221.55        235.54        24.25 o
   5  12   3         10.93          9.96         7.31 o
   6  12   3          0.98          3.81         3.55 o
   7  12   3         24.45         14.96         6.62 o
   8  12   3          1.37         -8.56         8.56 o
   9  12   3          8.65         30.84        14.03 o
 -10  13   3         12.45         40.71        22.74 o
  -9  13   3         43.50         64.31        21.75 o
  -8  13   3         18.52         11.42         7.14 o
  -7  13   3          9.37         10.57        12.12 o
  -6  13   3          0.22         -1.73         6.80 o
  -5  13   3          7.49         16.54         8.89 o
  -4  13   3        127.79        133.45        17.77 o
  -3  13   3        164.38        173.59        20.40 o
  -2  13   3          5.71          8.00         6.09 o
  -1  13   3         11.98         11.66         7.05 o
   0  13   3          0.74         -1.81         4.13 o
   1  13   3        262.72        262.67        24.83 o
   2  13   3         80.81         93.92        15.53 o
   3  13   3         54.04         55.15        12.52 o
   4  13   3          5.99         12.25         6.14 o
   5  13   3          8.68         10.89         8.45 o
   6  13   3          8.43          7.56         5.21 o
   7  13   3          0.76         -0.60         6.29 o
   8  13   3         46.03         15.71        11.98 o
  -9  14   3          0.33         11.91        14.48 o
  -8  14   3         20.59         22.52        10.04 o
  -7  14   3        101.26        121.11        20.62 o
  -6  14   3        120.42        105.05        18.51 o
  -5  14   3         11.29          0.02        11.89 o
  -4  14   3         89.27         84.84        27.92 o
  -3  14   3          4.03         14.17         8.72 o
  -2  14   3          2.29         -0.86         6.57 o
  -1  14   3         11.12         -1.10         6.41 o
   0  14   3        193.61        166.28        20.34 o
   1  14   3         12.36         15.56         5.97 o
   2  14   3        104.65         92.27        15.77 o
   3  14   3         18.79         21.04         7.95 o
   4  14   3         11.10         11.73         7.48 o
   5  14   3         31.51         19.17        10.42 o
   6  14   3         45.36         38.61         7.80 o
   7  14   3         20.51          8.03         7.38 o
  -7  15   3         15.70         14.46        10.35 o
  -6  15   3         22.36         30.31        13.64 o
  -5  15   3          1.38         -1.04        10.23 o
  -4  15   3          1.25          1.42        12.79 o
  -3  15   3         22.63         17.24        16.79 o
  -2  15   3          1.06        -11.23        11.32 o
  -1  15   3          0.88        -12.59        13.28 o
   0  15   3          0.44         -2.46         5.14 o
   1  15   3        101.06         85.32        15.49 o
   2  15   3          2.26          4.49         5.35 o
   3  15   3          0.21         10.85         5.97 o
   4  15   3          4.53         10.63         6.16 o
   5  15   3          0.12          3.88         6.31 o
  -3  16   3         13.50          2.67        22.10 o
  -2  16   3         11.75          1.41        12.68 o
  -1  16   3         14.94         12.80        10.11 o
   0  16   3          1.61         -9.85         9.85 o
   1  16   3          2.75          1.45         4.06 o
 -16   0   4         39.83         76.11        42.18 o
 -15   0   4         29.40         21.03        16.13 o
 -14   0   4         59.86         24.49        17.33 o
 -13   0   4        390.65        341.61        75.39 o
 -12   0   4        684.52        666.96       101.80 o
 -11   0   4        291.43        315.68        65.48 o
 -10   0   4        404.83        442.09        72.77 o
  -9   0   4       1246.98       1286.79        50.36 o
  -8   0   4        947.17        946.52        33.73 o
  -7   0   4       1733.00       1803.36        47.39 o
  -6   0   4       2513.86       2482.72        31.49 o
  -5   0   4         83.01         86.56         6.39 o
  -4   0   4          9.70          8.73         3.06 o
  -3   0   4         89.82         91.61        10.35 o
  -2   0   4        180.29        182.16        10.66 o
  -1   0   4       2080.72       2176.13        44.50 o
   0   0   4       1255.43       1294.18        41.12 o
   1   0   4       2654.14       2559.99        64.52 o
   2   0   4        231.55        205.74        16.87 o
   3   0   4         12.75         25.40         6.40 o
   4   0   4        162.53        153.22        16.29 o
   5   0   4       1595.94       1581.16        54.06 o
   6   0   4       1229.21       1299.73        52.11 o
   7   0   4        836.60        913.54        45.76 o
   8   0   4         61.99         64.73        13.31 o
   9   0   4         35.76         19.98         4.91 o
  10   0   4        211.04        122.11        27.15 o
  11   0   4        220.04        200.37        23.33 o
  12   0   4        473.55        449.76        36.43 o
  13   0   4        133.67        165.11        21.81 o
 -15   1   4        387.08        281.12        50.80 o
 -14   1   4        124.69         64.77        22.39 o
 -13   1   4        238.45        194.12        38.12 o
 -12   1   4          0.09         -1.67        10.72 o
 -11   1   4         30.64         42.46        17.04 o
 -10   1   4        215.38        238.27        23.59 o
  -9   1   4        439.29        451.07        24.59 o
  -8   1   4       1065.65       1066.21        34.58 o
  -7   1   4        450.96        415.61        18.67 o
  -6   1   4        422.63        387.20        18.13 o
  -5   1   4          2.05          0.72         2.57 o
  -4   1   4       1144.79       1172.44        27.06 o
  -3   1   4        804.61        745.53        19.36 o
  -2   1   4       1564.80       1592.57        25.86 o
  -1   1   4        553.64        548.49        16.67 o
   0   1   4        520.71        524.03        18.07 o
   1   1   4         76.82         71.50         5.95 o
   2   1   4        618.50        606.23        17.62 o
   3   1   4        877.27        844.08        19.13 o
   4   1   4         87.54        103.68         4.97 o
   5   1   4        193.32        209.10        14.78 o
   6   1   4         88.98        113.97        10.22 o
   7   1   4        111.02        118.37        11.45 o
   8   1   4        241.21        189.30        13.98 o
   9   1   4         65.85         44.18        11.32 o
  10   1   4         31.21         29.55         8.44 o
  11   1   4        109.32        120.83        12.09 o
  12   1   4         27.24         39.90         9.19 o
  13   1   4          0.14          8.27         5.91 o
 -15   2   4          3.41          2.63        31.36 o
 -14   2   4          1.17         -6.49        11.03 o
 -13   2   4          0.81         -7.65        14.04 o
 -12   2   4          5.83         -0.07        13.30 o
 -11   2   4         25.50         24.64        14.56 o
 -10   2   4         21.87         29.27         8.75 o
  -9   2   4          0.09          1.03         2.50 o
  -8   2   4          5.92          9.55         3.57 o
  -7   2   4         55.40         54.14         8.29 o
  -6   2   4         24.05         17.23         3.81 o
  -5   2   4          2.86          0.80         2.45 o
  -4   2   4         15.08         11.58         2.50 o
  -3   2   4          6.83          4.87         1.49 o
  -2   2   4         67.80         74.95         4.70 o
  -1   2   4         39.75         40.66         3.70 o
   0   2   4         35.01         31.85         3.40 o
   1   2   4          1.32         -1.39         2.56 o
   2   2   4          8.00          5.95         2.04 o
   3   2   4        178.72        162.34         7.90 o
   4   2   4          3.55          3.72         1.22 o
   5   2   4         27.27         24.43         4.69 o
   6   2   4         12.85         12.52         4.63 o
   7   2   4          6.35          5.03         3.70 o
   8   2   4          3.00          2.14         4.58 o
   9   2   4          0.01          3.57         3.82 o
  10   2   4          1.88          6.10         5.32 o
  11   2   4          0.23          5.09         6.41 o
  12   2   4          1.16          8.54         7.36 o
  13   2   4          1.42          7.70        10.89 o
 -15   3   4        241.26        324.94        49.22 o
 -14   3   4        181.57        229.75        49.34 o
 -13   3   4        349.62        293.21        47.79 o
 -12   3   4         19.59         19.53        31.90 o
 -11   3   4          1.77          2.36         7.95 o
 -10   3   4        134.10        154.19        19.26 o
  -9   3   4        844.83        947.88        36.71 o
  -8   3   4       1123.94       1165.49        40.33 o
  -7   3   4        241.72        256.05        18.83 o
  -6   3   4        314.46        282.48        17.59 o
  -5   3   4          3.30          5.52         3.20 o
  -4   3   4        457.12        511.09        16.58 o
  -3   3   4        279.19        278.18        17.23 o
  -2   3   4       1439.66       1419.73        31.55 o
  -1   3   4        268.23        267.61        12.41 o
   0   3   4        697.44        696.42        20.85 o
   1   3   4        189.60        180.05        11.13 o
   2   3   4        298.51        298.85        12.19 o
   3   3   4       1076.74       1041.84        21.24 o
   4   3   4        102.74        111.03         7.15 o
   5   3   4        284.79        288.09        16.47 o
   6   3   4         94.52        111.62        10.89 o
   7   3   4         93.53         99.95        10.73 o
   8   3   4        181.46        165.23        14.14 o
   9   3   4         58.83         51.78         7.78 o
  10   3   4         10.80         12.47         6.95 o
  11   3   4         38.13         45.28         8.66 o
  12   3   4         10.04         20.58        12.66 o
  13   3   4          3.44         13.62         6.99 o
 -15   4   4         21.83         45.37        39.04 o
 -14   4   4         44.00         61.74        30.23 o
 -13   4   4        249.45        263.19        35.64 o
 -12   4   4        383.70        436.61        64.83 o
 -11   4   4        264.06        269.54        25.05 o
 -10   4   4        230.76        233.00        22.16 o
  -9   4   4        790.30        758.09        31.95 o
  -8   4   4        573.34        558.36        27.48 o
  -7   4   4       1032.19       1057.70        44.71 o
  -6   4   4       1840.22       1753.02        38.53 o
  -5   4   4        103.83         91.11         8.33 o
  -4   4   4          9.79          7.38         3.57 o
  -3   4   4         73.06         73.73        10.40 o
  -2   4   4        136.36        136.61         9.88 o
  -1   4   4       1303.54       1327.12        28.73 o
   0   4   4        862.18        850.98        21.74 o
   1   4   4       1984.30       2011.54        38.14 o
   2   4   4        166.62        151.65         8.78 o
   3   4   4         11.49         12.74         2.50 o
   4   4   4        161.75        141.74        11.45 o
   5   4   4       1006.69        964.41        30.31 o
   6   4   4        771.34        840.55        40.61 o
   7   4   4        609.93        681.43        33.62 o
   8   4   4         38.23         68.92        10.14 o
   9   4   4         16.49          5.82         6.38 o
  10   4   4        152.61        122.44        14.05 o
  11   4   4        172.34        170.71        19.25 o
  12   4   4        256.12        275.52        24.75 o
 -15   5   4        324.28        367.58        69.63 o
 -14   5   4         51.71         88.93        27.68 o
 -13   5   4         49.93         96.38        29.46 o
 -12   5   4         17.22         38.20        11.72 o
 -11   5   4         58.99         77.01        15.82 o
 -10   5   4        251.11        237.37        22.19 o
  -9   5   4         86.08         83.36        11.04 o
  -8   5   4        378.56        370.07        27.49 o
  -7   5   4        343.34        325.95        25.20 o
  -6   5   4        199.45        207.54        22.71 o
  -5   5   4          2.39          2.33         2.20 o
  -4   5   4        925.06        951.67        40.37 o
  -3   5   4        794.57        682.36        30.57 o
  -2   5   4        724.65        693.73        24.35 o
  -1   5   4        514.33        499.46        22.51 o
   0   5   4        127.34        134.25         9.34 o
   1   5   4        595.77        582.11        21.24 o
   2   5   4        465.72        439.19        17.95 o
   3   5   4        313.54        288.38        18.04 o
   4   5   4         65.87         74.63         8.95 o
   5   5   4         31.95         42.95         6.74 o
   6   5   4         32.38         36.18         9.58 o
   7   5   4         68.27         82.43        12.64 o
   8   5   4        143.31        152.29        18.59 o
   9   5   4         47.67         57.91        15.12 o
  10   5   4         76.65        105.80        22.04 o
  11   5   4         70.78         81.25        18.31 o
  12   5   4         10.57         17.17         9.53 o
 -14   6   4          2.35         -7.81        13.80 o
 -13   6   4          4.44         13.03        19.60 o
 -12   6   4         24.88         32.23        11.02 o
 -11   6   4        101.00         55.38        24.26 o
 -10   6   4         81.31         34.91        17.57 o
  -9   6   4          0.28          5.74         5.51 o
  -8   6   4         17.29         14.95         4.98 o
  -7   6   4        190.68        223.08        24.77 o
  -6   6   4        103.81        124.85        23.14 o
  -5   6   4          6.86         10.21         6.25 o
  -4   6   4         38.87         40.79         8.08 o
  -3   6   4         11.10         15.32         3.33 o
  -2   6   4        219.93        235.44        15.98 o
  -1   6   4        128.30        137.35        12.37 o
   0   6   4        132.07        115.72        10.17 o
   1   6   4          4.44         -3.39         4.05 o
   2   6   4         34.23         34.77         6.37 o
   3   6   4        650.14        629.30        30.05 o
   4   6   4         13.16         11.78         5.03 o
   5   6   4         72.94         83.35        10.95 o
   6   6   4         44.02         55.82        11.88 o
   7   6   4         31.56         42.75        11.49 o
   8   6   4          8.64         11.39         9.34 o
   9   6   4          0.07          2.13         8.83 o
  10   6   4         10.64          8.04         8.06 o
  11   6   4          0.97          7.26        19.85 o
  12   6   4          3.29         -2.18        23.70 o
 -14   7   4        134.86        193.47        44.40 o
 -13   7   4        169.91        118.06        57.59 o
 -12   7   4         20.44          9.50        11.87 o
 -11   7   4         39.71         28.46        14.64 o
 -10   7   4         65.16         52.15        19.03 o
  -9   7   4        599.77        691.29        47.24 o
  -8   7   4        438.94        548.10        52.98 o
  -7   7   4         76.53         91.09        16.02 o
  -6   7   4        140.25        135.28        17.05 o
  -5   7   4          3.38          6.70         6.04 o
  -4   7   4         58.08         72.60        11.72 o
  -3   7   4         33.39         41.88         6.34 o
  -2   7   4        606.63        572.14        26.87 o
  -1   7   4         57.59         41.10         8.32 o
   0   7   4        331.22        305.34        19.13 o
   1   7   4        438.96        423.93        28.71 o
   2   7   4         41.13         46.69        10.01 o
   3   7   4        562.27        580.01        30.07 o
   4   7   4         60.40         60.63         8.66 o
   5   7   4        130.64        159.72        15.89 o
   6   7   4         58.85         60.96        12.83 o
   7   7   4         52.02         54.19        13.08 o
   8   7   4         50.86         46.16        11.13 o
   9   7   4         28.74         25.06        12.92 o
  10   7   4         15.33         14.21        13.94 o
  11   7   4          0.20         -8.42        26.18 o
 -13   8   4         73.74         63.89        24.17 o
 -12   8   4         61.23         46.53        25.83 o
 -11   8   4        174.11        111.87        37.68 o
 -10   8   4         46.59         32.70        14.88 o
  -9   8   4        192.88        166.83        23.97 o
  -8   8   4        133.42        184.71        24.48 o
  -7   8   4        161.17        210.55        26.39 o
  -6   8   4        747.88        744.05        40.46 o
  -5   8   4        109.05         97.22        14.12 o
  -4   8   4          4.37         27.85         7.72 o
  -3   8   4         24.48         31.54         7.56 o
  -2   8   4         38.15         49.63         7.40 o
  -1   8   4        335.36        357.19        21.44 o
   0   8   4        302.02        311.54        25.20 o
   1   8   4        863.16        934.62        43.93 o
   2   8   4         66.10         77.08        12.96 o
   3   8   4         10.57          7.11         4.91 o
   4   8   4        133.47        173.54        19.15 o
   5   8   4        250.59        242.79        20.92 o
   6   8   4        191.24        211.78        24.50 o
   7   8   4        232.45        242.07        26.87 o
   8   8   4          8.13         26.34        10.30 o
   9   8   4          0.05         -1.68        11.85 o
  10   8   4         59.53         49.88        21.41 o
  11   8   4         86.43         75.25        18.15 o
 -13   9   4          2.65        -10.17        18.22 o
 -12   9   4         14.98         11.56        14.88 o
 -11   9   4         24.14         14.78        14.34 o
 -10   9   4        153.15        167.21        30.99 o
  -9   9   4         10.69          1.32         7.23 o
  -8   9   4         67.04         70.80        16.24 o
  -7   9   4        104.08        107.51        14.33 o
  -6   9   4         10.85          5.03         4.49 o
  -5   9   4         15.08         16.91         3.97 o
  -4   9   4        273.43        276.81        23.44 o
  -3   9   4        278.36        294.55        24.05 o
  -2   9   4        120.94        109.94        14.27 o
  -1   9   4        170.09        166.80        18.01 o
   0   9   4         11.19          2.51         7.00 o
   1   9   4        395.20        403.83        29.40 o
   2   9   4        139.69        146.28        17.82 o
   3   9   4         62.71         68.74        12.37 o
   4   9   4         46.40         39.50         9.04 o
   5   9   4          1.31         -3.54         8.26 o
   6   9   4          0.71         -8.68         8.80 o
   7   9   4         12.01          7.95         7.52 o
   8   9   4         41.88         35.12         8.01 o
   9   9   4         23.07         49.86        14.02 o
  10   9   4         73.67         68.19        17.29 o
 -12  10   4         13.17         11.89         9.85 o
 -11  10   4         46.43         24.80        18.04 o
 -10  10   4         39.99         34.47        27.11 o
  -9  10   4          0.07         -0.77         7.72 o
  -8  10   4          3.40         -6.13         6.80 o
  -7  10   4         60.44         70.14        14.76 o
  -6  10   4         61.85         59.90        12.38 o
  -5  10   4          1.37          0.94         5.36 o
  -4  10   4          1.85         -4.70         6.68 o
  -3  10   4          0.04         -2.22         7.24 o
  -2  10   4         69.77         66.81        15.34 o
  -1  10   4         31.31         28.33        12.84 o
   0  10   4         65.31         67.87        11.66 o
   1  10   4          1.58          0.32         4.46 o
   2  10   4         23.27         14.43         4.72 o
   3  10   4        267.47        250.31        24.17 o
   4  10   4          4.10         -1.68         6.33 o
   5  10   4          9.16         -1.11         7.57 o
   6  10   4          9.77         -9.69         9.74 o
   7  10   4         22.47          3.60         9.63 o
   8  10   4          0.92         -7.21        11.83 o
   9  10   4          1.25         -0.53        11.92 o
 -11  11   4         41.31         21.80        16.29 o
 -10  11   4         16.75         37.41        13.70 o
  -9  11   4        157.67        154.02        32.25 o
  -8  11   4         59.43         75.11        16.50 o
  -7  11   4         29.23         26.47         8.38 o
  -6  11   4         61.47         66.10        13.37 o
  -5  11   4          3.61         -0.68         4.18 o
  -4  11   4          3.91         12.82         6.93 o
  -3  11   4          3.42          8.48         6.82 o
  -2  11   4        133.26        143.85        23.11 o
  -1  11   4          5.55          8.30         9.59 o
   0  11   4         55.67         51.89        14.69 o
   1  11   4        150.72        142.46        17.89 o
   2  11   4          0.19         -0.99         5.85 o
   3  11   4        122.89        106.51        16.01 o
   4  11   4         10.44         17.02         6.87 o
   5  11   4         14.68         15.74        10.00 o
   6  11   4         23.20         11.77         5.07 o
   7  11   4         20.96          7.39        14.11 o
   8  11   4          2.20         -6.65         6.65 o
 -10  12   4          4.28          8.97         8.38 o
  -9  12   4         15.28          3.96         9.16 o
  -8  12   4         14.39         37.50        16.31 o
  -7  12   4          1.27         -2.54         8.51 o
  -6  12   4        177.51        206.02        35.63 o
  -5  12   4         60.01         51.25        14.55 o
  -4  12   4          0.59         -0.42         6.77 o
  -3  12   4          0.66          3.58         6.82 o
  -2  12   4          1.54          4.57         6.65 o
  -1  12   4         41.85         40.79        11.48 o
   0  12   4         53.26         71.03        16.56 o
   1  12   4        238.75        226.12        28.89 o
   2  12   4         16.39         16.16         5.11 o
   3  12   4          6.27          5.70         6.92 o
   4  12   4         71.09         69.27        13.21 o
   5  12   4         16.33         11.11        10.59 o
   6  12   4         13.93          3.66         8.09 o
   7  12   4         50.47         32.54        14.33 o
  -8  13   4         14.58          4.20         9.79 o
  -7  13   4         10.41          4.05        16.95 o
  -6  13   4          9.17          7.55        12.16 o
  -5  13   4         25.99         52.37        20.60 o
  -4  13   4         26.50         40.02        12.52 o
  -3  13   4         27.29         32.61        11.69 o
  -2  13   4          3.84         10.59         8.34 o
  -1  13   4         10.35          4.16         7.08 o
   0  13   4          1.09          0.64        10.78 o
   1  13   4         49.56         47.17        13.04 o
   2  13   4         21.72         11.00         7.59 o
   3  13   4         11.76          3.97         6.60 o
   4  13   4         22.79         22.30         8.51 o
   5  13   4          0.36          4.82         9.75 o
  -6  14   4          7.87         -7.25         8.16 o
  -5  14   4         16.70          2.85         9.67 o
  -4  14   4          6.19         13.53        24.02 o
  -3  14   4          2.22         14.32        10.54 o
  -2  14   4          0.60         -6.47         7.33 o
  -1  14   4          0.20         -2.95        16.60 o
   0  14   4          3.44          8.75         6.65 o
   1  14   4          0.07          2.59        11.52 o
   2  14   4         11.28          3.91         6.18 o
   3  14   4         13.84          5.66         5.51 o
 -14   1   5         93.05         81.41        69.78 o
 -13   1   5         84.28        117.65        32.95 o
 -12   1   5         97.02        129.14        33.53 o
 -11   1   5        259.73        276.90        46.24 o
 -10   1   5          0.10         -7.05         7.05 o
  -9   1   5         54.31         67.41        14.15 o
  -8   1   5        225.86        231.25        26.32 o
  -7   1   5         25.22         29.99         6.42 o
  -6   1   5        170.00        178.88        17.18 o
  -5   1   5         22.61         24.51         5.29 o
  -4   1   5         51.30         56.59         8.28 o
  -3   1   5         13.19         12.75         3.27 o
  -2   1   5          7.31         10.96         3.11 o
  -1   1   5         23.16         29.16         4.50 o
   0   1   5          5.87          6.88         3.08 o
   1   1   5       1763.85       1767.08        35.80 o
   2   1   5        125.60        121.44         9.04 o
   3   1   5         46.76         41.78         6.82 o
   4   1   5         75.90         75.01         8.72 o
   5   1   5         34.02         34.53         6.96 o
   6   1   5         12.04         16.45         4.62 o
   7   1   5         13.54         15.12         5.41 o
   8   1   5          6.48          4.76         5.57 o
   9   1   5         60.88         34.19        10.75 o
  10   1   5          1.25          2.38         8.33 o
  11   1   5          1.35         -5.45        10.81 o
 -14   2   5          2.60        -10.90        14.46 o
 -13   2   5         15.30         31.09        17.48 o
 -12   2   5        528.72        599.57        71.20 o
 -11   2   5        192.59        243.80        42.96 o
 -10   2   5         55.73         78.41        23.57 o
  -9   2   5        188.18        184.02        24.11 o
  -8   2   5        461.67        425.35        35.84 o
  -7   2   5         45.33         32.86         9.00 o
  -6   2   5        246.56        238.16        20.03 o
  -5   2   5       2691.29       2498.56        54.13 o
  -4   2   5        764.74        795.92        30.60 o
  -3   2   5        764.25        782.54        40.18 o
  -2   2   5          2.15          2.10         3.45 o
  -1   2   5         69.71         66.27         8.22 o
   0   2   5        376.64        373.31        19.91 o
   1   2   5       2519.90       2540.97        55.39 o
   2   2   5        417.34        453.96        22.26 o
   3   2   5         12.28         18.64         5.33 o
   4   2   5         94.09        131.84        13.08 o
   5   2   5         41.79         62.90         9.56 o
   6   2   5        111.26         93.58        11.85 o
   7   2   5        145.78        160.81        15.84 o
   8   2   5        682.55        644.80        33.47 o
   9   2   5        128.17        137.43        14.58 o
  10   2   5         78.49         77.44        10.64 o
 -14   3   5        148.63        123.62        33.64 o
 -13   3   5         75.52         97.08        23.51 o
 -12   3   5         90.25         97.10        29.16 o
 -11   3   5        196.47        213.61        39.89 o
 -10   3   5         74.37         88.89        24.82 o
  -9   3   5         94.48         96.25        23.96 o
  -8   3   5        154.80        168.81        22.71 o
  -7   3   5         68.37         65.25        13.60 o
  -6   3   5        116.04        120.22        12.11 o
  -5   3   5         20.42         23.59         6.40 o
  -4   3   5         30.61         31.47         7.26 o
  -3   3   5         66.17         64.08         9.33 o
  -2   3   5         21.85         16.16         4.06 o
  -1   3   5         93.32         96.94        11.79 o
   0   3   5         57.76         58.05         7.98 o
   1   3   5       1252.68       1314.69        37.52 o
   2   3   5        147.61        117.99        10.68 o
   3   3   5         81.36         80.43        10.87 o
   4   3   5        189.27        190.89        17.37 o
   5   3   5         45.01         59.38        10.03 o
   6   3   5         12.40         13.44         6.50 o
   7   3   5         22.60         40.79         8.70 o
   8   3   5          0.68          3.36         4.45 o
   9   3   5         80.94         63.35        10.46 o
  10   3   5         21.11         11.82         6.18 o
 -13   4   5          1.69        -13.80        13.80 o
 -12   4   5         30.39         46.82        16.79 o
 -11   4   5         13.22         10.56        13.51 o
 -10   4   5          9.14          3.60        12.73 o
  -9   4   5         45.75         30.57        11.02 o
  -8   4   5         43.30         34.77         9.58 o
  -7   4   5         66.89         68.40         9.78 o
  -6   4   5         57.51         36.95         6.78 o
  -5   4   5         13.75          9.90         4.45 o
  -4   4   5          2.04         -3.44         4.51 o
  -3   4   5          8.12         10.88         4.23 o
  -2   4   5          6.86          0.69         3.34 o
  -1   4   5         10.42          7.49         4.57 o
   0   4   5          0.11          0.63         3.00 o
   1   4   5          1.91         -0.28         3.37 o
   2   4   5         12.61          8.01         4.40 o
   3   4   5          6.43          6.00         3.37 o
   4   4   5          0.70          5.32         4.09 o
   5   4   5         18.32         17.59         6.06 o
   6   4   5          1.88          2.26         5.83 o
   7   4   5          0.11          4.10         8.64 o
   8   4   5          3.81          2.85         5.13 o
   9   4   5          2.05          3.87         6.84 o
  10   4   5          2.85         -2.48         5.14 o
 -13   5   5         38.90         41.67        31.33 o
 -12   5   5         28.98         53.94        17.08 o
 -11   5   5        158.23        167.48        28.59 o
 -10   5   5         51.48         58.18        14.55 o
  -9   5   5          1.12          4.94         6.60 o
  -8   5   5        113.57        136.53        20.67 o
  -7   5   5          7.90         10.10         4.68 o
  -6   5   5        202.79        223.20        23.17 o
  -5   5   5         39.15         35.78         8.69 o
  -4   5   5         21.27         18.19         7.02 o
  -3   5   5          0.50          2.62         3.05 o
  -2   5   5          2.63          2.40         5.95 o
  -1   5   5         14.98         12.97         4.55 o
   0   5   5         28.21         19.42         6.62 o
   1   5   5        812.08        841.98        35.71 o
   2   5   5         54.21         63.97         8.87 o
   3   5   5          1.24         -0.44         4.20 o
   4   5   5          3.94          0.85         3.74 o
   5   5   5          1.66          1.80         4.93 o
   6   5   5          4.48          7.27         6.24 o
   7   5   5          8.17         12.00         8.49 o
   8   5   5          3.04          7.88         9.35 o
   9   5   5          8.55         14.14         8.49 o
  10   5   5          1.15          9.22        13.83 o
 -13   6   5          2.45          3.65        13.24 o
 -12   6   5        230.04        203.64        33.45 o
 -11   6   5        142.21        127.37        24.59 o
 -10   6   5         54.87         58.51        16.61 o
  -9   6   5         87.86        105.21        26.31 o
  -8   6   5        163.35        159.69        18.84 o
  -7   6   5         61.33         77.11        12.48 o
  -6   6   5        117.09        132.01        21.36 o
  -5   6   5       1156.07       1194.93        52.67 o
  -4   6   5        196.69        215.96        21.45 o
  -3   6   5        243.12        263.43        23.48 o
  -2   6   5         14.66          9.86         5.47 o
  -1   6   5          2.33          0.45         4.39 o
   0   6   5        166.28        172.58        21.32 o
   1   6   5        987.77       1027.34        43.31 o
   2   6   5        228.37        268.28        22.73 o
   3   6   5        100.02        109.76        14.70 o
   4   6   5         37.75         32.13         7.48 o
   5   6   5          0.17          0.27         7.14 o
   6   6   5         63.84         65.84        14.18 o
   7   6   5         87.05        117.33        17.33 o
   8   6   5        272.48        296.27        26.98 o
   9   6   5         52.25         96.59        18.62 o
 -12   7   5         23.88          5.87        15.38 o
 -11   7   5         67.35         32.81        20.01 o
 -10   7   5         96.61         99.66        26.20 o
  -9   7   5         23.87         31.16        32.50 o
  -8   7   5         64.43         70.77        14.69 o
  -7   7   5        116.53        129.33        19.00 o
  -6   7   5         73.79         74.93        16.96 o
  -5   7   5         13.92         11.88         5.46 o
  -4   7   5          0.07          4.24         5.12 o
  -3   7   5        101.45        107.10        14.90 o
  -2   7   5         27.73         29.06        10.68 o
  -1   7   5        157.63        167.60        22.02 o
   0   7   5         31.47         27.30         8.69 o
   1   7   5        271.53        290.53        29.25 o
   2   7   5         70.87         67.20        12.21 o
   3   7   5         27.30          5.49         8.39 o
   4   7   5        157.69        147.73        18.54 o
   5   7   5         20.52         17.58         5.98 o
   6   7   5          5.73         24.52         9.70 o
   7   7   5         23.02         22.99        19.28 o
   8   7   5          2.18         32.16        11.66 o
   9   7   5         34.21         41.55        10.12 o
 -11   8   5         15.31          9.48        18.76 o
 -10   8   5         11.02         11.11         9.72 o
  -9   8   5         71.76         94.59        17.64 o
  -8   8   5         36.19         43.59        10.98 o
  -7   8   5        104.45        110.57        18.79 o
  -6   8   5         40.02         35.25        10.16 o
  -5   8   5          7.09          6.22         4.38 o
  -4   8   5          1.64         -1.37         5.23 o
  -3   8   5          0.80          2.97         4.23 o
  -2   8   5          5.45          7.09        10.51 o
  -1   8   5          7.85         -1.03         5.01 o
   0   8   5          0.18         -5.46         6.92 o
   1   8   5          2.90         15.39         8.29 o
   2   8   5          4.04          6.44         5.98 o
   3   8   5         12.57          8.30         7.80 o
   4   8   5          5.70          5.37         8.73 o
   5   8   5         22.27         15.78         5.63 o
   6   8   5          3.16         -0.04         7.22 o
   7   8   5          0.30          8.32         7.33 o
   8   8   5          5.88         10.77        16.09 o
 -10   9   5         33.07         49.82        17.13 o
  -9   9   5         37.34         38.29        12.10 o
  -8   9   5          9.88         14.02        10.04 o
  -7   9   5          2.09         10.40         9.22 o
  -6   9   5        134.36        145.83        19.92 o
  -5   9   5         45.57         52.12        11.53 o
  -4   9   5          4.21          6.66         4.52 o
  -3   9   5          0.82          5.12         6.71 o
  -2   9   5          1.12         -6.60         6.60 o
  -1   9   5         32.91         26.15         6.62 o
   0   9   5         48.11         37.00        10.63 o
   1   9   5         98.03         99.08        18.78 o
   2   9   5         13.38          7.06         6.78 o
   3   9   5          6.01         12.18         6.67 o
   4   9   5          1.53         -6.91        12.78 o
   5   9   5         14.69         13.01         8.98 o
   6   9   5          0.34         -4.07        10.47 o
   7   9   5          6.66         18.66         8.86 o
  -9  10   5         21.98         24.07         8.13 o
  -8  10   5         23.11         28.36         9.40 o
  -7  10   5         52.69         88.73        18.01 o
  -6  10   5         24.26         18.14        11.69 o
  -5  10   5        200.31        225.46        30.49 o
  -4  10   5          3.93         -0.88         6.55 o
  -3  10   5         21.26         18.10         7.38 o
  -2  10   5         37.22         26.39        13.95 o
  -1  10   5         11.27          6.95         6.17 o
   0  10   5         38.32         47.97        13.41 o
   1  10   5        135.91        138.02        22.27 o
   2  10   5         60.98         88.18        17.19 o
   3  10   5        165.58        216.99        41.22 o
   4  10   5          4.81         -2.42        12.61 o
   5  10   5         15.04          2.13        18.64 o
   6  10   5         17.57         17.83        12.54 o
  -8  11   5         27.98         28.06         8.18 o
  -7  11   5         81.23        115.01        26.16 o
  -6  11   5         27.96         32.08        20.73 o
  -5  11   5          4.54          4.12         8.97 o
  -4  11   5         12.64          4.35         6.15 o
  -3  11   5         54.52         41.47        10.50 o
  -2  11   5         10.60          7.33        10.21 o
  -1  11   5        112.52        109.62        19.69 o
   0  11   5          1.57         -3.65         9.90 o
   1  11   5          8.69          3.23         4.25 o
   2  11   5         14.43         20.84        15.83 o
   3  11   5          0.46         12.81        16.37 o
   4  11   5         64.40         29.41        17.86 o
   5  11   5          5.91          0.07        11.65 o
  -6  12   5          1.06         11.04         7.65 o
  -5  12   5          0.09         11.45        15.22 o
  -4  12   5          0.03         -1.34        10.10 o
  -3  12   5          2.92         10.92        10.48 o
  -2  12   5          2.06         -6.62        10.44 o
  -1  12   5          0.24         -3.96         7.08 o
   0  12   5          2.20          2.99         8.57 o
   1  12   5          2.21          0.36         4.52 o
   2  12   5          0.87         20.89        32.62 o
   3  12   5          7.81         21.53        18.40 o
  -2  13   5          0.08         -5.24         6.63 o
 -12   0   6         32.14         39.67        29.87 o
 -11   0   6         34.36         51.86        32.50 o
 -10   0   6         71.38        121.40        40.98 o
  -9   0   6        382.92        475.79        79.82 o
  -8   0   6         37.51         28.76        10.73 o
  -7   0   6        179.84        178.05        30.14 o
  -6   0   6        331.99        361.85        43.64 o
  -5   0   6         51.16         53.65        22.46 o
  -4   0   6        268.09        249.48        49.71 o
  -3   0   6        290.62        309.82        58.67 o
  -2   0   6        365.47        372.08        66.31 o
  -1   0   6        524.67        525.49        82.44 o
   0   0   6         45.43         65.65        14.43 o
   1   0   6          6.95         18.52        10.87 o
   2   0   6        592.25        550.57        91.11 o
   3   0   6         94.03         98.12        18.63 o
   4   0   6        160.01        203.33        27.61 o
   5   0   6         23.06         52.47        14.03 o
   6   0   6         76.21        107.26        21.30 o
   7   0   6          0.96          9.24        11.00 o
   8   0   6          4.22          9.52         8.18 o
 -12   1   6          2.47          3.76         9.01 o
 -11   1   6         43.71         33.69        18.46 o
 -10   1   6         83.58        103.01        27.33 o
  -9   1   6          0.56          0.35         7.92 o
  -8   1   6         10.57         -0.28         3.71 o
  -7   1   6         92.08         90.12        15.36 o
  -6   1   6         11.39          7.58         3.55 o
  -5   1   6        179.35        172.24        23.50 o
  -4   1   6         20.59         10.81         8.54 o
  -3   1   6          0.98         -0.02         8.47 o
  -2   1   6        182.30        167.29        31.11 o
  -1   1   6         10.85         17.79         9.11 o
   0   1   6         34.16         27.65         8.48 o
   1   1   6         80.47         74.66        18.13 o
   2   1   6         35.91         34.80        10.50 o
   3   1   6         18.73          4.42         6.87 o
   4   1   6          2.49          5.63         5.17 o
   5   1   6         63.74         90.85        16.22 o
   6   1   6          3.71         14.96         6.70 o
   7   1   6         14.64         17.41         6.07 o
   8   1   6         15.07         24.20         8.45 o
 -11   2   6          4.48         -0.14        10.22 o
 -10   2   6         13.68         31.38        16.52 o
  -9   2   6          2.51         13.18        11.39 o
  -8   2   6         11.65         10.09         7.09 o
  -7   2   6          2.92          5.65         5.51 o
  -6   2   6          3.20          3.51         5.57 o
  -5   2   6          0.20          1.64         5.42 o
  -4   2   6          3.40         11.75         6.11 o
  -3   2   6          3.07          4.27         5.35 o
  -2   2   6          0.01          2.95         7.23 o
  -1   2   6          0.03          4.36         4.27 o
   0   2   6          0.14          1.42         3.44 o
   1   2   6          6.80          2.79         7.50 o
   2   2   6          6.92         -2.54         6.12 o
   3   2   6         26.94         15.77         7.42 o
   4   2   6          5.30          2.21         5.52 o
   5   2   6          4.35          8.15         5.76 o
   6   2   6          2.04         11.07         7.30 o
   7   2   6          3.08          1.22         4.75 o
 -11   3   6         35.46         51.36        16.66 o
 -10   3   6         26.90          8.15         6.84 o
  -9   3   6          4.59         -4.05         6.57 o
  -8   3   6          4.66          4.39         8.85 o
  -7   3   6         25.49         27.62         8.13 o
  -6   3   6          6.40          7.08         5.36 o
  -5   3   6         76.83         82.85        12.99 o
  -4   3   6         18.43          8.38         5.48 o
  -3   3   6          1.06         15.95         6.73 o
  -2   3   6         90.47         85.47        14.05 o
  -1   3   6         15.27         17.78         6.16 o
   0   3   6         10.53         18.52         8.30 o
   1   3   6        197.43        193.26        22.60 o
   2   3   6          0.48          4.54         6.02 o
   3   3   6         50.95         61.06        16.85 o
   4   3   6          0.28          0.18         3.48 o
   5   3   6         93.21        100.32        16.28 o
   6   3   6          1.71         10.23         6.08 o
   7   3   6          4.52         10.24         6.80 o
 -11   4   6         25.92         17.45        15.85 o
 -10   4   6         52.50         45.88        13.60 o
  -9   4   6        250.90        269.26        33.94 o
  -8   4   6         65.30         82.33        17.34 o
  -7   4   6        129.48        135.24        19.04 o
  -6   4   6        147.22        137.96        18.84 o
  -5   4   6         56.19         62.10        12.96 o
  -4   4   6        173.04        166.45        19.98 o
  -3   4   6        158.64        169.45        20.09 o
  -2   4   6        207.99        223.43        21.05 o
  -1   4   6        388.34        431.34        29.38 o
   0   4   6         19.33         21.09         8.12 o
   1   4   6         11.08         15.60         9.25 o
   2   4   6        323.65        295.98        29.59 o
   3   4   6         72.06         84.72        17.01 o
   4   4   6        141.64        173.99        19.88 o
   5   4   6         19.02         23.93         6.87 o
   6   4   6         49.62         76.95        12.80 o
   7   4   6          0.18          1.66         6.21 o
 -10   5   6         34.34         27.61         9.88 o
  -9   5   6         10.19          3.74         6.64 o
  -8   5   6          0.31         -3.42         6.37 o
  -7   5   6        103.58        110.16        17.88 o
  -6   5   6         30.90         34.64         9.72 o
  -5   5   6        217.11        218.20        23.65 o
  -4   5   6          2.34          7.07         5.36 o
  -3   5   6          2.35         -0.77         4.54 o
  -2   5   6        112.03         97.31        15.39 o
  -1   5   6        102.04        110.62        16.23 o
   0   5   6          9.76          8.86        10.30 o
   1   5   6          4.51         -7.40         7.40 o
   2   5   6         60.94         74.16        15.32 o
   3   5   6          1.56          5.28         5.57 o
   4   5   6          8.11          7.74         7.69 o
   5   5   6         13.85         12.80         7.43 o
   6   5   6          1.12          1.17         6.76 o
 -10   6   6         55.10         58.00        17.42 o
  -9   6   6          8.98         19.40         8.70 o
  -8   6   6         49.60         52.07        15.14 o
  -7   6   6         13.05         18.67         8.19 o
  -6   6   6         12.02         14.43         6.20 o
  -5   6   6          2.17         -1.01         6.59 o
  -4   6   6          9.66          8.63         5.56 o
  -3   6   6          7.69          1.40         5.98 o
  -2   6   6          0.07         -2.91         6.11 o
  -1   6   6          0.20         -5.37         7.78 o
   0   6   6          1.16          0.88        10.37 o
   1   6   6         28.20         31.90        10.88 o
   2   6   6         29.35         23.62        13.95 o
   3   6   6        102.04         99.09        20.48 o
   4   6   6         24.91         35.14        12.30 o
   5   6   6         17.59         21.95         8.91 o
   6   6   6          8.81         14.59         8.14 o
  -9   7   6          6.85         11.42         9.30 o
  -8   7   6          4.98         -6.07         8.57 o
  -7   7   6          1.02         -0.21         6.06 o
  -6   7   6         26.94          6.44         7.52 o
  -5   7   6         23.07         13.20         8.05 o
  -4   7   6          2.46         -2.22         7.76 o
  -3   7   6          0.74         -5.51         8.71 o
  -2   7   6         11.10          9.56         8.76 o
  -1   7   6         24.15         29.11         9.67 o
   0   7   6          1.54          4.86        11.07 o
   1   7   6        144.74        183.92        33.77 o
   2   7   6         14.24          1.20         7.89 o
   3   7   6         50.32         47.05        14.89 o
   4   7   6          0.17         -5.15         8.01 o
   5   7   6         46.52         56.82        13.29 o
  -8   8   6        104.64        109.58        24.32 o
  -7   8   6         53.84         53.12        16.76 o
  -6   8   6          3.28         -8.04         8.68 o
  -5   8   6         42.91         52.47        16.39 o
  -4   8   6         45.24         49.84        13.36 o
  -3   8   6         23.95         28.10         8.07 o
  -2   8   6         36.76         34.51         9.67 o
  -1   8   6        164.21        179.85        25.15 o
   0   8   6          0.06          8.08         7.60 o
   1   8   6         13.35         19.71        12.67 o
   2   8   6         48.27         18.98        17.03 o
   3   8   6         28.56         19.61        13.20 o
   4   8   6         81.79         82.49        29.93 o
  -6   9   6         11.93         20.11        13.36 o
  -5   9   6        121.65        121.68        23.75 o
  -4   9   6          0.57         -8.47         8.47 o
  -3   9   6          2.38          4.30         9.73 o
  -2   9   6         12.48         -1.05         6.68 o
  -1   9   6         93.90         93.87        19.48 o
   0   9   6          2.16         26.04        15.38 o
   1   9   6          0.67          4.08        14.70 o
   2   9   6         30.83         30.22        13.86 o
  -4  10   6          1.62          1.40         5.94 o
  -3  10   6          0.34         -9.13         9.13 o
  -2  10   6          1.34          8.83         6.97 o
  -1  10   6          4.15         -1.69         9.17 o
   0  10   6          1.44          2.00        14.64 o
  -7   1   7         10.95          6.47         7.53 o
  -6   1   7          0.72          0.71         5.97 o
  -5   1   7         26.58         26.71         9.28 o
  -4   1   7         41.61         68.94        17.07 o
  -3   1   7          0.82         -3.03         8.10 o
  -2   1   7          0.11          2.34         5.93 o
  -1   1   7          0.76         -4.77        10.18 o
   0   1   7         17.14         27.54        14.46 o
   1   1   7        119.36         78.60        33.63 o
   2   1   7         13.74         10.04         7.53 o
  -7   2   7        103.32        156.27        31.45 o
  -6   2   7        105.04        116.42        21.09 o
  -5   2   7         46.95         52.14        13.91 o
  -4   2   7         11.47         11.09         7.94 o
  -3   2   7          0.55         -6.04        13.56 o
  -2   2   7          0.70          6.63         6.65 o
  -1   2   7         47.36         64.80        23.23 o
   0   2   7         11.38         -1.94        14.91 o
   1   2   7          8.50         -9.21        11.89 o
   2   2   7         60.38         76.56        21.30 o
  -6   3   7          0.70         -3.85         5.65 o
  -5   3   7         23.42         29.12        14.85 o
  -4   3   7         56.71         45.44        13.32 o
  -3   3   7         10.77         16.81        13.18 o
  -2   3   7         15.81         29.17        15.97 o
  -1   3   7          5.18         10.54         9.56 o
   0   3   7         66.53        110.58        32.32 o
   1   3   7         37.40         42.67        13.74 o
   2   3   7          8.89         10.31        15.06 o
  -5   4   7          0.42          9.96         7.36 o
  -4   4   7          5.98         16.80        11.96 o
  -3   4   7          4.77          2.99        13.38 o
  -2   4   7          1.70         17.53        15.17 o
  -1   4   7          0.06          9.51        12.87 o
   0   4   7          9.71          5.99         9.74 o
   1   4   7          3.00          9.97        15.00 o
  -4   5   7         18.84         35.19        15.24 o
  -3   5   7          2.75         21.99        23.78 o
  -2   5   7         19.59         10.40        15.17 o
  -1   5   7          4.64         10.90        10.51 o
                                                
